# Supplementary material for: Role of ARRB1 in prognosis and immunotherapy: A Pan-Cancer analysis
Source: Front Mol Biosci. 2022 Sep 23;9:1001225. doi: 10.3389/fmolb.2022.1001225 (PMC9538973; doi:10.3389/fmolb.2022.1001225)
Supplement: Supplementary file 4 [file DataSheet1.ZIP]

Archive with 4 entries (3 files):
- Supplementary Materials/List of Supplementary Materials.doc
- Supplementary Materials/Supplementary Figure legend.docx
- Supplementary Materials/Supplementary Materials.xls
- Supplementary Materials/
