# Supplementary material for: Role of ARRB1 in prognosis and immunotherapy: A Pan-Cancer analysis
Source: Front Mol Biosci. 2022 Sep 23;9:1001225. doi: 10.3389/fmolb.2022.1001225 (PMC9538973; doi:10.3389/fmolb.2022.1001225)
Supplement: Supplementary file 4 [file DataSheet1.ZIP › Supplementary Materials/Supplementary Materials.xls]

## Sheet: Appendix01
ID	ARRB1	Type	CancerType
TCGA-OR-A5JP-01	0.925435	Tumor	ACC
TCGA-OR-A5JG-01	0.653359	Tumor	ACC
TCGA-OR-A5LG-01	1.333	Tumor	ACC
TCGA-OR-A5JR-01	0.848199	Tumor	ACC
TCGA-OR-A5KU-01	0.300564	Tumor	ACC
TCGA-OR-A5LS-01	0.766124	Tumor	ACC
TCGA-OR-A5L9-01	0.375707	Tumor	ACC
TCGA-OR-A5JQ-01	1.3479	Tumor	ACC
TCGA-OR-A5K4-01	1.13478	Tumor	ACC
TCGA-OR-A5JL-01	3.49975	Tumor	ACC
TCGA-OR-A5LC-01	1.85746	Tumor	ACC
TCGA-OR-A5K2-01	0.504362	Tumor	ACC
TCGA-P6-A5OG-01	4.91244	Tumor	ACC
TCGA-OR-A5JW-01	0.975689	Tumor	ACC
TCGA-OR-A5KO-01	0.329948	Tumor	ACC
TCGA-OR-A5J8-01	5.33955	Tumor	ACC
TCGA-PA-A5YG-01	1.63578	Tumor	ACC
TCGA-OR-A5KV-01	2.23461	Tumor	ACC
TCGA-OR-A5L4-01	0.56391	Tumor	ACC
TCGA-OR-A5KX-01	0.701737	Tumor	ACC
TCGA-OR-A5L8-01	1.82903	Tumor	ACC
TCGA-OR-A5JO-01	6.52989	Tumor	ACC
TCGA-OR-A5JA-01	0.618522	Tumor	ACC
TCGA-OR-A5LO-01	0.641151	Tumor	ACC
TCGA-OR-A5JM-01	1.12917	Tumor	ACC
TCGA-OR-A5JV-01	1.57177	Tumor	ACC
TCGA-OR-A5JB-01	1.64021	Tumor	ACC
TCGA-OR-A5LA-01	1.14714	Tumor	ACC
TCGA-OR-A5JE-01	1.01319	Tumor	ACC
TCGA-OR-A5JZ-01	0.547924	Tumor	ACC
TCGA-OR-A5KT-01	8.0442	Tumor	ACC
TCGA-OR-A5KZ-01	0.794012	Tumor	ACC
TCGA-OR-A5LJ-01	1.12745	Tumor	ACC
TCGA-OR-A5LB-01	0.577479	Tumor	ACC
TCGA-OR-A5LT-01	0.191897	Tumor	ACC
TCGA-OR-A5LD-01	0.238711	Tumor	ACC
TCGA-OR-A5J2-01	1.23798	Tumor	ACC
TCGA-PK-A5HB-01	3.53594	Tumor	ACC
TCGA-OR-A5JS-01	0.740669	Tumor	ACC
TCGA-OR-A5K6-01	0.736964	Tumor	ACC
TCGA-OR-A5JY-01	0.696216	Tumor	ACC
TCGA-OR-A5JT-01	0.524629	Tumor	ACC
TCGA-PK-A5H8-01	0.382272	Tumor	ACC
TCGA-OR-A5JX-01	0.876979	Tumor	ACC
TCGA-OR-A5LK-01	1.21562	Tumor	ACC
TCGA-P6-A5OF-01	0.805101	Tumor	ACC
TCGA-OR-A5JI-01	1.01168	Tumor	ACC
TCGA-OR-A5K5-01	0.438983	Tumor	ACC
TCGA-OR-A5JC-01	0.780513	Tumor	ACC
TCGA-OR-A5KW-01	0.295412	Tumor	ACC
TCGA-OR-A5JJ-01	0.597859	Tumor	ACC
TCGA-OR-A5JD-01	1.46489	Tumor	ACC
TCGA-OR-A5LM-01	0.343023	Tumor	ACC
TCGA-PK-A5HA-01	1.56139	Tumor	ACC
TCGA-OR-A5JF-01	0.680975	Tumor	ACC
TCGA-OR-A5LH-01	3.16067	Tumor	ACC
TCGA-OR-A5K1-01	1.33764	Tumor	ACC
TCGA-OR-A5LN-01	0.542459	Tumor	ACC
TCGA-OR-A5LE-01	0.276523	Tumor	ACC
TCGA-OR-A5L3-01	0.37597	Tumor	ACC
TCGA-OU-A5PI-01	1.94073	Tumor	ACC
TCGA-OR-A5K8-01	0.52515	Tumor	ACC
TCGA-OR-A5K0-01	0.157051	Tumor	ACC
TCGA-OR-A5KY-01	0.591836	Tumor	ACC
TCGA-OR-A5J9-01	0.955197	Tumor	ACC
TCGA-OR-A5J1-01	0.691844	Tumor	ACC
TCGA-OR-A5J5-01	0.393137	Tumor	ACC
TCGA-OR-A5L6-01	0.534083	Tumor	ACC
TCGA-OR-A5LP-01	1.4324	Tumor	ACC
TCGA-OR-A5K9-01	0.308253	Tumor	ACC
TCGA-OR-A5J7-01	1.80761	Tumor	ACC
TCGA-PK-A5H9-01	5.26907	Tumor	ACC
TCGA-OR-A5LR-01	0.948151	Tumor	ACC
TCGA-OR-A5JK-01	0.804104	Tumor	ACC
TCGA-OR-A5J6-01	2.66036	Tumor	ACC
TCGA-OR-A5LL-01	0.303498	Tumor	ACC
TCGA-OR-A5K3-01	0.300497	Tumor	ACC
TCGA-OR-A5J3-01	0.447254	Tumor	ACC
TCGA-OR-A5L5-01	1.68901	Tumor	ACC
TCGA-FD-A3SS-01	2.60043	Tumor	BLCA
TCGA-FD-A43S-01	6.18198	Tumor	BLCA
TCGA-UY-A78K-01	8.74981	Tumor	BLCA
TCGA-DK-A2HX-01	8.69623	Tumor	BLCA
TCGA-DK-A1A3-01	7.88811	Tumor	BLCA
TCGA-GC-A6I3-01	2.79075	Tumor	BLCA
TCGA-XF-AAMJ-01	2.37852	Tumor	BLCA
TCGA-GC-A6I1-01	2.34493	Tumor	BLCA
TCGA-ZF-A9RL-01	1.30753	Tumor	BLCA
TCGA-DK-A3IL-01	4.13948	Tumor	BLCA
TCGA-E7-A6MF-01	4.01743	Tumor	BLCA
TCGA-BT-A20R-01	5.27458	Tumor	BLCA
TCGA-H4-A2HQ-01	0.550337	Tumor	BLCA
TCGA-GV-A3QH-01	10.3174	Tumor	BLCA
TCGA-4Z-AA82-01	1.76065	Tumor	BLCA
TCGA-E7-A4XJ-01	2.41108	Tumor	BLCA
TCGA-XF-A8HE-01	0.783089	Tumor	BLCA
TCGA-XF-A9T0-01	3.39945	Tumor	BLCA
TCGA-FD-A5BT-01	3.7759	Tumor	BLCA
TCGA-FD-A3SN-01	2.6139	Tumor	BLCA
TCGA-G2-AA3C-01	6.12962	Tumor	BLCA
TCGA-HQ-A2OE-01	1.11368	Tumor	BLCA
TCGA-BL-A3JM-01	0.997893	Tumor	BLCA
TCGA-XF-AAN3-01	1.33197	Tumor	BLCA
TCGA-FD-A3SR-01	12.6806	Tumor	BLCA
TCGA-4Z-AA89-01	0.556758	Tumor	BLCA
TCGA-G2-A2EO-01	1.2329	Tumor	BLCA
TCGA-ZF-AA5H-01	0.556293	Tumor	BLCA
TCGA-BT-A20V-01	4.94615	Tumor	BLCA
TCGA-GC-A3WC-01	1.564	Tumor	BLCA
TCGA-GV-A3JV-01	3.24375	Tumor	BLCA
TCGA-YF-AA3M-01	2.86774	Tumor	BLCA
TCGA-FD-A3B5-01	1.42953	Tumor	BLCA
TCGA-BT-A20Q-11	5.77612	Normal	BLCA
TCGA-CF-A47V-01	1.33978	Tumor	BLCA
TCGA-GU-A42P-01	5.24421	Tumor	BLCA
TCGA-BT-A20T-01	2.13678	Tumor	BLCA
TCGA-GC-A3BM-11	5.27888	Normal	BLCA
TCGA-XF-AAN0-01	2.47629	Tumor	BLCA
TCGA-E7-A7DV-01	11.1014	Tumor	BLCA
TCGA-GV-A40E-01	3.2996	Tumor	BLCA
TCGA-FJ-A3Z9-01	2.97391	Tumor	BLCA
TCGA-XF-A9ST-01	3.76994	Tumor	BLCA
TCGA-FJ-A3ZF-01	4.02495	Tumor	BLCA
TCGA-K4-A3WV-11	6.44867	Normal	BLCA
TCGA-YC-A89H-01	1.91258	Tumor	BLCA
TCGA-CF-A9FM-01	1.33765	Tumor	BLCA
TCGA-DK-A1AD-01	4.63901	Tumor	BLCA
TCGA-G2-A2EK-01	7.51491	Tumor	BLCA
TCGA-E5-A2PC-01	0.444105	Tumor	BLCA
TCGA-C4-A0F1-01	0.63496	Tumor	BLCA
TCGA-FD-A43N-01	6.17907	Tumor	BLCA
TCGA-BL-A13J-01	2.99205	Tumor	BLCA
TCGA-FD-A3SO-01	1.115	Tumor	BLCA
TCGA-XF-A8HD-01	4.36928	Tumor	BLCA
TCGA-BT-A20X-01	0.716643	Tumor	BLCA
TCGA-ZF-AA52-01	4.47581	Tumor	BLCA
TCGA-DK-AA76-01	2.99037	Tumor	BLCA
TCGA-GV-A3JW-01	3.29033	Tumor	BLCA
TCGA-FD-A3N6-01	0.662207	Tumor	BLCA
TCGA-BT-A2LA-11	4.32199	Normal	BLCA
TCGA-CU-A5W6-01	1.72655	Tumor	BLCA
TCGA-DK-A2I4-01	4.05112	Tumor	BLCA
TCGA-DK-AA6M-01	1.78503	Tumor	BLCA
TCGA-4Z-AA7Y-01	1.24323	Tumor	BLCA
TCGA-DK-A3WY-01	3.46127	Tumor	BLCA
TCGA-E7-A3X6-01	0.856336	Tumor	BLCA
TCGA-K4-A3WV-01	1.71193	Tumor	BLCA
TCGA-DK-A3IQ-01	3.21662	Tumor	BLCA
TCGA-ZF-AA56-01	2.03325	Tumor	BLCA
TCGA-CU-A3QU-01	5.95587	Tumor	BLCA
TCGA-FD-A6TI-01	11.4685	Tumor	BLCA
TCGA-XF-A9T3-01	1.88418	Tumor	BLCA
TCGA-FD-A3B3-01	1.99627	Tumor	BLCA
TCGA-BT-A20U-11	2.32282	Normal	BLCA
TCGA-YF-AA3L-01	3.05182	Tumor	BLCA
TCGA-K4-A54R-11	1.68106	Normal	BLCA
TCGA-SY-A9G0-01	4.30594	Tumor	BLCA
TCGA-ZF-A9R2-01	0.586828	Tumor	BLCA
TCGA-GU-AATQ-01	0.883969	Tumor	BLCA
TCGA-FD-A5C1-01	1.72278	Tumor	BLCA
TCGA-DK-A2I1-01	5.07714	Tumor	BLCA
TCGA-CF-A5U8-01	1.05274	Tumor	BLCA
TCGA-UY-A9PB-01	2.24588	Tumor	BLCA
TCGA-DK-A3X1-01	1.01658	Tumor	BLCA
TCGA-DK-A1AC-01	6.07723	Tumor	BLCA
TCGA-FD-A62N-01	4.16735	Tumor	BLCA
TCGA-DK-AA75-01	8.6695	Tumor	BLCA
TCGA-XF-A9SL-01	7.17595	Tumor	BLCA
TCGA-XF-A9T4-01	0.829407	Tumor	BLCA
TCGA-XF-AAN2-01	2.44276	Tumor	BLCA
TCGA-BT-A2LD-01	7.85783	Tumor	BLCA
TCGA-BT-A20N-11	4.93605	Normal	BLCA
TCGA-ZF-A9R1-01	1.27264	Tumor	BLCA
TCGA-ZF-A9R9-01	2.5865	Tumor	BLCA
TCGA-DK-A6AV-01	2.6632	Tumor	BLCA
TCGA-XF-AAMY-01	5.25671	Tumor	BLCA
TCGA-GU-A763-01	0.434039	Tumor	BLCA
TCGA-FD-A3B7-01	2.34208	Tumor	BLCA
TCGA-FD-A3NA-01	5.16209	Tumor	BLCA
TCGA-CF-A47T-01	1.31247	Tumor	BLCA
TCGA-CU-A0YN-11	6.96859	Normal	BLCA
TCGA-BT-A0S7-01	1.989	Tumor	BLCA
TCGA-GC-A3BM-01	0.723767	Tumor	BLCA
TCGA-GD-A3OP-01	3.81582	Tumor	BLCA
TCGA-SY-A9G5-01	5.3758	Tumor	BLCA
TCGA-KQ-A41S-01	5.88326	Tumor	BLCA
TCGA-4Z-AA7M-01	1.94624	Tumor	BLCA
TCGA-FD-A3SJ-01	3.85265	Tumor	BLCA
TCGA-E7-A677-01	0.909599	Tumor	BLCA
TCGA-UY-A8OD-01	3.18492	Tumor	BLCA
TCGA-DK-AA6L-01	2.35701	Tumor	BLCA
TCGA-GD-A2C5-01	10.2525	Tumor	BLCA
TCGA-K4-A4AC-01	0.594341	Tumor	BLCA
TCGA-FD-A62O-01	2.19671	Tumor	BLCA
TCGA-BT-A2LB-01	3.3568	Tumor	BLCA
TCGA-FD-A3N5-01	0.932991	Tumor	BLCA
TCGA-G2-A3VY-01	11.2149	Tumor	BLCA
TCGA-DK-A1AA-01	1.95978	Tumor	BLCA
TCGA-XF-A9SY-01	1.70875	Tumor	BLCA
TCGA-DK-AA6Q-01	0.536368	Tumor	BLCA
TCGA-G2-A2EL-01	0.603549	Tumor	BLCA
TCGA-E7-A6ME-01	5.36633	Tumor	BLCA
TCGA-HQ-A2OF-01	10.8383	Tumor	BLCA
TCGA-FD-A6TF-01	4.54786	Tumor	BLCA
TCGA-FD-A3SP-01	3.77909	Tumor	BLCA
TCGA-BT-A20P-01	0.695215	Tumor	BLCA
TCGA-GV-A40G-01	3.65572	Tumor	BLCA
TCGA-CF-A47S-01	2.39608	Tumor	BLCA
TCGA-XF-A9T2-01	0.901011	Tumor	BLCA
TCGA-CF-A9FH-01	0.775347	Tumor	BLCA
TCGA-ZF-AA4X-01	7.62607	Tumor	BLCA
TCGA-XF-AAMQ-01	2.2501	Tumor	BLCA
TCGA-CF-A3MH-01	1.99479	Tumor	BLCA
TCGA-DK-AA6W-01	1.41472	Tumor	BLCA
TCGA-KQ-A41O-01	0.0367563	Tumor	BLCA
TCGA-FJ-A3Z7-01	3.14297	Tumor	BLCA
TCGA-S5-AA26-01	0.329266	Tumor	BLCA
TCGA-FD-A3B4-01	1.35954	Tumor	BLCA
TCGA-GC-A3OO-01	5.41489	Tumor	BLCA
TCGA-XF-A9SP-01	6.02571	Tumor	BLCA
TCGA-FD-A3SL-01	4.22033	Tumor	BLCA
TCGA-FD-A6TB-01	4.20046	Tumor	BLCA
TCGA-FD-A6TA-01	6.58826	Tumor	BLCA
TCGA-XF-A8HB-01	3.29979	Tumor	BLCA
TCGA-UY-A8OB-01	0.602451	Tumor	BLCA
TCGA-GU-A767-01	5.74206	Tumor	BLCA
TCGA-FD-A43U-01	3.55693	Tumor	BLCA
TCGA-DK-AA6T-01	1.19318	Tumor	BLCA
TCGA-5N-A9KI-01	13.4706	Tumor	BLCA
TCGA-XF-A8HF-01	6.53894	Tumor	BLCA
TCGA-UY-A78L-01	11.503	Tumor	BLCA
TCGA-FD-A5C0-01	6.0024	Tumor	BLCA
TCGA-UY-A9PE-01	5.91708	Tumor	BLCA
TCGA-K4-A6FZ-01	1.88939	Tumor	BLCA
TCGA-DK-A3IK-01	3.64348	Tumor	BLCA
TCGA-LC-A66R-01	1.25054	Tumor	BLCA
TCGA-GU-A762-01	2.13945	Tumor	BLCA
TCGA-BT-A2LB-11	2.07659	Normal	BLCA
TCGA-4Z-AA7O-01	1.16329	Tumor	BLCA
TCGA-DK-A6B5-01	3.08282	Tumor	BLCA
TCGA-C4-A0F0-01	0.759882	Tumor	BLCA
TCGA-UY-A78N-01	2.23432	Tumor	BLCA
TCGA-G2-AA3F-01	9.00791	Tumor	BLCA
TCGA-ZF-AA53-01	1.77451	Tumor	BLCA
TCGA-LT-A8JT-01	3.19365	Tumor	BLCA
TCGA-XF-A8HI-01	0.60699	Tumor	BLCA
TCGA-FJ-A3ZE-01	1.24955	Tumor	BLCA
TCGA-FD-A3SM-01	4.16098	Tumor	BLCA
TCGA-DK-AA6X-01	7.06584	Tumor	BLCA
TCGA-XF-A9SJ-01	12.147	Tumor	BLCA
TCGA-CF-A7I0-01	2.17168	Tumor	BLCA
TCGA-GD-A3OQ-01	1.75361	Tumor	BLCA
TCGA-CU-A0YO-01	5.3505	Tumor	BLCA
TCGA-DK-AA71-01	1.46099	Tumor	BLCA
TCGA-CF-A9FL-01	1.43799	Tumor	BLCA
TCGA-ZF-AA5N-01	5.10867	Tumor	BLCA
TCGA-UY-A9PF-01	9.68487	Tumor	BLCA
TCGA-UY-A78P-01	3.38298	Tumor	BLCA
TCGA-CF-A1HR-01	2.7704	Tumor	BLCA
TCGA-DK-A3IN-01	2.95208	Tumor	BLCA
TCGA-UY-A9PH-01	5.95896	Tumor	BLCA
TCGA-GD-A76B-01	7.04709	Tumor	BLCA
TCGA-ZF-AA58-01	2.66516	Tumor	BLCA
TCGA-ZF-AA4V-01	3.49002	Tumor	BLCA
TCGA-DK-AA6R-01	1.09326	Tumor	BLCA
TCGA-FT-A61P-01	2.24159	Tumor	BLCA
TCGA-2F-A9KQ-01	1.98672	Tumor	BLCA
TCGA-K4-A54R-01	2.97941	Tumor	BLCA
TCGA-FD-A62S-01	2.10212	Tumor	BLCA
TCGA-ZF-A9R3-01	5.89991	Tumor	BLCA
TCGA-BT-A42F-01	1.66198	Tumor	BLCA
TCGA-K4-A83P-01	4.24135	Tumor	BLCA
TCGA-K4-A5RJ-01	8.60523	Tumor	BLCA
TCGA-XF-A9SX-01	2.66795	Tumor	BLCA
TCGA-KQ-A41N-01	3.18884	Tumor	BLCA
TCGA-DK-A1AE-01	0.402979	Tumor	BLCA
TCGA-DK-A3WX-01	1.17435	Tumor	BLCA
TCGA-DK-A3WW-01	0.667253	Tumor	BLCA
TCGA-XF-A9SK-01	4.37913	Tumor	BLCA
TCGA-KQ-A41R-01	4.09176	Tumor	BLCA
TCGA-CF-A3MG-01	1.97832	Tumor	BLCA
TCGA-CU-A0YR-01	6.90156	Tumor	BLCA
TCGA-UY-A78M-01	2.61578	Tumor	BLCA
TCGA-CF-A5UA-01	2.02226	Tumor	BLCA
TCGA-ZF-A9RN-01	4.04921	Tumor	BLCA
TCGA-4Z-AA81-01	1.74998	Tumor	BLCA
TCGA-E7-A8O8-01	2.02739	Tumor	BLCA
TCGA-BL-A0C8-01	13.2415	Tumor	BLCA
TCGA-GC-A3RB-01	5.31824	Tumor	BLCA
TCGA-BT-A20O-01	4.78248	Tumor	BLCA
TCGA-G2-A2ES-01	0.758654	Tumor	BLCA
TCGA-DK-AA6P-01	3.15293	Tumor	BLCA
TCGA-FD-A43P-01	8.74142	Tumor	BLCA
TCGA-2F-A9KT-01	1.75452	Tumor	BLCA
TCGA-CF-A9FF-01	2.73474	Tumor	BLCA
TCGA-UY-A9PA-01	1.29068	Tumor	BLCA
TCGA-E7-A7DU-01	0.552068	Tumor	BLCA
TCGA-2F-A9KW-01	16.6115	Tumor	BLCA
TCGA-4Z-AA87-01	4.35802	Tumor	BLCA
TCGA-GU-A42Q-01	0.314262	Tumor	BLCA
TCGA-E7-A97P-01	1.29214	Tumor	BLCA
TCGA-XF-AAMG-01	2.96966	Tumor	BLCA
TCGA-BT-A3PH-01	4.65681	Tumor	BLCA
TCGA-ZF-AA4R-01	1.13529	Tumor	BLCA
TCGA-ZF-AA5P-01	5.23606	Tumor	BLCA
TCGA-DK-A3X2-01	0.953286	Tumor	BLCA
TCGA-YC-A8S6-01	3.43913	Tumor	BLCA
TCGA-K4-A4AB-01	3.46398	Tumor	BLCA
TCGA-GC-A3RC-01	0.916287	Tumor	BLCA
TCGA-GU-AATP-01	4.32129	Tumor	BLCA
TCGA-CF-A1HS-01	1.36423	Tumor	BLCA
TCGA-ZF-AA4U-01	0.211186	Tumor	BLCA
TCGA-GV-A3QF-01	4.32774	Tumor	BLCA
TCGA-GC-A4ZW-01	6.04615	Tumor	BLCA
TCGA-ZF-A9RD-01	1.16585	Tumor	BLCA
TCGA-GU-A766-01	2.31887	Tumor	BLCA
TCGA-G2-A2EF-01	0.799119	Tumor	BLCA
TCGA-FD-A5BY-01	1.22522	Tumor	BLCA
TCGA-CF-A8HX-01	0.831633	Tumor	BLCA
TCGA-GV-A6ZA-01	2.02358	Tumor	BLCA
TCGA-DK-A1A5-01	1.6038	Tumor	BLCA
TCGA-4Z-AA7N-01	4.71187	Tumor	BLCA
TCGA-GC-A3RD-01	5.58292	Tumor	BLCA
TCGA-G2-A3IE-01	5.8352	Tumor	BLCA
TCGA-FD-A5BZ-01	3.69277	Tumor	BLCA
TCGA-BT-A3PJ-01	0.458398	Tumor	BLCA
TCGA-CU-A72E-01	0.835653	Tumor	BLCA
TCGA-ZF-A9RM-01	13.6745	Tumor	BLCA
TCGA-FD-A6TH-01	5.14489	Tumor	BLCA
TCGA-GD-A3OS-01	3.88163	Tumor	BLCA
TCGA-DK-A3IS-01	0.829236	Tumor	BLCA
TCGA-K4-A3WS-01	3.63803	Tumor	BLCA
TCGA-GD-A2C5-11	8.88197	Normal	BLCA
TCGA-4Z-AA7R-01	1.88715	Tumor	BLCA
TCGA-DK-A6B1-01	3.68206	Tumor	BLCA
TCGA-GV-A3QI-01	1.41161	Tumor	BLCA
TCGA-DK-A6AW-01	13.9611	Tumor	BLCA
TCGA-BT-A20W-01	4.14316	Tumor	BLCA
TCGA-DK-A3IU-01	4.62882	Tumor	BLCA
TCGA-K4-A5RI-11	4.06096	Normal	BLCA
TCGA-GC-A3YS-01	1.23489	Tumor	BLCA
TCGA-4Z-AA7Q-01	2.30149	Tumor	BLCA
TCGA-LT-A5Z6-01	6.65271	Tumor	BLCA
TCGA-GC-A3I6-01	1.93329	Tumor	BLCA
TCGA-E7-A5KF-01	2.50759	Tumor	BLCA
TCGA-DK-A3IM-01	2.00976	Tumor	BLCA
TCGA-CF-A47X-01	1.69636	Tumor	BLCA
TCGA-BT-A2LA-01	1.85043	Tumor	BLCA
TCGA-GV-A3QK-01	10.575	Tumor	BLCA
TCGA-FD-A6TD-01	1.74861	Tumor	BLCA
TCGA-XF-AAMX-01	8.59862	Tumor	BLCA
TCGA-ZF-A9R5-01	1.00378	Tumor	BLCA
TCGA-XF-A8HC-01	2.89746	Tumor	BLCA
TCGA-ZF-A9RF-01	2.9198	Tumor	BLCA
TCGA-H4-A2HO-01	12.8822	Tumor	BLCA
TCGA-BT-A42E-01	0.962845	Tumor	BLCA
TCGA-FD-A5BU-01	1.95831	Tumor	BLCA
TCGA-XF-A9T6-01	2.96367	Tumor	BLCA
TCGA-ZF-AA4T-01	7.76305	Tumor	BLCA
TCGA-FD-A3B6-01	1.4962	Tumor	BLCA
TCGA-4Z-AA80-01	1.52153	Tumor	BLCA
TCGA-GC-A6I3-11	5.82515	Normal	BLCA
TCGA-XF-A9SW-01	5.51664	Tumor	BLCA
TCGA-E7-A5KE-01	4.56809	Tumor	BLCA
TCGA-DK-AA6S-01	2.30761	Tumor	BLCA
TCGA-FD-A5BR-01	6.68121	Tumor	BLCA
TCGA-FD-A6TC-01	3.38259	Tumor	BLCA
TCGA-XF-AAN1-01	2.13618	Tumor	BLCA
TCGA-DK-A3IV-01	12.3992	Tumor	BLCA
TCGA-PQ-A6FN-01	1.22011	Tumor	BLCA
TCGA-K4-A5RI-01	1.25682	Tumor	BLCA
TCGA-ZF-A9R7-01	5.13067	Tumor	BLCA
TCGA-XF-A9SM-01	3.67807	Tumor	BLCA
TCGA-BL-A13J-11	5.44184	Normal	BLCA
TCGA-FD-A6TE-01	4.83131	Tumor	BLCA
TCGA-XF-AAME-01	5.01261	Tumor	BLCA
TCGA-BT-A42C-01	0.954186	Tumor	BLCA
TCGA-CF-A47Y-01	0.475583	Tumor	BLCA
TCGA-E7-A519-01	3.15289	Tumor	BLCA
TCGA-FD-A43Y-01	0.760836	Tumor	BLCA
TCGA-BL-A5ZZ-01	2.68993	Tumor	BLCA
TCGA-CF-A3MF-01	1.5985	Tumor	BLCA
TCGA-FD-A3B8-01	3.7306	Tumor	BLCA
TCGA-BL-A13I-01	16.0997	Tumor	BLCA
TCGA-DK-A1A7-01	1.57065	Tumor	BLCA
TCGA-DK-A1A6-01	5.72762	Tumor	BLCA
TCGA-DK-A6B2-01	8.51625	Tumor	BLCA
TCGA-DK-AA74-01	3.91584	Tumor	BLCA
TCGA-ZF-AA4N-01	1.38574	Tumor	BLCA
TCGA-BT-A0YX-01	0.880097	Tumor	BLCA
TCGA-R3-A69X-01	6.32072	Tumor	BLCA
TCGA-XF-AAMW-01	0.832088	Tumor	BLCA
TCGA-C4-A0EZ-01	0.622921	Tumor	BLCA
TCGA-E7-A678-01	0.89049	Tumor	BLCA
TCGA-G2-A3IB-01	0.450788	Tumor	BLCA
TCGA-DK-A3IT-01	13.5788	Tumor	BLCA
TCGA-MV-A51V-01	6.54997	Tumor	BLCA
TCGA-UY-A78O-01	1.8737	Tumor	BLCA
TCGA-FD-A6TK-01	1.83388	Tumor	BLCA
TCGA-4Z-AA83-01	2.63854	Tumor	BLCA
TCGA-DK-A2I6-01	1.86165	Tumor	BLCA
TCGA-XF-AAN4-01	4.23107	Tumor	BLCA
TCGA-GD-A3OP-11	4.52985	Normal	BLCA
TCGA-BT-A20R-11	3.61106	Normal	BLCA
TCGA-CF-A27C-01	0.79553	Tumor	BLCA
TCGA-5N-A9KM-01	3.93279	Tumor	BLCA
TCGA-BT-A20U-01	0.887417	Tumor	BLCA
TCGA-YC-A9TC-01	0.753292	Tumor	BLCA
TCGA-E7-A6MD-01	2.42784	Tumor	BLCA
TCGA-K4-A5RH-01	2.55612	Tumor	BLCA
TCGA-XF-AAMH-01	1.11671	Tumor	BLCA
TCGA-DK-A1AB-01	1.5901	Tumor	BLCA
TCGA-E5-A4TZ-01	0.608628	Tumor	BLCA
TCGA-FD-A43X-01	0.824272	Tumor	BLCA
TCGA-XF-A9SU-01	3.75853	Tumor	BLCA
TCGA-BT-A20N-01	1.17485	Tumor	BLCA
TCGA-BT-A20J-01	3.6963	Tumor	BLCA
TCGA-E7-A4IJ-01	5.03037	Tumor	BLCA
TCGA-CF-A47W-01	0.897328	Tumor	BLCA
TCGA-XF-A9SV-01	4.13124	Tumor	BLCA
TCGA-K4-AAQO-01	5.86026	Tumor	BLCA
TCGA-CU-A3YL-01	3.23206	Tumor	BLCA
TCGA-DK-A2I2-01	1.83232	Tumor	BLCA
TCGA-4Z-AA84-01	3.01017	Tumor	BLCA
TCGA-DK-A1AF-01	8.74814	Tumor	BLCA
TCGA-E5-A4U1-01	8.7554	Tumor	BLCA
TCGA-BT-A20Q-01	2.73844	Tumor	BLCA
TCGA-ZF-A9R4-01	6.93107	Tumor	BLCA
TCGA-KQ-A41Q-01	5.05149	Tumor	BLCA
TCGA-E7-A8O7-01	4.93458	Tumor	BLCA
TCGA-ZF-AA4W-01	1.40153	Tumor	BLCA
TCGA-XF-AAN7-01	1.56593	Tumor	BLCA
TCGA-XF-A8HH-01	5.74612	Tumor	BLCA
TCGA-FD-A5BX-01	5.55743	Tumor	BLCA
TCGA-ZF-A9RE-01	1.06462	Tumor	BLCA
TCGA-FT-A3EE-01	0.70124	Tumor	BLCA
TCGA-XF-A9T5-01	1.90491	Tumor	BLCA
TCGA-XF-AAML-01	5.19111	Tumor	BLCA
TCGA-BT-A3PK-01	2.22219	Tumor	BLCA
TCGA-CF-A3MI-01	1.74909	Tumor	BLCA
TCGA-E7-A541-01	7.61631	Tumor	BLCA
TCGA-ZF-AA54-01	3.97648	Tumor	BLCA
TCGA-CU-A0YR-11	7.11126	Normal	BLCA
TCGA-XF-AAMZ-01	2.41953	Tumor	BLCA
TCGA-CF-A8HY-01	0.56055	Tumor	BLCA
TCGA-GV-A3QG-01	7.38831	Tumor	BLCA
TCGA-DK-A6B6-01	4.61769	Tumor	BLCA
TCGA-DK-A6B0-01	1.31244	Tumor	BLCA
TCGA-E7-A97Q-01	5.64881	Tumor	BLCA
TCGA-2F-A9KP-01	3.69806	Tumor	BLCA
TCGA-FD-A62P-01	4.4926	Tumor	BLCA
TCGA-XF-A8HG-01	1.86357	Tumor	BLCA
TCGA-4Z-AA86-01	1.37648	Tumor	BLCA
TCGA-GD-A6C6-01	5.70057	Tumor	BLCA
TCGA-G2-A2EJ-01	0.534499	Tumor	BLCA
TCGA-UY-A9PD-01	4.01319	Tumor	BLCA
TCGA-S5-A6DX-01	7.86915	Tumor	BLCA
TCGA-FD-A3SQ-01	4.06244	Tumor	BLCA
TCGA-DK-AA77-01	2.32795	Tumor	BLCA
TCGA-K4-A6MB-01	4.85642	Tumor	BLCA
TCGA-ZF-AA51-01	7.05453	Tumor	BLCA
TCGA-E7-A7PW-01	3.51179	Tumor	BLCA
TCGA-E7-A85H-01	2.29151	Tumor	BLCA
TCGA-GC-A3WC-11	5.41706	Normal	BLCA
TCGA-XF-AAMR-01	3.82408	Tumor	BLCA
TCGA-FD-A6TG-01	5.58099	Tumor	BLCA
TCGA-2F-A9KO-01	1.10416	Tumor	BLCA
TCGA-HQ-A5ND-01	0.277533	Tumor	BLCA
TCGA-G2-AA3B-01	5.05417	Tumor	BLCA
TCGA-PQ-A6FI-01	0.804515	Tumor	BLCA
TCGA-C4-A0F7-01	0.8544	Tumor	BLCA
TCGA-FD-A5BS-01	3.78911	Tumor	BLCA
TCGA-GV-A3JX-01	4.02651	Tumor	BLCA
TCGA-XF-AAMT-01	1.81616	Tumor	BLCA
TCGA-XF-A9T8-01	1.52927	Tumor	BLCA
TCGA-BT-A20W-11	6.23742	Normal	BLCA
TCGA-4Z-AA7S-01	4.07128	Tumor	BLCA
TCGA-XF-A9SH-01	2.84918	Tumor	BLCA
TCGA-DK-A1AG-01	1.07737	Tumor	BLCA
TCGA-GD-A3OQ-11	6.56733	Normal	BLCA
TCGA-2F-A9KR-01	0.496282	Tumor	BLCA
TCGA-DK-AA6U-01	11.0909	Tumor	BLCA
TCGA-C4-A0F6-01	3.26312	Tumor	BLCA
TCGA-K4-A3WU-01	6.42435	Tumor	BLCA
TCGA-CU-A0YN-01	0.975321	Tumor	BLCA
TCGA-FJ-A871-01	2.1879	Tumor	BLCA
TCGA-G2-A2EC-01	3.72259	Tumor	BLCA
TCGA-FD-A5BV-01	4.83739	Tumor	BLCA
TCGA-E7-A7XN-01	0.818633	Tumor	BLCA
TCGA-GU-A764-01	1.59785	Tumor	BLCA
TCGA-XF-AAN8-01	2.92743	Tumor	BLCA
TCGA-XF-A9SZ-01	17.2731	Tumor	BLCA
TCGA-GU-AATO-01	10.1675	Tumor	BLCA
TCGA-ZF-A9RC-01	2.48877	Tumor	BLCA
TCGA-ZF-A9R0-01	2.62409	Tumor	BLCA
TCGA-KQ-A41P-01	6.87318	Tumor	BLCA
TCGA-4Z-AA7W-01	5.97891	Tumor	BLCA
TCGA-HQ-A5NE-01	1.25852	Tumor	BLCA
TCGA-CU-A3KJ-01	0.37234	Tumor	BLCA
TCGA-UY-A8OC-01	0.845256	Tumor	BLCA
TCGA-E7-A3Y1-01	0.818228	Tumor	BLCA
TCGA-XF-AAN5-01	1.19362	Tumor	BLCA
TCGA-G2-AA3D-01	9.13851	Tumor	BLCA
TCGA-GU-A42R-01	0.800723	Tumor	BLCA
TCGA-XF-A9SI-01	3.08412	Tumor	BLCA
TCGA-GV-A3JZ-01	5.02837	Tumor	BLCA
TCGA-E9-A1NI-01	3.77789	Tumor	BRCA
TCGA-A1-A0SP-01	3.79973	Tumor	BRCA
TCGA-BH-A1EU-11	11.5886	Normal	BRCA
TCGA-A8-A06X-01	6.16422	Tumor	BRCA
TCGA-E2-A14T-01	8.93681	Tumor	BRCA
TCGA-AC-A8OS-01	9.61849	Tumor	BRCA
TCGA-A8-A09K-01	5.63907	Tumor	BRCA
TCGA-OL-A5RY-01	5.16976	Tumor	BRCA
TCGA-BH-A0DG-01	13.2194	Tumor	BRCA
TCGA-B6-A0I9-01	97.9284	Tumor	BRCA
TCGA-A2-A0CP-01	4.29773	Tumor	BRCA
TCGA-A8-A07S-01	10.2205	Tumor	BRCA
TCGA-AO-A12H-01	16.8225	Tumor	BRCA
TCGA-BH-A203-11	12.3178	Normal	BRCA
TCGA-AR-A1AU-01	15.4068	Tumor	BRCA
TCGA-D8-A1X9-01	7.77754	Tumor	BRCA
TCGA-E9-A1RH-11	13.5507	Normal	BRCA
TCGA-A8-A07R-01	2.37976	Tumor	BRCA
TCGA-AO-A12C-01	3.04955	Tumor	BRCA
TCGA-V7-A7HQ-01	12.3959	Tumor	BRCA
TCGA-A2-A1FZ-01	5.93184	Tumor	BRCA
TCGA-AR-A251-01	2.60324	Tumor	BRCA
TCGA-BH-A18J-11	15.8589	Normal	BRCA
TCGA-EW-A1PF-01	5.82665	Tumor	BRCA
TCGA-BH-A18T-01	8.1541	Tumor	BRCA
TCGA-AR-A24S-01	6.44765	Tumor	BRCA
TCGA-AN-A041-01	6.93629	Tumor	BRCA
TCGA-BH-A0E0-11	15.1132	Normal	BRCA
TCGA-E2-A1LL-01	0.872384	Tumor	BRCA
TCGA-E2-A1IJ-01	5.13229	Tumor	BRCA
TCGA-AR-A24O-01	8.4456	Tumor	BRCA
TCGA-XX-A899-01	42.0531	Tumor	BRCA
TCGA-D8-A1XK-01	1.99375	Tumor	BRCA
TCGA-AC-A5XS-01	11.5881	Tumor	BRCA
TCGA-BH-A18L-01	8.94766	Tumor	BRCA
TCGA-OL-A66J-01	5.86134	Tumor	BRCA
TCGA-PE-A5DD-01	7.48116	Tumor	BRCA
TCGA-AN-A04D-01	2.30104	Tumor	BRCA
TCGA-4H-AAAK-01	4.52635	Tumor	BRCA
TCGA-E9-A5FL-01	1.37794	Tumor	BRCA
TCGA-E9-A24A-01	9.02985	Tumor	BRCA
TCGA-BH-A1FM-01	2.12459	Tumor	BRCA
TCGA-A8-A07C-01	7.70836	Tumor	BRCA
TCGA-AR-A24Q-01	1.74714	Tumor	BRCA
TCGA-AR-A2LE-01	10.0391	Tumor	BRCA
TCGA-AR-A0U4-01	6.79504	Tumor	BRCA
TCGA-GM-A2DN-01	2.91516	Tumor	BRCA
TCGA-A7-A13D-01	4.53419	Tumor	BRCA
TCGA-D8-A1JG-01	4.91979	Tumor	BRCA
TCGA-E2-A570-01	3.23882	Tumor	BRCA
TCGA-A2-A04Q-01	4.29261	Tumor	BRCA
TCGA-A7-A6VV-01	5.45584	Tumor	BRCA
TCGA-E2-A1IG-01	1.80524	Tumor	BRCA
TCGA-E9-A1N6-01	2.79465	Tumor	BRCA
TCGA-E9-A1NC-01	3.13797	Tumor	BRCA
TCGA-A7-A3IZ-01	64.051	Tumor	BRCA
TCGA-BH-A18U-11	13.4382	Normal	BRCA
TCGA-AN-A0AK-01	8.11243	Tumor	BRCA
TCGA-D8-A1JM-01	3.43641	Tumor	BRCA
TCGA-OL-A5S0-01	2.58672	Tumor	BRCA
TCGA-A8-A06Z-01	8.1743	Tumor	BRCA
TCGA-AQ-A54O-01	3.16557	Tumor	BRCA
TCGA-E2-A15S-01	28.5442	Tumor	BRCA
TCGA-BH-A1ET-11	15.6507	Normal	BRCA
TCGA-BH-A18R-11	17.8002	Normal	BRCA
TCGA-EW-A423-01	5.95829	Tumor	BRCA
TCGA-C8-A273-01	7.75747	Tumor	BRCA
TCGA-OL-A5RV-01	7.61587	Tumor	BRCA
TCGA-AC-A2FM-01	22.8041	Tumor	BRCA
TCGA-AO-A0JM-01	6.05353	Tumor	BRCA
TCGA-BH-A0DP-01	6.75306	Tumor	BRCA
TCGA-A2-A25E-01	9.20723	Tumor	BRCA
TCGA-B6-A2IU-01	5.13478	Tumor	BRCA
TCGA-BH-A18P-01	5.68515	Tumor	BRCA
TCGA-E9-A22B-01	3.63289	Tumor	BRCA
TCGA-A2-A0SW-01	6.22462	Tumor	BRCA
TCGA-E2-A107-01	2.6673	Tumor	BRCA
TCGA-E2-A1B6-01	2.79736	Tumor	BRCA
TCGA-D8-A1XW-01	8.10211	Tumor	BRCA
TCGA-A7-A0DC-01	25.19	Tumor	BRCA
TCGA-EW-A6SD-01	5.21632	Tumor	BRCA
TCGA-AO-A0J3-01	7.15049	Tumor	BRCA
TCGA-A7-A0DC-11	14.2345	Normal	BRCA
TCGA-AN-A03X-01	7.94683	Tumor	BRCA
TCGA-BH-A1FM-11	16.5982	Normal	BRCA
TCGA-A8-A099-01	8.80854	Tumor	BRCA
TCGA-E2-A14Z-01	4.78782	Tumor	BRCA
TCGA-AR-A5QP-01	5.34687	Tumor	BRCA
TCGA-AC-A62X-01	1.12468	Tumor	BRCA
TCGA-BH-A42V-01	15.1525	Tumor	BRCA
TCGA-B6-A0RS-01	15.1703	Tumor	BRCA
TCGA-D8-A1JL-01	4.92533	Tumor	BRCA
TCGA-BH-A0DZ-01	5.65876	Tumor	BRCA
TCGA-A8-A06Y-01	3.94766	Tumor	BRCA
TCGA-B6-A1KC-01	9.89445	Tumor	BRCA
TCGA-C8-A135-01	4.54493	Tumor	BRCA
TCGA-5L-AAT1-01	6.97718	Tumor	BRCA
TCGA-AR-A24R-01	3.51384	Tumor	BRCA
TCGA-S3-AA0Z-01	3.24505	Tumor	BRCA
TCGA-D8-A1J8-01	3.04804	Tumor	BRCA
TCGA-A2-A0ER-01	5.2924	Tumor	BRCA
TCGA-E9-A1ND-01	5.72252	Tumor	BRCA
TCGA-GI-A2C8-11	1.29249	Normal	BRCA
TCGA-A2-A1G1-01	4.27637	Tumor	BRCA
TCGA-A2-A0SU-01	8.50372	Tumor	BRCA
TCGA-E2-A1LB-01	4.70036	Tumor	BRCA
TCGA-E9-A1RD-01	4.57904	Tumor	BRCA
TCGA-OL-A6VQ-01	7.42286	Tumor	BRCA
TCGA-AQ-A04J-01	4.73114	Tumor	BRCA
TCGA-AQ-A1H3-01	4.00458	Tumor	BRCA
TCGA-A2-A259-01	8.39679	Tumor	BRCA
TCGA-WT-AB44-01	1.7005	Tumor	BRCA
TCGA-B6-A0IN-01	7.29881	Tumor	BRCA
TCGA-E9-A1R3-01	6.93846	Tumor	BRCA
TCGA-A8-A086-01	41.5035	Tumor	BRCA
TCGA-AC-A3BB-01	8.60131	Tumor	BRCA
TCGA-AC-A2QI-01	10.9834	Tumor	BRCA
TCGA-BH-A1F5-01	5.15758	Tumor	BRCA
TCGA-AC-A3HN-01	5.83917	Tumor	BRCA
TCGA-BH-A1FG-01	5.8023	Tumor	BRCA
TCGA-BH-A0DV-01	6.35274	Tumor	BRCA
TCGA-UL-AAZ6-01	20.3178	Tumor	BRCA
TCGA-AR-A255-01	5.67022	Tumor	BRCA
TCGA-LD-A7W6-01	14.7404	Tumor	BRCA
TCGA-AR-A24Z-01	10.7445	Tumor	BRCA
TCGA-A1-A0SO-01	2.93739	Tumor	BRCA
TCGA-A2-A3XS-01	2.50666	Tumor	BRCA
TCGA-D8-A1X6-01	14.087	Tumor	BRCA
TCGA-BH-A0HF-01	10.1652	Tumor	BRCA
TCGA-A7-A3J0-01	7.64781	Tumor	BRCA
TCGA-AC-A23C-01	8.6705	Tumor	BRCA
TCGA-LL-A442-01	13.9765	Tumor	BRCA
TCGA-S3-A6ZH-01	6.24195	Tumor	BRCA
TCGA-AC-A8OR-01	6.21362	Tumor	BRCA
TCGA-AR-A1AX-01	7.70603	Tumor	BRCA
TCGA-D8-A1XO-01	4.22812	Tumor	BRCA
TCGA-E9-A1R2-01	3.25189	Tumor	BRCA
TCGA-D8-A27M-01	4.0226	Tumor	BRCA
TCGA-AN-A0FY-01	15.5694	Tumor	BRCA
TCGA-BH-A0DX-01	4.05735	Tumor	BRCA
TCGA-EW-A1IY-01	3.13124	Tumor	BRCA
TCGA-A2-A04N-01	5.42812	Tumor	BRCA
TCGA-A2-A0YF-01	14.6834	Tumor	BRCA
TCGA-PE-A5DE-01	6.25981	Tumor	BRCA
TCGA-BH-A1FN-11	10.0154	Normal	BRCA
TCGA-EW-A1J5-01	4.25136	Tumor	BRCA
TCGA-AO-A0JE-01	8.01125	Tumor	BRCA
TCGA-BH-A1FN-01	3.01032	Tumor	BRCA
TCGA-BH-A18V-01	6.57884	Tumor	BRCA
TCGA-AC-A23H-11	10.3539	Normal	BRCA
TCGA-BH-A0BF-01	4.14744	Tumor	BRCA
TCGA-B6-A409-01	4.72011	Tumor	BRCA
TCGA-A2-A0CL-01	13.0685	Tumor	BRCA
TCGA-A2-A0CO-01	11.1123	Tumor	BRCA
TCGA-E2-A158-11	12.9443	Normal	BRCA
TCGA-AC-A3QP-01	7.92646	Tumor	BRCA
TCGA-AC-A2QJ-01	5.99219	Tumor	BRCA
TCGA-B6-A0RM-01	11.8389	Tumor	BRCA
TCGA-D8-A1JS-01	5.16746	Tumor	BRCA
TCGA-E9-A1RB-11	11.0735	Normal	BRCA
TCGA-A7-A26J-01	4.37742	Tumor	BRCA
TCGA-A7-A13H-01	6.68061	Tumor	BRCA
TCGA-AO-A126-01	14.4794	Tumor	BRCA
TCGA-BH-A6R8-01	7.2837	Tumor	BRCA
TCGA-A7-A0DB-01	6.22773	Tumor	BRCA
TCGA-AC-A3TM-01	4.66911	Tumor	BRCA
TCGA-AR-A0TQ-01	7.41119	Tumor	BRCA
TCGA-GM-A2DH-01	4.6978	Tumor	BRCA
TCGA-B6-A0RI-01	4.07639	Tumor	BRCA
TCGA-A2-A1G0-01	11.375	Tumor	BRCA
TCGA-A2-A1FX-01	22.82	Tumor	BRCA
TCGA-A7-A26G-01	8.84666	Tumor	BRCA
TCGA-E2-A1LI-01	2.21193	Tumor	BRCA
TCGA-A8-A08P-01	7.05712	Tumor	BRCA
TCGA-E2-A1IN-01	4.53302	Tumor	BRCA
TCGA-BH-A0HA-01	5.87951	Tumor	BRCA
TCGA-AO-A1KR-01	2.35445	Tumor	BRCA
TCGA-3C-AALK-01	3.72968	Tumor	BRCA
TCGA-BH-A0BV-01	4.35587	Tumor	BRCA
TCGA-E2-A1IH-01	3.6282	Tumor	BRCA
TCGA-XX-A89A-01	7.67423	Tumor	BRCA
TCGA-E9-A1RH-01	6.91276	Tumor	BRCA
TCGA-A8-A085-01	16.5448	Tumor	BRCA
TCGA-E9-A1N3-01	17.4994	Tumor	BRCA
TCGA-BH-A1EW-11	7.85838	Normal	BRCA
TCGA-D8-A13Y-01	15.0115	Tumor	BRCA
TCGA-AO-A0JB-01	2.64464	Tumor	BRCA
TCGA-AC-A6IV-01	6.88878	Tumor	BRCA
TCGA-A8-A09M-01	9.6856	Tumor	BRCA
TCGA-BH-A0GY-01	3.84971	Tumor	BRCA
TCGA-AR-A2LL-01	6.14965	Tumor	BRCA
TCGA-BH-A208-01	4.25444	Tumor	BRCA
TCGA-E2-A15I-11	16.1966	Normal	BRCA
TCGA-EW-A1PE-01	6.14693	Tumor	BRCA
TCGA-AO-A125-01	2.93304	Tumor	BRCA
TCGA-E2-A1B1-01	7.05483	Tumor	BRCA
TCGA-BH-A0C0-01	7.4162	Tumor	BRCA
TCGA-A7-A26I-01	5.68825	Tumor	BRCA
TCGA-AO-A0JJ-01	7.7402	Tumor	BRCA
TCGA-AR-A2LH-01	8.23943	Tumor	BRCA
TCGA-A2-A3XW-01	5.11733	Tumor	BRCA
TCGA-AR-A0TS-01	5.7876	Tumor	BRCA
TCGA-BH-A0AV-01	2.06327	Tumor	BRCA
TCGA-A8-A07B-01	17.6508	Tumor	BRCA
TCGA-LL-A73Z-01	6.78881	Tumor	BRCA
TCGA-BH-A0BA-11	21.282	Normal	BRCA
TCGA-BH-A0B3-11	15.2527	Normal	BRCA
TCGA-B6-A402-01	0.918515	Tumor	BRCA
TCGA-AR-A0TT-01	13.036	Tumor	BRCA
TCGA-EW-A6SB-01	5.04627	Tumor	BRCA
TCGA-AC-A2FB-01	15.7834	Tumor	BRCA
TCGA-AC-A62V-01	18.7271	Tumor	BRCA
TCGA-D8-A1XQ-01	2.87474	Tumor	BRCA
TCGA-BH-A0DD-01	11.7585	Tumor	BRCA
TCGA-Z7-A8R6-01	8.12675	Tumor	BRCA
TCGA-OL-A5DA-01	11.6574	Tumor	BRCA
TCGA-WT-AB41-01	16.714	Tumor	BRCA
TCGA-E2-A1LA-01	4.75533	Tumor	BRCA
TCGA-AR-A24N-01	1.06715	Tumor	BRCA
TCGA-E9-A3QA-01	4.29263	Tumor	BRCA
TCGA-BH-A0DO-11	13.1991	Normal	BRCA
TCGA-E2-A15J-01	6.62758	Tumor	BRCA
TCGA-LL-A73Y-01	3.77215	Tumor	BRCA
TCGA-A2-A4RY-01	10.5309	Tumor	BRCA
TCGA-D8-A1XU-01	4.8686	Tumor	BRCA
TCGA-E2-A1LS-11	16.2795	Normal	BRCA
TCGA-AN-A0FJ-01	4.18062	Tumor	BRCA
TCGA-BH-A0DK-01	5.09903	Tumor	BRCA
TCGA-B6-A0IJ-01	5.78745	Tumor	BRCA
TCGA-LL-A7SZ-01	8.5022	Tumor	BRCA
TCGA-C8-A26Y-01	3.08297	Tumor	BRCA
TCGA-GI-A2C9-11	13.7895	Normal	BRCA
TCGA-BH-A0BQ-11	18.3738	Normal	BRCA
TCGA-A8-A06R-01	6.5519	Tumor	BRCA
TCGA-AO-A128-01	6.4008	Tumor	BRCA
TCGA-E2-A1BC-01	7.26935	Tumor	BRCA
TCGA-A7-A0CE-11	12.2638	Normal	BRCA
TCGA-B6-A0I6-01	4.46063	Tumor	BRCA
TCGA-BH-A1ET-01	4.20883	Tumor	BRCA
TCGA-A2-A04V-01	3.19054	Tumor	BRCA
TCGA-A7-A2KD-01	6.76259	Tumor	BRCA
TCGA-A7-A0CE-01	1.60594	Tumor	BRCA
TCGA-D8-A1JE-01	4.65839	Tumor	BRCA
TCGA-B6-A0WX-01	2.60205	Tumor	BRCA
TCGA-A7-A4SB-01	102.932	Tumor	BRCA
TCGA-EW-A1J1-01	5.42568	Tumor	BRCA
TCGA-A2-A0YM-01	2.63323	Tumor	BRCA
TCGA-A8-A0A4-01	10.3499	Tumor	BRCA
TCGA-A2-A0EM-01	9.52986	Tumor	BRCA
TCGA-AR-A24X-01	3.6596	Tumor	BRCA
TCGA-C8-A132-01	5.17654	Tumor	BRCA
TCGA-AN-A049-01	5.63197	Tumor	BRCA
TCGA-A2-A0SY-01	6.95017	Tumor	BRCA
TCGA-B6-A0RU-01	4.1029	Tumor	BRCA
TCGA-AR-A0TX-01	7.866	Tumor	BRCA
TCGA-BH-A0HQ-01	6.47187	Tumor	BRCA
TCGA-E2-A15C-01	9.44454	Tumor	BRCA
TCGA-AQ-A54N-01	1.1542	Tumor	BRCA
TCGA-A8-A07I-01	8.9115	Tumor	BRCA
TCGA-B6-A1KI-01	8.31099	Tumor	BRCA
TCGA-B6-A0RH-01	1.46298	Tumor	BRCA
TCGA-BH-A5IZ-01	2.75676	Tumor	BRCA
TCGA-AN-A0XU-01	3.51339	Tumor	BRCA
TCGA-LD-A74U-01	10.4829	Tumor	BRCA
TCGA-B6-A401-01	5.12896	Tumor	BRCA
TCGA-PL-A8LV-01	1.94748	Tumor	BRCA
TCGA-BH-A0C3-11	10.9925	Normal	BRCA
TCGA-BH-A0BR-01	4.74223	Tumor	BRCA
TCGA-A8-A07G-01	6.12441	Tumor	BRCA
TCGA-A2-A0EN-01	4.94404	Tumor	BRCA
TCGA-OK-A5Q2-01	7.25624	Tumor	BRCA
TCGA-A8-A084-01	8.65694	Tumor	BRCA
TCGA-BH-A0DS-01	3.94801	Tumor	BRCA
TCGA-A8-A09I-01	10.0006	Tumor	BRCA
TCGA-GM-A3XL-01	4.46341	Tumor	BRCA
TCGA-W8-A86G-01	5.22386	Tumor	BRCA
TCGA-AO-A12F-01	2.32104	Tumor	BRCA
TCGA-BH-A0HK-01	5.08407	Tumor	BRCA
TCGA-A8-A06Q-01	3.60956	Tumor	BRCA
TCGA-BH-A42U-01	11.5585	Tumor	BRCA
TCGA-BH-A0BW-11	7.94421	Normal	BRCA
TCGA-AQ-A04L-01	5.48419	Tumor	BRCA
TCGA-AR-A1AO-01	10.0014	Tumor	BRCA
TCGA-Z7-A8R5-01	7.97557	Tumor	BRCA
TCGA-B6-A0I1-01	2.61286	Tumor	BRCA
TCGA-E9-A1N6-11	11.0514	Normal	BRCA
TCGA-EW-A1PA-01	10.5744	Tumor	BRCA
TCGA-BH-A0W4-01	7.92427	Tumor	BRCA
TCGA-A2-A3XZ-01	4.51537	Tumor	BRCA
TCGA-A7-A26H-01	4.24989	Tumor	BRCA
TCGA-E2-A1B0-01	4.97662	Tumor	BRCA
TCGA-BH-A1EU-01	9.36287	Tumor	BRCA
TCGA-AC-A23H-01	7.77464	Tumor	BRCA
TCGA-EW-A1P4-01	2.35632	Tumor	BRCA
TCGA-E2-A10E-01	7.16479	Tumor	BRCA
TCGA-EW-A1P0-01	9.8435	Tumor	BRCA
TCGA-EW-A6S9-01	4.67213	Tumor	BRCA
TCGA-A2-A25B-01	3.27075	Tumor	BRCA
TCGA-LL-A6FR-01	4.90662	Tumor	BRCA
TCGA-AR-A5QM-01	6.53796	Tumor	BRCA
TCGA-BH-A18Q-11	16.79	Normal	BRCA
TCGA-EW-A1P5-01	4.59875	Tumor	BRCA
TCGA-E2-A14O-01	2.48358	Tumor	BRCA
TCGA-AN-A0AR-01	5.1073	Tumor	BRCA
TCGA-E9-A22D-01	5.26097	Tumor	BRCA
TCGA-A2-A0CS-01	6.02648	Tumor	BRCA
TCGA-E2-A1IF-01	4.89553	Tumor	BRCA
TCGA-BH-A0DZ-11	11.8454	Normal	BRCA
TCGA-E2-A1IE-01	20.6567	Tumor	BRCA
TCGA-BH-A0BW-01	4.61038	Tumor	BRCA
TCGA-E2-A1AZ-01	2.5309	Tumor	BRCA
TCGA-D8-A27N-01	14.2313	Tumor	BRCA
TCGA-A2-A0CT-01	5.2178	Tumor	BRCA
TCGA-A8-A09R-01	5.49472	Tumor	BRCA
TCGA-B6-A0RE-01	3.34731	Tumor	BRCA
TCGA-E9-A249-01	3.70418	Tumor	BRCA
TCGA-E2-A1B5-01	9.93804	Tumor	BRCA
TCGA-A2-A25A-01	10.2358	Tumor	BRCA
TCGA-AO-A03O-01	3.04911	Tumor	BRCA
TCGA-E9-A22A-01	3.79287	Tumor	BRCA
TCGA-BH-A1EV-11	10.3739	Normal	BRCA
TCGA-BH-A0GZ-01	5.23729	Tumor	BRCA
TCGA-BH-A1FD-01	3.33095	Tumor	BRCA
TCGA-A1-A0SH-01	5.58711	Tumor	BRCA
TCGA-E2-A10A-01	9.00138	Tumor	BRCA
TCGA-B6-A0IO-01	7.92071	Tumor	BRCA
TCGA-BH-A1FR-01	11.4169	Tumor	BRCA
TCGA-D8-A143-01	2.28956	Tumor	BRCA
TCGA-AO-A03R-01	5.04777	Tumor	BRCA
TCGA-BH-A0DQ-11	18.5038	Normal	BRCA
TCGA-BH-A0BV-11	11.9611	Normal	BRCA
TCGA-BH-A0E0-01	4.60104	Tumor	BRCA
TCGA-A8-A0AD-01	11.3431	Tumor	BRCA
TCGA-GM-A2DI-01	12.4528	Tumor	BRCA
TCGA-E9-A6HE-01	4.08735	Tumor	BRCA
TCGA-BH-A0B3-01	2.94746	Tumor	BRCA
TCGA-AR-A0TU-01	5.37269	Tumor	BRCA
TCGA-LQ-A4E4-01	5.09299	Tumor	BRCA
TCGA-PL-A8LY-01	9.84229	Tumor	BRCA
TCGA-BH-A1FU-01	5.97431	Tumor	BRCA
TCGA-A8-A09D-01	7.22359	Tumor	BRCA
TCGA-B6-A3ZX-01	5.38528	Tumor	BRCA
TCGA-A7-A5ZV-01	7.11904	Tumor	BRCA
TCGA-BH-A0AY-01	6.66803	Tumor	BRCA
TCGA-A7-A4SD-01	1.79979	Tumor	BRCA
TCGA-AO-A03L-01	6.58823	Tumor	BRCA
TCGA-A2-A0EX-01	8.06513	Tumor	BRCA
TCGA-GM-A2DM-01	9.23826	Tumor	BRCA
TCGA-BH-A0DO-01	7.62111	Tumor	BRCA
TCGA-HN-A2OB-01	9.37756	Tumor	BRCA
TCGA-A2-A0CM-01	2.87803	Tumor	BRCA
TCGA-A2-A4S0-01	5.37689	Tumor	BRCA
TCGA-BH-A0H9-01	8.83441	Tumor	BRCA
TCGA-B6-A0IP-01	9.49531	Tumor	BRCA
TCGA-C8-A12X-01	6.63369	Tumor	BRCA
TCGA-AN-A0AL-01	6.8197	Tumor	BRCA
TCGA-LD-A9QF-01	5.82861	Tumor	BRCA
TCGA-BH-A0DG-11	14.385	Normal	BRCA
TCGA-E2-A152-01	6.2247	Tumor	BRCA
TCGA-BH-A1FE-06	6.77532	Tumor	BRCA
TCGA-BH-A18N-01	6.8029	Tumor	BRCA
TCGA-C8-A1HN-01	6.27328	Tumor	BRCA
TCGA-AN-A0FK-01	5.47104	Tumor	BRCA
TCGA-B6-A0IE-01	11.445	Tumor	BRCA
TCGA-B6-A400-01	2.42187	Tumor	BRCA
TCGA-GM-A2DB-01	2.99124	Tumor	BRCA
TCGA-AC-A2FK-01	14.895	Tumor	BRCA
TCGA-BH-A0HU-01	5.02692	Tumor	BRCA
TCGA-D8-A140-01	8.86198	Tumor	BRCA
TCGA-A7-A0CD-01	17.1566	Tumor	BRCA
TCGA-D8-A1JF-01	9.71598	Tumor	BRCA
TCGA-BH-A208-11	13.0152	Normal	BRCA
TCGA-A2-A4S1-01	5.25832	Tumor	BRCA
TCGA-5T-A9QA-01	99.3021	Tumor	BRCA
TCGA-AR-A2LK-01	4.23411	Tumor	BRCA
TCGA-AR-A1AH-01	1.99032	Tumor	BRCA
TCGA-AR-A254-01	10.2183	Tumor	BRCA
TCGA-E2-A1IO-01	12.6839	Tumor	BRCA
TCGA-S3-A6ZF-01	9.57906	Tumor	BRCA
TCGA-B6-A0IB-01	10.9859	Tumor	BRCA
TCGA-A8-A07J-01	11.5427	Tumor	BRCA
TCGA-AN-A0FV-01	8.18877	Tumor	BRCA
TCGA-AN-A0XP-01	8.19309	Tumor	BRCA
TCGA-A8-A08Z-01	5.23727	Tumor	BRCA
TCGA-E9-A226-01	6.29865	Tumor	BRCA
TCGA-AR-A1AW-01	4.47669	Tumor	BRCA
TCGA-GI-A2C9-01	2.7039	Tumor	BRCA
TCGA-EW-A6SA-01	5.75039	Tumor	BRCA
TCGA-E9-A1NG-01	4.66199	Tumor	BRCA
TCGA-A8-A07L-01	14.8433	Tumor	BRCA
TCGA-E2-A15L-01	5.11872	Tumor	BRCA
TCGA-D8-A1JI-01	2.49446	Tumor	BRCA
TCGA-GM-A2DO-01	7.83706	Tumor	BRCA
TCGA-EW-A1P6-01	2.51923	Tumor	BRCA
TCGA-BH-A1F0-11	14.6004	Normal	BRCA
TCGA-AR-A1AI-01	4.25052	Tumor	BRCA
TCGA-AR-A0U3-01	5.21132	Tumor	BRCA
TCGA-A2-A0ES-01	22.9603	Tumor	BRCA
TCGA-BH-A18K-11	21.0888	Normal	BRCA
TCGA-A8-A06P-01	13.5196	Tumor	BRCA
TCGA-S3-AA12-01	14.9035	Tumor	BRCA
TCGA-E9-A1N5-11	10.5556	Normal	BRCA
TCGA-E9-A3Q9-01	6.25838	Tumor	BRCA
TCGA-BH-A0HX-01	8.3473	Tumor	BRCA
TCGA-AC-A3W7-01	12.8843	Tumor	BRCA
TCGA-AO-A124-01	2.06743	Tumor	BRCA
TCGA-AC-A5XU-01	11.4308	Tumor	BRCA
TCGA-LL-A6FQ-01	22.0878	Tumor	BRCA
TCGA-AQ-A1H2-01	7.0575	Tumor	BRCA
TCGA-BH-A0DQ-01	10.6161	Tumor	BRCA
TCGA-E2-A106-01	22.388	Tumor	BRCA
TCGA-A2-A25F-01	8.84584	Tumor	BRCA
TCGA-AN-A0AT-01	3.81852	Tumor	BRCA
TCGA-D8-A27T-01	5.93512	Tumor	BRCA
TCGA-A2-A04X-01	2.92114	Tumor	BRCA
TCGA-A2-A3XT-01	4.41702	Tumor	BRCA
TCGA-AR-A0TY-01	16.511	Tumor	BRCA
TCGA-A2-A0YG-01	8.82698	Tumor	BRCA
TCGA-B6-A0WZ-01	5.39353	Tumor	BRCA
TCGA-A7-A5ZX-01	8.45937	Tumor	BRCA
TCGA-AC-A23G-01	5.37291	Tumor	BRCA
TCGA-GM-A2DA-01	3.5265	Tumor	BRCA
TCGA-B6-A0X1-01	7.73508	Tumor	BRCA
TCGA-AO-A12E-01	6.80274	Tumor	BRCA
TCGA-AR-A250-01	9.28501	Tumor	BRCA
TCGA-A8-A06O-01	4.88754	Tumor	BRCA
TCGA-AO-A12G-01	12.6691	Tumor	BRCA
TCGA-A7-A3IY-01	5.54081	Tumor	BRCA
TCGA-E2-A1IG-11	16.3885	Normal	BRCA
TCGA-BH-A1EY-01	7.92961	Tumor	BRCA
TCGA-A8-A079-01	69.2768	Tumor	BRCA
TCGA-AO-A03P-01	5.6827	Tumor	BRCA
TCGA-E2-A572-01	8.45969	Tumor	BRCA
TCGA-A2-A0YH-01	6.96525	Tumor	BRCA
TCGA-E2-A15G-01	9.08705	Tumor	BRCA
TCGA-C8-A12M-01	2.58375	Tumor	BRCA
TCGA-AR-A0TV-01	10.4886	Tumor	BRCA
TCGA-A7-A13G-01	15.9912	Tumor	BRCA
TCGA-A8-A07E-01	9.6255	Tumor	BRCA
TCGA-E9-A1N9-01	4.75896	Tumor	BRCA
TCGA-BH-A0H3-01	10.7081	Tumor	BRCA
TCGA-AR-A1AY-01	4.82636	Tumor	BRCA
TCGA-A2-A0D4-01	9.68591	Tumor	BRCA
TCGA-E9-A5UO-01	17.8291	Tumor	BRCA
TCGA-GM-A2DL-01	5.36932	Tumor	BRCA
TCGA-EW-A1PD-01	11.5947	Tumor	BRCA
TCGA-A1-A0SI-01	5.32793	Tumor	BRCA
TCGA-A2-A0CV-01	7.64081	Tumor	BRCA
TCGA-E2-A15E-06	11.4264	Tumor	BRCA
TCGA-AO-A12B-01	4.02432	Tumor	BRCA
TCGA-B6-A408-01	5.19406	Tumor	BRCA
TCGA-OL-A5D7-01	6.43153	Tumor	BRCA
TCGA-A2-A0EW-01	13.3636	Tumor	BRCA
TCGA-A2-A0T4-01	4.60442	Tumor	BRCA
TCGA-C8-A131-01	3.22165	Tumor	BRCA
TCGA-BH-A1EN-01	8.56475	Tumor	BRCA
TCGA-D8-A3Z5-01	14.2677	Tumor	BRCA
TCGA-E9-A247-01	4.0206	Tumor	BRCA
TCGA-C8-A12Q-01	8.51321	Tumor	BRCA
TCGA-E2-A1BD-01	2.65767	Tumor	BRCA
TCGA-E9-A1RI-01	5.30201	Tumor	BRCA
TCGA-BH-A18M-11	17.9232	Normal	BRCA
TCGA-E2-A105-01	11.7515	Tumor	BRCA
TCGA-D8-A1JK-01	3.99773	Tumor	BRCA
TCGA-E9-A1N9-11	16.8436	Normal	BRCA
TCGA-BH-A0BJ-01	8.05029	Tumor	BRCA
TCGA-S3-AA14-01	13.7568	Tumor	BRCA
TCGA-C8-A26V-01	2.50194	Tumor	BRCA
TCGA-BH-A1FB-01	9.08781	Tumor	BRCA
TCGA-D8-A1JP-01	8.44874	Tumor	BRCA
TCGA-E2-A14X-01	3.96958	Tumor	BRCA
TCGA-BH-A0E2-01	4.37714	Tumor	BRCA
TCGA-PL-A8LZ-01	4.5846	Tumor	BRCA
TCGA-LL-A740-01	13.9428	Tumor	BRCA
TCGA-BH-A0AZ-11	18.506	Normal	BRCA
TCGA-D8-A1X7-01	3.66981	Tumor	BRCA
TCGA-AO-A0JD-01	2.78953	Tumor	BRCA
TCGA-D8-A1X5-01	43.8128	Tumor	BRCA
TCGA-E9-A22E-01	1.90734	Tumor	BRCA
TCGA-AC-A23E-01	5.16218	Tumor	BRCA
TCGA-AR-A0U2-01	8.00823	Tumor	BRCA
TCGA-A2-A1FV-01	9.60292	Tumor	BRCA
TCGA-A8-A09B-01	4.95543	Tumor	BRCA
TCGA-AN-A0XO-01	5.11715	Tumor	BRCA
TCGA-A7-A425-01	9.63936	Tumor	BRCA
TCGA-BH-A0DD-11	14.1791	Normal	BRCA
TCGA-A2-A0CZ-01	6.19952	Tumor	BRCA
TCGA-GM-A3NY-01	2.24132	Tumor	BRCA
TCGA-AR-A0U0-01	1.40922	Tumor	BRCA
TCGA-AR-A24P-01	6.55497	Tumor	BRCA
TCGA-AN-A0G0-01	7.12002	Tumor	BRCA
TCGA-AN-A0AM-01	2.64237	Tumor	BRCA
TCGA-BH-A0E6-01	2.35041	Tumor	BRCA
TCGA-E9-A248-01	7.4074	Tumor	BRCA
TCGA-B6-A1KN-01	6.28734	Tumor	BRCA
TCGA-LL-A9Q3-01	2.91556	Tumor	BRCA
TCGA-A8-A08B-01	6.10898	Tumor	BRCA
TCGA-A1-A0SG-01	7.35769	Tumor	BRCA
TCGA-BH-A0H0-01	14.0977	Tumor	BRCA
TCGA-D8-A1XR-01	9.55683	Tumor	BRCA
TCGA-C8-A12P-01	4.04674	Tumor	BRCA
TCGA-BH-A0BJ-11	12.8547	Normal	BRCA
TCGA-LL-A50Y-01	6.41941	Tumor	BRCA
TCGA-AO-A03N-01	2.2337	Tumor	BRCA
TCGA-E2-A1IU-01	11.967	Tumor	BRCA
TCGA-EW-A1IX-01	11.7631	Tumor	BRCA
TCGA-A2-A0EV-01	5.22236	Tumor	BRCA
TCGA-BH-A0BT-11	15.7434	Normal	BRCA
TCGA-AC-A3W5-01	4.96309	Tumor	BRCA
TCGA-AR-A2LN-01	11.5867	Tumor	BRCA
TCGA-E9-A1QZ-01	6.66452	Tumor	BRCA
TCGA-BH-A8FY-01	6.40919	Tumor	BRCA
TCGA-AC-A6IX-06	10.3868	Tumor	BRCA
TCGA-AR-A1AL-01	7.90346	Tumor	BRCA
TCGA-BH-A42T-01	4.93634	Tumor	BRCA
TCGA-BH-A0B9-01	4.24252	Tumor	BRCA
TCGA-BH-A0BS-11	13.0068	Normal	BRCA
TCGA-AO-A0J8-01	1.58582	Tumor	BRCA
TCGA-BH-A2L8-01	3.88763	Tumor	BRCA
TCGA-E9-A1N5-01	4.7515	Tumor	BRCA
TCGA-A8-A075-01	6.61319	Tumor	BRCA
TCGA-AN-A0FZ-01	49.7531	Tumor	BRCA
TCGA-D8-A1XJ-01	6.27802	Tumor	BRCA
TCGA-E2-A15F-01	3.77159	Tumor	BRCA
TCGA-A2-A0EP-01	10.2153	Tumor	BRCA
TCGA-BH-A18K-01	6.69627	Tumor	BRCA
TCGA-AR-A5QN-01	5.50441	Tumor	BRCA
TCGA-E9-A244-01	1.25628	Tumor	BRCA
TCGA-A8-A0A2-01	11.2324	Tumor	BRCA
TCGA-B6-A40C-01	10.6292	Tumor	BRCA
TCGA-AR-A2LQ-01	8.42663	Tumor	BRCA
TCGA-EW-A1J6-01	2.77497	Tumor	BRCA
TCGA-EW-A1IZ-01	9.99593	Tumor	BRCA
TCGA-AC-A2FG-01	12.7126	Tumor	BRCA
TCGA-A8-A09Z-01	32.7654	Tumor	BRCA
TCGA-EW-A1P1-01	9.08504	Tumor	BRCA
TCGA-A8-A0A9-01	6.49978	Tumor	BRCA
TCGA-BH-A0DT-01	5.7717	Tumor	BRCA
TCGA-A2-A0T2-01	1.90144	Tumor	BRCA
TCGA-A7-A4SA-01	8.89898	Tumor	BRCA
TCGA-D8-A27F-01	4.372	Tumor	BRCA
TCGA-D8-A146-01	7.17411	Tumor	BRCA
TCGA-D8-A27E-01	13.2266	Tumor	BRCA
TCGA-C8-A138-01	4.58069	Tumor	BRCA
TCGA-E2-A14V-01	3.7037	Tumor	BRCA
TCGA-AC-A5EH-01	6.91915	Tumor	BRCA
TCGA-A2-A0YL-01	9.19913	Tumor	BRCA
TCGA-E2-A1LK-01	1.79075	Tumor	BRCA
TCGA-D8-A13Z-01	2.795	Tumor	BRCA
TCGA-D8-A27V-01	6.50083	Tumor	BRCA
TCGA-EW-A3U0-01	7.54261	Tumor	BRCA
TCGA-A2-A4S2-01	6.78063	Tumor	BRCA
TCGA-D8-A1XV-01	4.24195	Tumor	BRCA
TCGA-BH-A1F0-01	7.53711	Tumor	BRCA
TCGA-AN-A0FT-01	2.0581	Tumor	BRCA
TCGA-A7-A0D9-11	13.3094	Normal	BRCA
TCGA-E2-A15K-01	5.76838	Tumor	BRCA
TCGA-BH-A0DL-01	5.32048	Tumor	BRCA
TCGA-A2-A0EY-01	16.1481	Tumor	BRCA
TCGA-B6-A0IG-01	5.08308	Tumor	BRCA
TCGA-BH-A0HI-01	4.59777	Tumor	BRCA
TCGA-E2-A576-01	8.25536	Tumor	BRCA
TCGA-BH-A201-01	8.99357	Tumor	BRCA
TCGA-D8-A1JB-01	12.5506	Tumor	BRCA
TCGA-A1-A0SN-01	5.21164	Tumor	BRCA
TCGA-A8-A08A-01	9.20824	Tumor	BRCA
TCGA-A2-A0YI-01	9.32772	Tumor	BRCA
TCGA-AR-A1AN-01	9.20911	Tumor	BRCA
TCGA-AR-A2LM-01	6.41602	Tumor	BRCA
TCGA-AR-A5QQ-01	2.15634	Tumor	BRCA
TCGA-AR-A0TR-01	16.7798	Tumor	BRCA
TCGA-GM-A3XG-01	14.1271	Tumor	BRCA
TCGA-BH-A1FC-01	2.49141	Tumor	BRCA
TCGA-A2-A0D1-01	4.95061	Tumor	BRCA
TCGA-EW-A1P7-01	5.42754	Tumor	BRCA
TCGA-AR-A1AP-01	4.04783	Tumor	BRCA
TCGA-E2-A150-01	2.13774	Tumor	BRCA
TCGA-EW-A2FW-01	22.6477	Tumor	BRCA
TCGA-AR-A1AV-01	6.18766	Tumor	BRCA
TCGA-A2-A0T1-01	5.62758	Tumor	BRCA
TCGA-BH-A0BM-11	14.4058	Normal	BRCA
TCGA-BH-A0C0-11	17.1221	Normal	BRCA
TCGA-AO-A0JF-01	6.78931	Tumor	BRCA
TCGA-OL-A6VR-01	11.4737	Tumor	BRCA
TCGA-A8-A090-01	3.0553	Tumor	BRCA
TCGA-BH-A0BG-01	4.68151	Tumor	BRCA
TCGA-AO-A1KP-01	1.86619	Tumor	BRCA
TCGA-LL-A441-01	5.25817	Tumor	BRCA
TCGA-C8-A133-01	18.6337	Tumor	BRCA
TCGA-BH-A8FZ-01	9.32415	Tumor	BRCA
TCGA-E2-A1II-01	3.4577	Tumor	BRCA
TCGA-EW-A6SC-01	9.93645	Tumor	BRCA
TCGA-AN-A0XT-01	19.8758	Tumor	BRCA
TCGA-BH-A0RX-01	4.59499	Tumor	BRCA
TCGA-A8-A08X-01	4.42353	Tumor	BRCA
TCGA-AO-A03V-01	20.7233	Tumor	BRCA
TCGA-EW-A1PH-01	2.10963	Tumor	BRCA
TCGA-A2-A0ST-01	7.7653	Tumor	BRCA
TCGA-BH-A0BC-01	14.9192	Tumor	BRCA
TCGA-E9-A1NH-01	2.54943	Tumor	BRCA
TCGA-B6-A0X5-01	8.29546	Tumor	BRCA
TCGA-AC-A4ZE-01	6.60095	Tumor	BRCA
TCGA-A8-A07Z-01	7.88293	Tumor	BRCA
TCGA-OL-A66P-01	5.51872	Tumor	BRCA
TCGA-E2-A1LE-01	4.54619	Tumor	BRCA
TCGA-C8-A8HR-01	11.2145	Tumor	BRCA
TCGA-BH-A0H7-11	14.6209	Normal	BRCA
TCGA-A8-A09T-01	3.93434	Tumor	BRCA
TCGA-BH-A0HB-01	4.85491	Tumor	BRCA
TCGA-A8-A08G-01	5.16075	Tumor	BRCA
TCGA-A2-A0EQ-01	12.7873	Tumor	BRCA
TCGA-A8-A081-01	4.50309	Tumor	BRCA
TCGA-AO-A1KO-01	9.51525	Tumor	BRCA
TCGA-BH-A0HW-01	16.129	Tumor	BRCA
TCGA-OL-A66H-01	15.0729	Tumor	BRCA
TCGA-A2-A0T0-01	5.11486	Tumor	BRCA
TCGA-A7-A0DB-11	13.7748	Normal	BRCA
TCGA-AN-A04C-01	5.36225	Tumor	BRCA
TCGA-E2-A573-01	2.17748	Tumor	BRCA
TCGA-AN-A0XS-01	6.47491	Tumor	BRCA
TCGA-D8-A3Z6-01	4.40221	Tumor	BRCA
TCGA-EW-A3E8-01	9.27049	Tumor	BRCA
TCGA-C8-A137-01	4.4399	Tumor	BRCA
TCGA-GM-A4E0-01	7.06551	Tumor	BRCA
TCGA-E2-A1B4-01	5.6284	Tumor	BRCA
TCGA-EW-A2FS-01	3.41601	Tumor	BRCA
TCGA-S3-A6ZG-01	6.65559	Tumor	BRCA
TCGA-BH-A209-11	12.1084	Normal	BRCA
TCGA-GM-A3XN-01	4.35634	Tumor	BRCA
TCGA-EW-A1P8-01	5.3338	Tumor	BRCA
TCGA-E2-A156-01	8.85765	Tumor	BRCA
TCGA-AC-A8OP-01	7.90656	Tumor	BRCA
TCGA-AN-A0FS-01	13.3757	Tumor	BRCA
TCGA-E2-A15M-11	13.5921	Normal	BRCA
TCGA-B6-A0IM-01	8.02571	Tumor	BRCA
TCGA-E9-A3HO-01	5.13795	Tumor	BRCA
TCGA-E2-A1L7-11	17.0301	Normal	BRCA
TCGA-D8-A27K-01	5.60222	Tumor	BRCA
TCGA-E9-A2JT-01	9.46826	Tumor	BRCA
TCGA-BH-A1EN-11	13.5781	Normal	BRCA
TCGA-GM-A2DK-01	9.38941	Tumor	BRCA
TCGA-AR-A1AK-01	7.23878	Tumor	BRCA
TCGA-E2-A15R-01	8.0107	Tumor	BRCA
TCGA-BH-A18Q-01	3.82348	Tumor	BRCA
TCGA-BH-A0DV-11	16.8959	Normal	BRCA
TCGA-E2-A153-01	4.92976	Tumor	BRCA
TCGA-BH-A0BT-01	3.0888	Tumor	BRCA
TCGA-E9-A54Y-01	2.70217	Tumor	BRCA
TCGA-E2-A14Q-01	10.985	Tumor	BRCA
TCGA-BH-A0HN-01	5.98629	Tumor	BRCA
TCGA-E2-A1IK-01	7.38286	Tumor	BRCA
TCGA-E2-A10C-01	2.8901	Tumor	BRCA
TCGA-A8-A095-01	7.00009	Tumor	BRCA
TCGA-BH-A0DH-11	16.8732	Normal	BRCA
TCGA-BH-A18J-01	8.01202	Tumor	BRCA
TCGA-BH-A28O-01	12.0747	Tumor	BRCA
TCGA-AC-A3TN-01	5.5619	Tumor	BRCA
TCGA-A7-A13E-01	2.26429	Tumor	BRCA
TCGA-BH-A0W5-01	8.16998	Tumor	BRCA
TCGA-GM-A2DD-01	3.75072	Tumor	BRCA
TCGA-AN-A0XV-01	5.86219	Tumor	BRCA
TCGA-E2-A1IL-01	7.97518	Tumor	BRCA
TCGA-EW-A2FR-01	2.99055	Tumor	BRCA
TCGA-3C-AAAU-01	12.0534	Tumor	BRCA
TCGA-AR-A24W-01	8.26845	Tumor	BRCA
TCGA-OL-A5RZ-01	2.30649	Tumor	BRCA
TCGA-E9-A1RB-01	2.6152	Tumor	BRCA
TCGA-AN-A0AJ-01	3.86734	Tumor	BRCA
TCGA-AR-A1AT-01	5.09536	Tumor	BRCA
TCGA-BH-A1FD-11	11.7828	Normal	BRCA
TCGA-A8-A09Q-01	8.57879	Tumor	BRCA
TCGA-A8-A083-01	10.8331	Tumor	BRCA
TCGA-AN-A0XL-01	5.97764	Tumor	BRCA
TCGA-E9-A1RC-01	6.12649	Tumor	BRCA
TCGA-D8-A27I-01	12.4184	Tumor	BRCA
TCGA-A2-A04Y-01	4.18794	Tumor	BRCA
TCGA-PE-A5DC-01	9.10881	Tumor	BRCA
TCGA-OL-A5D8-01	3.46877	Tumor	BRCA
TCGA-A7-A26E-01	6.97513	Tumor	BRCA
TCGA-AN-A0FL-01	5.90954	Tumor	BRCA
TCGA-A8-A0A1-01	10.3456	Tumor	BRCA
TCGA-AN-A0FN-01	4.53288	Tumor	BRCA
TCGA-D8-A1J9-01	8.14179	Tumor	BRCA
TCGA-BH-A1EO-01	8.68121	Tumor	BRCA
TCGA-B6-A0I2-01	6.8145	Tumor	BRCA
TCGA-E9-A5UP-01	17.1213	Tumor	BRCA
TCGA-A2-A0T5-01	4.04173	Tumor	BRCA
TCGA-A7-A0DA-01	4.91796	Tumor	BRCA
TCGA-BH-A1FJ-11	6.4821	Normal	BRCA
TCGA-B6-A0IC-01	11.2282	Tumor	BRCA
TCGA-BH-A1FH-11	13.3573	Normal	BRCA
TCGA-BH-A5J0-01	7.15909	Tumor	BRCA
TCGA-A2-A0CY-01	3.59894	Tumor	BRCA
TCGA-E9-A245-01	12.8539	Tumor	BRCA
TCGA-GM-A3NW-01	16.2523	Tumor	BRCA
TCGA-A1-A0SB-01	2.16554	Tumor	BRCA
TCGA-BH-A0B8-11	13.8535	Normal	BRCA
TCGA-OL-A66N-01	8.4605	Tumor	BRCA
TCGA-A2-A0CQ-01	2.49309	Tumor	BRCA
TCGA-C8-A1HG-01	2.28227	Tumor	BRCA
TCGA-AC-A2BK-01	3.11952	Tumor	BRCA
TCGA-A8-A08J-01	4.54891	Tumor	BRCA
TCGA-A8-A09V-01	14.0237	Tumor	BRCA
TCGA-A2-A0T3-01	5.28153	Tumor	BRCA
TCGA-AC-A2FM-11	16.5077	Normal	BRCA
TCGA-C8-A1HK-01	2.07966	Tumor	BRCA
TCGA-AN-A04A-01	6.55547	Tumor	BRCA
TCGA-E9-A1RG-01	8.49029	Tumor	BRCA
TCGA-JL-A3YW-01	4.10892	Tumor	BRCA
TCGA-E2-A154-01	3.83019	Tumor	BRCA
TCGA-A2-A04U-01	7.66089	Tumor	BRCA
TCGA-BH-A0EE-01	4.43015	Tumor	BRCA
TCGA-BH-A0H5-01	7.77951	Tumor	BRCA
TCGA-EW-A1IW-01	4.45826	Tumor	BRCA
TCGA-AO-A0J4-01	2.67777	Tumor	BRCA
TCGA-A7-A3J1-01	10.6667	Tumor	BRCA
TCGA-E9-A243-01	4.97647	Tumor	BRCA
TCGA-C8-A134-01	3.11609	Tumor	BRCA
TCGA-BH-A1FC-11	10.6905	Normal	BRCA
TCGA-D8-A1Y1-01	9.03772	Tumor	BRCA
TCGA-AO-A12A-01	6.73218	Tumor	BRCA
TCGA-E2-A108-01	8.09431	Tumor	BRCA
TCGA-BH-A1F8-11	11.2128	Normal	BRCA
TCGA-BH-A0E1-01	5.86546	Tumor	BRCA
TCGA-BH-A204-11	14.9025	Normal	BRCA
TCGA-E2-A14U-01	17.5925	Tumor	BRCA
TCGA-BH-A0HL-01	57.2155	Tumor	BRCA
TCGA-E9-A229-01	7.85072	Tumor	BRCA
TCGA-A8-A08T-01	5.55658	Tumor	BRCA
TCGA-E9-A1RF-01	4.33903	Tumor	BRCA
TCGA-A2-A04T-01	3.50679	Tumor	BRCA
TCGA-E2-A15P-01	10.5999	Tumor	BRCA
TCGA-C8-A3M8-01	5.03261	Tumor	BRCA
TCGA-LL-A5YO-01	3.89647	Tumor	BRCA
TCGA-OL-A66L-01	4.87494	Tumor	BRCA
TCGA-OL-A66K-01	5.17108	Tumor	BRCA
TCGA-E2-A1LG-01	2.39312	Tumor	BRCA
TCGA-E2-A1LS-01	1.29858	Tumor	BRCA
TCGA-BH-A0H5-11	17.286	Normal	BRCA
TCGA-A7-A426-01	8.5084	Tumor	BRCA
TCGA-BH-A0B7-01	4.26789	Tumor	BRCA
TCGA-AC-A2FO-01	13.2288	Tumor	BRCA
TCGA-D8-A27L-01	9.89932	Tumor	BRCA
TCGA-AC-A2FF-01	11.0047	Tumor	BRCA
TCGA-GM-A2D9-01	4.96308	Tumor	BRCA
TCGA-A2-A0D3-01	4.8174	Tumor	BRCA
TCGA-A7-A0CH-11	12.5163	Normal	BRCA
TCGA-A2-A0EO-01	9.55546	Tumor	BRCA
TCGA-E9-A1NA-11	12.378	Normal	BRCA
TCGA-A2-A0T7-01	5.37172	Tumor	BRCA
TCGA-OL-A6VO-01	3.55389	Tumor	BRCA
TCGA-BH-A0EI-01	10.9062	Tumor	BRCA
TCGA-A8-A094-01	6.32177	Tumor	BRCA
TCGA-A8-A092-01	10.177	Tumor	BRCA
TCGA-AC-A3W6-01	8.67755	Tumor	BRCA
TCGA-BH-A0BA-01	12.013	Tumor	BRCA
TCGA-EW-A1OX-01	15.612	Tumor	BRCA
TCGA-A2-A0CR-01	11.2755	Tumor	BRCA
TCGA-D8-A1JD-01	10.2376	Tumor	BRCA
TCGA-C8-A26X-01	4.04117	Tumor	BRCA
TCGA-E9-A1RC-11	13.5722	Normal	BRCA
TCGA-A1-A0SE-01	10.0773	Tumor	BRCA
TCGA-A7-A4SF-01	17.655	Tumor	BRCA
TCGA-OL-A66O-01	3.71735	Tumor	BRCA
TCGA-C8-A26W-01	4.63536	Tumor	BRCA
TCGA-E2-A9RU-01	2.13798	Tumor	BRCA
TCGA-AN-A0FW-01	6.65055	Tumor	BRCA
TCGA-D8-A1JC-01	28.3414	Tumor	BRCA
TCGA-C8-A12V-01	6.44139	Tumor	BRCA
TCGA-A2-A04P-01	1.53836	Tumor	BRCA
TCGA-BH-A0W3-01	4.76778	Tumor	BRCA
TCGA-BH-A0B5-01	6.10994	Tumor	BRCA
TCGA-S3-AA10-01	3.41465	Tumor	BRCA
TCGA-BH-A0B0-01	6.75969	Tumor	BRCA
TCGA-E2-A574-01	5.14531	Tumor	BRCA
TCGA-AN-A0XN-01	4.68335	Tumor	BRCA
TCGA-AN-A0XW-01	2.04857	Tumor	BRCA
TCGA-BH-A0DK-11	15.7625	Normal	BRCA
TCGA-C8-A1HF-01	2.48338	Tumor	BRCA
TCGA-BH-A0AU-11	13.085	Normal	BRCA
TCGA-AR-A2LO-01	12.7459	Tumor	BRCA
TCGA-D8-A1XA-01	6.86317	Tumor	BRCA
TCGA-BH-A0BL-01	3.72151	Tumor	BRCA
TCGA-EW-A1J2-01	6.40107	Tumor	BRCA
TCGA-BH-A0AZ-01	2.69675	Tumor	BRCA
TCGA-E9-A227-01	6.6442	Tumor	BRCA
TCGA-A2-A0D2-01	6.84095	Tumor	BRCA
TCGA-D8-A1XM-01	4.25259	Tumor	BRCA
TCGA-D8-A1Y3-01	9.16544	Tumor	BRCA
TCGA-C8-A275-01	6.11458	Tumor	BRCA
TCGA-E2-A3DX-01	11.1761	Tumor	BRCA
TCGA-C8-A1HM-01	2.47647	Tumor	BRCA
TCGA-E2-A158-01	0.383952	Tumor	BRCA
TCGA-AR-A0TP-01	4.08825	Tumor	BRCA
TCGA-A7-A26F-01	8.62915	Tumor	BRCA
TCGA-A2-A1FW-01	4.93967	Tumor	BRCA
TCGA-E2-A15A-06	14.5542	Tumor	BRCA
TCGA-BH-A0C7-01	9.74602	Tumor	BRCA
TCGA-AR-A1AJ-01	8.32891	Tumor	BRCA
TCGA-E9-A1R5-01	7.48074	Tumor	BRCA
TCGA-A8-A09A-01	13.9872	Tumor	BRCA
TCGA-GM-A2DC-01	4.33439	Tumor	BRCA
TCGA-A2-A3KC-01	14.1434	Tumor	BRCA
TCGA-AO-A0J9-01	4.01587	Tumor	BRCA
TCGA-E2-A14Y-01	0.708605	Tumor	BRCA
TCGA-D8-A4Z1-01	8.59189	Tumor	BRCA
TCGA-3C-AALI-01	2.75538	Tumor	BRCA
TCGA-E2-A159-01	5.98247	Tumor	BRCA
TCGA-E2-A155-01	3.0024	Tumor	BRCA
TCGA-A8-A082-01	10.8735	Tumor	BRCA
TCGA-E2-A14R-01	2.33233	Tumor	BRCA
TCGA-D8-A141-01	3.51857	Tumor	BRCA
TCGA-BH-A204-01	8.69093	Tumor	BRCA
TCGA-E2-A109-01	18.2772	Tumor	BRCA
TCGA-C8-A1HJ-01	3.74049	Tumor	BRCA
TCGA-BH-A0C1-01	4.14561	Tumor	BRCA
TCGA-E9-A1RI-11	11.6661	Normal	BRCA
TCGA-D8-A1Y2-01	7.08648	Tumor	BRCA
TCGA-E2-A1LH-11	14.6636	Normal	BRCA
TCGA-AR-A2LJ-01	26.3357	Tumor	BRCA
TCGA-AC-A2QH-01	1.80111	Tumor	BRCA
TCGA-A2-A0YK-01	10.5412	Tumor	BRCA
TCGA-E9-A22H-01	4.41429	Tumor	BRCA
TCGA-E2-A1L8-01	2.95673	Tumor	BRCA
TCGA-BH-A0B8-01	20.8931	Tumor	BRCA
TCGA-BH-A18G-01	2.76452	Tumor	BRCA
TCGA-JL-A3YX-01	3.12312	Tumor	BRCA
TCGA-S3-AA17-01	22.1171	Tumor	BRCA
TCGA-BH-A0B5-11	13.5408	Normal	BRCA
TCGA-E2-A15M-01	5.88668	Tumor	BRCA
TCGA-E2-A56Z-01	6.57741	Tumor	BRCA
TCGA-A7-A0CH-01	6.31629	Tumor	BRCA
TCGA-AR-A0TZ-01	9.90667	Tumor	BRCA
TCGA-E2-A15I-01	7.42681	Tumor	BRCA
TCGA-BH-A0B4-01	9.26112	Tumor	BRCA
TCGA-E2-A15K-06	5.99295	Tumor	BRCA
TCGA-BH-A0WA-01	2.01399	Tumor	BRCA
TCGA-A2-A0ET-01	10.4626	Tumor	BRCA
TCGA-OL-A5RW-01	3.94799	Tumor	BRCA
TCGA-AN-A0FD-01	7.90577	Tumor	BRCA
TCGA-BH-A0H7-01	7.18478	Tumor	BRCA
TCGA-LL-A5YL-01	4.75035	Tumor	BRCA
TCGA-A2-A0D0-01	6.12429	Tumor	BRCA
TCGA-AO-A129-01	3.94553	Tumor	BRCA
TCGA-BH-A1EW-01	4.95645	Tumor	BRCA
TCGA-AO-A03M-01	4.86585	Tumor	BRCA
TCGA-B6-A0RP-01	5.82815	Tumor	BRCA
TCGA-E2-A15T-01	4.59175	Tumor	BRCA
TCGA-A2-A4RW-01	12.8103	Tumor	BRCA
TCGA-AC-A2FF-11	14.7255	Normal	BRCA
TCGA-BH-A0B7-11	12.9303	Normal	BRCA
TCGA-A8-A08O-01	13.9943	Tumor	BRCA
TCGA-BH-A18I-01	12.8758	Tumor	BRCA
TCGA-BH-A0BM-01	5.98614	Tumor	BRCA
TCGA-E2-A14N-01	2.54889	Tumor	BRCA
TCGA-5L-AAT0-01	8.03246	Tumor	BRCA
TCGA-E9-A1NG-11	12.061	Normal	BRCA
TCGA-BH-A6R9-01	2.82868	Tumor	BRCA
TCGA-EW-A1PG-01	4.38069	Tumor	BRCA
TCGA-AN-A03Y-01	7.81763	Tumor	BRCA
TCGA-BH-A0DL-11	14.4799	Normal	BRCA
TCGA-B6-A0RT-01	6.22793	Tumor	BRCA
TCGA-A2-A25D-01	13.6265	Tumor	BRCA
TCGA-A7-A56D-01	8.63375	Tumor	BRCA
TCGA-D8-A73W-01	6.33911	Tumor	BRCA
TCGA-AO-A0J5-01	3.43931	Tumor	BRCA
TCGA-E9-A1R7-11	14.5704	Normal	BRCA
TCGA-A2-A1G6-01	10.7412	Tumor	BRCA
TCGA-AC-A3OD-01	16.6953	Tumor	BRCA
TCGA-BH-A0H9-11	14.737	Normal	BRCA
TCGA-A7-A0CJ-01	6.66368	Tumor	BRCA
TCGA-A8-A07U-01	10.4622	Tumor	BRCA
TCGA-D8-A1XS-01	6.31704	Tumor	BRCA
TCGA-B6-A0I8-01	12.9934	Tumor	BRCA
TCGA-LL-A5YM-01	3.83377	Tumor	BRCA
TCGA-E2-A15E-01	13.4089	Tumor	BRCA
TCGA-D8-A27G-01	3.94467	Tumor	BRCA
TCGA-BH-A1EX-01	4.93334	Tumor	BRCA
TCGA-A8-A076-01	11.3761	Tumor	BRCA
TCGA-EW-A1OV-01	6.10493	Tumor	BRCA
TCGA-B6-A0X7-01	10.0595	Tumor	BRCA
TCGA-B6-A0WT-01	10.3763	Tumor	BRCA
TCGA-A2-A4S3-01	5.65153	Tumor	BRCA
TCGA-BH-A0BZ-01	9.34035	Tumor	BRCA
TCGA-OL-A5RU-01	5.97132	Tumor	BRCA
TCGA-D8-A73U-01	6.48661	Tumor	BRCA
TCGA-A2-A0YT-01	9.42618	Tumor	BRCA
TCGA-A1-A0SK-01	6.00754	Tumor	BRCA
TCGA-E9-A295-01	14.5033	Tumor	BRCA
TCGA-AR-A1AR-01	4.21261	Tumor	BRCA
TCGA-D8-A1XY-01	7.32973	Tumor	BRCA
TCGA-LL-A8F5-01	1.04964	Tumor	BRCA
TCGA-E9-A1R6-01	13.5297	Tumor	BRCA
TCGA-BH-A1FL-01	8.02525	Tumor	BRCA
TCGA-BH-A18S-11	11.3776	Normal	BRCA
TCGA-E9-A1RE-01	13.4297	Tumor	BRCA
TCGA-BH-A0BC-11	11.0984	Normal	BRCA
TCGA-D8-A1JN-01	4.0344	Tumor	BRCA
TCGA-D8-A145-01	13.7324	Tumor	BRCA
TCGA-B6-A0IK-01	3.5112	Tumor	BRCA
TCGA-C8-A1HE-01	7.27186	Tumor	BRCA
TCGA-A8-A0AB-01	6.20872	Tumor	BRCA
TCGA-EW-A1J3-01	1.85165	Tumor	BRCA
TCGA-GI-A2C8-01	13.7638	Tumor	BRCA
TCGA-A2-A0YJ-01	3.09838	Tumor	BRCA
TCGA-A8-A0A7-01	6.05366	Tumor	BRCA
TCGA-A8-A08L-01	3.69675	Tumor	BRCA
TCGA-BH-A0H6-01	7.40839	Tumor	BRCA
TCGA-D8-A1XL-01	10.6767	Tumor	BRCA
TCGA-E2-A10B-01	6.14382	Tumor	BRCA
TCGA-E9-A228-01	52.5501	Tumor	BRCA
TCGA-A2-A3KD-01	10.9314	Tumor	BRCA
TCGA-AQ-A7U7-01	6.987	Tumor	BRCA
TCGA-AO-A1KS-01	3.33485	Tumor	BRCA
TCGA-BH-A0EB-01	5.72765	Tumor	BRCA
TCGA-E2-A1LB-11	13.183	Normal	BRCA
TCGA-C8-A12W-01	6.1526	Tumor	BRCA
TCGA-AR-A24L-01	8.73704	Tumor	BRCA
TCGA-EW-A1PB-01	7.0169	Tumor	BRCA
TCGA-D8-A1JJ-01	4.35294	Tumor	BRCA
TCGA-C8-A12Z-01	7.38874	Tumor	BRCA
TCGA-A8-A09X-01	4.50122	Tumor	BRCA
TCGA-AC-A62Y-01	7.29209	Tumor	BRCA
TCGA-AC-A3YJ-01	11.3427	Tumor	BRCA
TCGA-E9-A22G-01	3.49249	Tumor	BRCA
TCGA-GM-A5PX-01	4.65987	Tumor	BRCA
TCGA-A2-A4RX-01	1.65116	Tumor	BRCA
TCGA-BH-A0HK-11	14.2687	Normal	BRCA
TCGA-B6-A0WW-01	2.72291	Tumor	BRCA
TCGA-A2-A0SV-01	4.78212	Tumor	BRCA
TCGA-AR-A24U-01	6.45138	Tumor	BRCA
TCGA-B6-A0X0-01	8.13588	Tumor	BRCA
TCGA-BH-A0EA-01	7.61872	Tumor	BRCA
TCGA-LL-A440-01	8.79972	Tumor	BRCA
TCGA-A1-A0SQ-01	154.454	Tumor	BRCA
TCGA-A8-A09N-01	14.3206	Tumor	BRCA
TCGA-AC-A3QQ-01	5.17483	Tumor	BRCA
TCGA-E2-A1BC-11	18.8995	Normal	BRCA
TCGA-BH-A18V-06	6.89478	Tumor	BRCA
TCGA-BH-A18H-01	8.17254	Tumor	BRCA
TCGA-E2-A1LH-01	1.83826	Tumor	BRCA
TCGA-C8-A27A-01	9.63884	Tumor	BRCA
TCGA-E9-A1R4-01	14.9579	Tumor	BRCA
TCGA-A2-A3XU-01	1.87401	Tumor	BRCA
TCGA-HN-A2NL-01	1.85714	Tumor	BRCA
TCGA-BH-A0BO-01	7.08696	Tumor	BRCA
TCGA-D8-A1Y0-01	9.18297	Tumor	BRCA
TCGA-B6-A40B-01	3.05396	Tumor	BRCA
TCGA-PL-A8LX-01	12.8938	Tumor	BRCA
TCGA-B6-A1KF-01	1.93662	Tumor	BRCA
TCGA-AO-A0J7-01	3.58147	Tumor	BRCA
TCGA-EW-A2FV-01	6.93988	Tumor	BRCA
TCGA-AR-A252-01	10.3462	Tumor	BRCA
TCGA-AN-A0XR-01	6.737	Tumor	BRCA
TCGA-A2-A0YC-01	4.01308	Tumor	BRCA
TCGA-A8-A07P-01	17.2039	Tumor	BRCA
TCGA-BH-A1FR-11	14.4697	Normal	BRCA
TCGA-E9-A3X8-01	4.41412	Tumor	BRCA
TCGA-AC-A2B8-01	9.96125	Tumor	BRCA
TCGA-AO-A0JL-01	1.54421	Tumor	BRCA
TCGA-BH-A1FB-11	14.3287	Normal	BRCA
TCGA-D8-A27W-01	11.6752	Tumor	BRCA
TCGA-B6-A0RO-01	9.66093	Tumor	BRCA
TCGA-BH-A0DE-01	4.83777	Tumor	BRCA
TCGA-D8-A147-01	2.1667	Tumor	BRCA
TCGA-BH-A202-01	2.39498	Tumor	BRCA
TCGA-BH-A18R-01	17.4109	Tumor	BRCA
TCGA-BH-A0HA-11	13.4938	Normal	BRCA
TCGA-B6-A0RV-01	12.3459	Tumor	BRCA
TCGA-D8-A27P-01	8.26902	Tumor	BRCA
TCGA-BH-A0W7-01	7.11547	Tumor	BRCA
TCGA-BH-A0E1-11	13.6563	Normal	BRCA
TCGA-AC-A7VB-01	22.2298	Tumor	BRCA
TCGA-AN-A046-01	2.88584	Tumor	BRCA
TCGA-A2-A0SX-01	3.69049	Tumor	BRCA
TCGA-A8-A06N-01	19.6589	Tumor	BRCA
TCGA-BH-A8G0-01	10.673	Tumor	BRCA
TCGA-BH-A0HP-01	9.27211	Tumor	BRCA
TCGA-BH-A18U-01	4.40326	Tumor	BRCA
TCGA-AN-A0AS-01	5.47735	Tumor	BRCA
TCGA-AO-A0JC-01	4.48091	Tumor	BRCA
TCGA-BH-A1F2-01	2.46411	Tumor	BRCA
TCGA-BH-A18M-01	10.627	Tumor	BRCA
TCGA-C8-A12L-01	6.00942	Tumor	BRCA
TCGA-E9-A1R7-01	11.0107	Tumor	BRCA
TCGA-BH-A1FH-01	11.8666	Tumor	BRCA
TCGA-AR-A24V-01	4.17004	Tumor	BRCA
TCGA-AC-A6IX-01	7.38629	Tumor	BRCA
TCGA-D8-A1JH-01	15.3587	Tumor	BRCA
TCGA-BH-A1FE-01	5.44147	Tumor	BRCA
TCGA-A2-A25C-01	9.66203	Tumor	BRCA
TCGA-B6-A0IQ-01	3.02656	Tumor	BRCA
TCGA-AO-A0JI-01	20.8593	Tumor	BRCA
TCGA-AC-A2FB-11	15.9653	Normal	BRCA
TCGA-B6-A0IA-01	5.48837	Tumor	BRCA
TCGA-E2-A1L7-01	8.0323	Tumor	BRCA
TCGA-BH-A18F-01	11.048	Tumor	BRCA
TCGA-C8-A1HI-01	3.93023	Tumor	BRCA
TCGA-A2-A0YD-01	5.71506	Tumor	BRCA
TCGA-A8-A06U-01	9.53525	Tumor	BRCA
TCGA-BH-A18S-01	5.68831	Tumor	BRCA
TCGA-A8-A08S-01	4.65533	Tumor	BRCA
TCGA-A8-A08C-01	4.34455	Tumor	BRCA
TCGA-C8-A1HO-01	3.58197	Tumor	BRCA
TCGA-AO-A0JG-01	5.0905	Tumor	BRCA
TCGA-E9-A1NF-01	1.97582	Tumor	BRCA
TCGA-AO-A0J6-01	8.01259	Tumor	BRCA
TCGA-LL-A5YP-01	1.92603	Tumor	BRCA
TCGA-BH-A0DI-01	5.31041	Tumor	BRCA
TCGA-BH-A1FJ-01	3.27329	Tumor	BRCA
TCGA-UU-A93S-01	4.26637	Tumor	BRCA
TCGA-A2-A0YE-01	7.45451	Tumor	BRCA
TCGA-BH-A209-01	2.63842	Tumor	BRCA
TCGA-OL-A5RX-01	4.93745	Tumor	BRCA
TCGA-E2-A15D-01	5.36849	Tumor	BRCA
TCGA-D8-A27H-01	2.33586	Tumor	BRCA
TCGA-BH-A1F6-01	3.58575	Tumor	BRCA
TCGA-A1-A0SD-01	6.68047	Tumor	BRCA
TCGA-D8-A1XC-01	15.4717	Tumor	BRCA
TCGA-A2-A04R-01	7.87445	Tumor	BRCA
TCGA-LD-A66U-01	6.60775	Tumor	BRCA
TCGA-E2-A15O-01	5.02318	Tumor	BRCA
TCGA-AR-A24T-01	8.79412	Tumor	BRCA
TCGA-BH-A0HO-01	11.8504	Tumor	BRCA
TCGA-A7-A6VW-01	3.53619	Tumor	BRCA
TCGA-E2-A153-11	15.7889	Normal	BRCA
TCGA-BH-A0HY-01	26.4158	Tumor	BRCA
TCGA-3C-AALJ-01	3.89134	Tumor	BRCA
TCGA-BH-AB28-01	12.2959	Tumor	BRCA
TCGA-A7-A0CG-01	10.6423	Tumor	BRCA
TCGA-A8-A08H-01	14.2263	Tumor	BRCA
TCGA-B6-A0WV-01	6.08075	Tumor	BRCA
TCGA-D8-A1XF-01	77.7893	Tumor	BRCA
TCGA-BH-A0BQ-01	4.6461	Tumor	BRCA
TCGA-E9-A1RF-11	10.682	Normal	BRCA
TCGA-EW-A1PC-01	4.40886	Tumor	BRCA
TCGA-A8-A08I-01	12.7271	Tumor	BRCA
TCGA-B6-A0X4-01	10.9931	Tumor	BRCA
TCGA-E9-A2JS-01	15.5444	Tumor	BRCA
TCGA-A8-A096-01	7.96957	Tumor	BRCA
TCGA-BH-A1F6-11	9.4096	Normal	BRCA
TCGA-B6-A0WY-01	11.8825	Tumor	BRCA
TCGA-BH-A18V-11	11.0982	Normal	BRCA
TCGA-A8-A09E-01	6.80429	Tumor	BRCA
TCGA-BH-A1ES-06	3.54452	Tumor	BRCA
TCGA-EW-A1OW-01	2.46841	Tumor	BRCA
TCGA-D8-A1XD-01	11.9517	Tumor	BRCA
TCGA-E9-A54X-01	2.18392	Tumor	BRCA
TCGA-B6-A0RG-01	4.95624	Tumor	BRCA
TCGA-A8-A097-01	5.00797	Tumor	BRCA
TCGA-A2-A0CX-01	2.80183	Tumor	BRCA
TCGA-E9-A5FK-01	5.86447	Tumor	BRCA
TCGA-BH-A1FG-11	5.61257	Normal	BRCA
TCGA-C8-A8HQ-01	4.05142	Tumor	BRCA
TCGA-BH-A0BP-01	12.2938	Tumor	BRCA
TCGA-B6-A0RL-01	11.3989	Tumor	BRCA
TCGA-A8-A08F-01	12.12	Tumor	BRCA
TCGA-A2-A0CK-01	5.61237	Tumor	BRCA
TCGA-E9-A1N4-01	11.3346	Tumor	BRCA
TCGA-D8-A1XZ-01	12.4334	Tumor	BRCA
TCGA-AR-A1AS-01	3.55768	Tumor	BRCA
TCGA-BH-A18N-11	11.9384	Normal	BRCA
TCGA-EW-A424-01	6.44158	Tumor	BRCA
TCGA-A7-A3RF-01	15.4913	Tumor	BRCA
TCGA-AR-A24H-01	3.30557	Tumor	BRCA
TCGA-A8-A06T-01	4.65088	Tumor	BRCA
TCGA-C8-A1HL-01	4.39698	Tumor	BRCA
TCGA-D8-A1X8-01	6.71493	Tumor	BRCA
TCGA-AO-A1KT-01	5.83291	Tumor	BRCA
TCGA-E2-A15K-11	13.0292	Normal	BRCA
TCGA-B6-A0RQ-01	13.4528	Tumor	BRCA
TCGA-AR-A1AQ-01	3.29272	Tumor	BRCA
TCGA-OL-A5D6-01	4.65744	Tumor	BRCA
TCGA-A8-A091-01	59.3745	Tumor	BRCA
TCGA-A7-A4SE-01	1.84823	Tumor	BRCA
TCGA-AC-A2FE-01	7.13331	Tumor	BRCA
TCGA-BH-A1F2-11	16.8162	Normal	BRCA
TCGA-E9-A1ND-11	12.3479	Normal	BRCA
TCGA-C8-A26Z-01	12.4807	Tumor	BRCA
TCGA-C8-A12Y-01	15.2519	Tumor	BRCA
TCGA-A7-A13F-01	3.09742	Tumor	BRCA
TCGA-BH-A28Q-01	8.112	Tumor	BRCA
TCGA-GM-A5PV-01	7.27858	Tumor	BRCA
TCGA-A7-A4SC-01	5.26313	Tumor	BRCA
TCGA-A8-A09G-01	6.72152	Tumor	BRCA
TCGA-A7-A13E-11	13.7003	Normal	BRCA
TCGA-E2-A15H-01	11.5112	Tumor	BRCA
TCGA-B6-A0IH-01	8.13986	Tumor	BRCA
TCGA-A2-A1G4-01	3.96406	Tumor	BRCA
TCGA-A8-A093-01	8.71136	Tumor	BRCA
TCGA-C8-A12O-01	3.55668	Tumor	BRCA
TCGA-AO-A1KQ-01	4.87589	Tumor	BRCA
TCGA-AR-A256-01	2.18784	Tumor	BRCA
TCGA-OL-A66I-01	4.3178	Tumor	BRCA
TCGA-C8-A3M7-01	9.73749	Tumor	BRCA
TCGA-A2-A04W-01	2.0761	Tumor	BRCA
TCGA-OL-A97C-01	3.51507	Tumor	BRCA
TCGA-AR-A1AM-01	7.6886	Tumor	BRCA
TCGA-AR-A2LR-01	5.55452	Tumor	BRCA
TCGA-EW-A1OZ-01	4.00929	Tumor	BRCA
TCGA-A1-A0SF-01	8.3464	Tumor	BRCA
TCGA-A1-A0SJ-01	91.4208	Tumor	BRCA
TCGA-A7-A13G-11	14.981	Normal	BRCA
TCGA-D8-A1JU-01	9.54443	Tumor	BRCA
TCGA-A8-A07F-01	6.43491	Tumor	BRCA
TCGA-A7-A6VY-01	2.77246	Tumor	BRCA
TCGA-BH-A1FU-11	22.1252	Normal	BRCA
TCGA-BH-A0BZ-11	13.162	Normal	BRCA
TCGA-A2-A0CU-01	12.1399	Tumor	BRCA
TCGA-BH-A18L-11	12.3547	Normal	BRCA
TCGA-E9-A1NE-01	7.77327	Tumor	BRCA
TCGA-A7-A0D9-01	14.9128	Tumor	BRCA
TCGA-C8-A12K-01	6.59718	Tumor	BRCA
TCGA-A8-A07O-01	8.18212	Tumor	BRCA
TCGA-C8-A12U-01	5.6919	Tumor	BRCA
TCGA-C8-A8HP-01	3.11462	Tumor	BRCA
TCGA-A2-A3XV-01	5.66782	Tumor	BRCA
TCGA-BH-A0AW-01	4.18117	Tumor	BRCA
TCGA-AN-A0FF-01	5.2082	Tumor	BRCA
TCGA-AR-A24M-01	4.74392	Tumor	BRCA
TCGA-BH-A0DP-11	23.3431	Normal	BRCA
TCGA-E2-A2P6-01	19.3591	Tumor	BRCA
TCGA-C8-A130-01	7.78624	Tumor	BRCA
TCGA-C8-A274-01	4.01859	Tumor	BRCA
TCGA-E9-A1RD-11	13.0616	Normal	BRCA
TCGA-D8-A73X-01	6.37284	Tumor	BRCA
TCGA-AO-A0JA-01	3.41776	Tumor	BRCA
TCGA-LL-A5YN-01	5.97049	Tumor	BRCA
TCGA-D8-A1XB-01	6.89986	Tumor	BRCA
TCGA-LL-A6FP-01	12.5618	Tumor	BRCA
TCGA-A7-A6VX-01	5.5413	Tumor	BRCA
TCGA-AC-A6IW-01	4.21105	Tumor	BRCA
TCGA-BH-A0C3-01	8.81478	Tumor	BRCA
TCGA-E9-A1NF-11	14.2001	Normal	BRCA
TCGA-E2-A1L9-01	3.44328	Tumor	BRCA
TCGA-BH-A1EV-01	4.88125	Tumor	BRCA
TCGA-A2-A3XX-01	1.57656	Tumor	BRCA
TCGA-E9-A1NA-01	11.6819	Tumor	BRCA
TCGA-EW-A1OY-01	4.19829	Tumor	BRCA
TCGA-BH-A0AU-01	2.10811	Tumor	BRCA
TCGA-B6-A0WS-01	7.71355	Tumor	BRCA
TCGA-B6-A0I5-01	3.30792	Tumor	BRCA
TCGA-E2-A14P-01	3.58054	Tumor	BRCA
TCGA-GM-A2DF-01	2.97278	Tumor	BRCA
TCGA-AQ-A04H-01	20.2959	Tumor	BRCA
TCGA-AC-A6NO-01	5.73575	Tumor	BRCA
TCGA-BH-A0E9-01	8.31262	Tumor	BRCA
TCGA-E9-A1N4-11	8.8399	Normal	BRCA
TCGA-BH-A0B1-01	9.22431	Tumor	BRCA
TCGA-AR-A0TW-01	5.12477	Tumor	BRCA
TCGA-AN-A0FX-01	5.69934	Tumor	BRCA
TCGA-BH-A0BD-01	24.5609	Tumor	BRCA
TCGA-D8-A1JA-01	5.48103	Tumor	BRCA
TCGA-S3-AA11-01	6.48763	Tumor	BRCA
TCGA-AO-A03T-01	5.25417	Tumor	BRCA
TCGA-AC-A3YI-01	5.15464	Tumor	BRCA
TCGA-BH-A0B2-01	5.46715	Tumor	BRCA
TCGA-LL-A7T0-01	4.64236	Tumor	BRCA
TCGA-BH-A0DH-01	11.2403	Tumor	BRCA
TCGA-AC-A8OQ-01	3.23063	Tumor	BRCA
TCGA-C8-A12N-01	3.99649	Tumor	BRCA
TCGA-AO-A03U-01	7.00805	Tumor	BRCA
TCGA-C8-A12T-01	13.7555	Tumor	BRCA
TCGA-AO-A0J2-01	9.78312	Tumor	BRCA
TCGA-D8-A27R-01	7.92673	Tumor	BRCA
TCGA-A2-A0EU-01	9.30332	Tumor	BRCA
TCGA-AO-A12D-01	4.04374	Tumor	BRCA
TCGA-D8-A1XT-01	3.36993	Tumor	BRCA
TCGA-A2-A0CW-01	12.5613	Tumor	BRCA
TCGA-E2-A10F-01	5.36189	Tumor	BRCA
TCGA-BH-A0E7-01	14.9889	Tumor	BRCA
TCGA-D8-A1XG-01	8.01854	Tumor	BRCA
TCGA-BH-A0AY-11	12.2949	Normal	BRCA
TCGA-E9-A1N8-01	2.03878	Tumor	BRCA
TCGA-E2-A2P5-01	3.71265	Tumor	BRCA
TCGA-BH-A18P-11	16.9577	Normal	BRCA
TCGA-C8-A278-01	4.83643	Tumor	BRCA
TCGA-A8-A08R-01	5.5253	Tumor	BRCA
TCGA-E2-A15A-01	10.7563	Tumor	BRCA
TCGA-BH-A1FE-11	8.40485	Normal	BRCA
TCGA-BH-A1EO-11	12.8374	Normal	BRCA
TCGA-D8-A1JT-01	3.78305	Tumor	BRCA
TCGA-D8-A142-01	2.75478	Tumor	BRCA
TCGA-A2-A3Y0-01	1.94448	Tumor	BRCA
TCGA-AQ-A0Y5-01	5.92442	Tumor	BRCA
TCGA-A8-A07W-01	6.55018	Tumor	BRCA
TCGA-A1-A0SM-01	24.4011	Tumor	BRCA
TCGA-AC-A3EH-01	4.04056	Tumor	BRCA
TCGA-MS-A51U-01	4.3921	Tumor	BRCA
TCGA-AR-A24K-01	7.15171	Tumor	BRCA
TCGA-AC-A2BM-01	4.23268	Tumor	BRCA
TCGA-A2-A3XY-01	3.75729	Tumor	BRCA
TCGA-E2-A14W-01	1.36845	Tumor	BRCA
TCGA-BH-A1F8-01	10.1404	Tumor	BRCA
TCGA-E9-A1RA-01	6.04324	Tumor	BRCA
TCGA-A8-A0A6-01	5.17448	Tumor	BRCA
TCGA-AC-A7VC-01	2.83151	Tumor	BRCA
TCGA-C8-A27B-01	2.76555	Tumor	BRCA
TCGA-S3-AA15-01	5.14101	Tumor	BRCA
TCGA-BH-A1ES-01	8.86099	Tumor	BRCA
TCGA-E2-A1L6-01	6.66814	Tumor	BRCA
TCGA-BH-A0DT-11	19.8284	Normal	BRCA
TCGA-E9-A1R0-01	11.9196	Tumor	BRCA
TCGA-BH-A0B6-01	8.2553	Tumor	BRCA
TCGA-B6-A0RN-01	4.06838	Tumor	BRCA
TCGA-A8-A09W-01	6.96746	Tumor	BRCA
TCGA-EW-A1P3-01	2.60755	Tumor	BRCA
TCGA-A7-A13F-11	13.0958	Normal	BRCA
TCGA-A2-A0T6-01	3.99876	Tumor	BRCA
TCGA-A7-A5ZW-01	5.47298	Tumor	BRCA
TCGA-BH-A203-01	2.52368	Tumor	BRCA
TCGA-DS-A7WI-01	1.59385	Tumor	CESC
TCGA-EX-A449-01	3.27581	Tumor	CESC
TCGA-VS-A958-01	2.38198	Tumor	CESC
TCGA-MY-A5BE-01	2.24963	Tumor	CESC
TCGA-C5-A905-01	0.411034	Tumor	CESC
TCGA-Q1-A73Q-01	0.747598	Tumor	CESC
TCGA-BI-A0VR-01	2.40903	Tumor	CESC
TCGA-EK-A2PK-01	2.80381	Tumor	CESC
TCGA-FU-A3WB-01	0.566184	Tumor	CESC
TCGA-MA-AA41-01	1.02286	Tumor	CESC
TCGA-IR-A3LK-01	0.794983	Tumor	CESC
TCGA-VS-A952-01	4.69508	Tumor	CESC
TCGA-C5-A8YT-01	3.1503	Tumor	CESC
TCGA-EA-A5ZD-01	2.21509	Tumor	CESC
TCGA-C5-A1MI-01	3.96735	Tumor	CESC
TCGA-EK-A2RO-01	0.557269	Tumor	CESC
TCGA-FU-A3YQ-01	1.4391	Tumor	CESC
TCGA-C5-A7CL-01	0.730776	Tumor	CESC
TCGA-VS-A9UB-01	2.87912	Tumor	CESC
TCGA-C5-A1BM-01	1.70362	Tumor	CESC
TCGA-C5-A2LY-01	2.44244	Tumor	CESC
TCGA-EA-A50E-01	1.51476	Tumor	CESC
TCGA-ZJ-AAXU-01	0.844304	Tumor	CESC
TCGA-HM-A6W2-01	0.810259	Tumor	CESC
TCGA-C5-A1MQ-01	5.15782	Tumor	CESC
TCGA-C5-A1BE-01	0.578786	Tumor	CESC
TCGA-C5-A1MN-01	0.247039	Tumor	CESC
TCGA-VS-A9U7-01	1.90001	Tumor	CESC
TCGA-ZJ-AB0I-01	2.51215	Tumor	CESC
TCGA-LP-A4AX-01	1.48142	Tumor	CESC
TCGA-JW-A5VH-01	0.528642	Tumor	CESC
TCGA-C5-A902-01	2.37654	Tumor	CESC
TCGA-FU-A23L-01	2.99933	Tumor	CESC
TCGA-FU-A3NI-01	1.74383	Tumor	CESC
TCGA-VS-A9UT-01	5.00484	Tumor	CESC
TCGA-C5-A8YR-01	0.843867	Tumor	CESC
TCGA-VS-A94X-01	0.908737	Tumor	CESC
TCGA-VS-A8EK-01	1.49422	Tumor	CESC
TCGA-FU-A3HZ-01	0.956715	Tumor	CESC
TCGA-ZJ-AAXT-01	1.59506	Tumor	CESC
TCGA-C5-A2LT-01	1.3766	Tumor	CESC
TCGA-WL-A834-01	1.43972	Tumor	CESC
TCGA-FU-A40J-01	4.43602	Tumor	CESC
TCGA-MU-A5YI-01	1.66288	Tumor	CESC
TCGA-MA-AA3W-01	1.71008	Tumor	CESC
TCGA-EK-A2PG-01	1.62604	Tumor	CESC
TCGA-UC-A7PG-06	2.56895	Tumor	CESC
TCGA-EA-A5ZE-01	2.61678	Tumor	CESC
TCGA-4J-AA1J-01	1.56067	Tumor	CESC
TCGA-C5-A7CH-01	1.70799	Tumor	CESC
TCGA-C5-A8XH-01	1.13496	Tumor	CESC
TCGA-JW-A69B-01	14.4335	Tumor	CESC
TCGA-ZX-AA5X-01	3.67771	Tumor	CESC
TCGA-VS-A9V0-01	1.56053	Tumor	CESC
TCGA-EA-A97N-01	1.06981	Tumor	CESC
TCGA-Q1-A73S-01	5.13742	Tumor	CESC
TCGA-ZJ-AAXA-01	1.00226	Tumor	CESC
TCGA-DS-A0VL-01	1.47811	Tumor	CESC
TCGA-C5-A1BN-01	1.36639	Tumor	CESC
TCGA-EK-A2IR-01	1.05685	Tumor	CESC
TCGA-C5-A2M1-01	6.37865	Tumor	CESC
TCGA-C5-A7CJ-01	1.63193	Tumor	CESC
TCGA-EA-A1QT-01	0.472151	Tumor	CESC
TCGA-VS-A957-01	1.41398	Tumor	CESC
TCGA-JW-A5VK-01	0.303494	Tumor	CESC
TCGA-EK-A2R7-01	2.89646	Tumor	CESC
TCGA-EA-A4BA-01	1.15429	Tumor	CESC
TCGA-EA-A411-01	1.7442	Tumor	CESC
TCGA-HM-A6W2-06	1.5728	Tumor	CESC
TCGA-C5-A7UE-01	0.627198	Tumor	CESC
TCGA-JW-A5VI-01	1.44334	Tumor	CESC
TCGA-VS-A9UD-01	1.7041	Tumor	CESC
TCGA-DS-A0VN-01	1.83194	Tumor	CESC
TCGA-HM-A3JK-01	2.28286	Tumor	CESC
TCGA-LP-A5U3-01	0.727031	Tumor	CESC
TCGA-DG-A2KH-01	3.89587	Tumor	CESC
TCGA-C5-A2LS-01	2.7185	Tumor	CESC
TCGA-IR-A3LH-01	2.4709	Tumor	CESC
TCGA-Q1-A5R3-01	4.62207	Tumor	CESC
TCGA-MA-AA3X-01	5.81933	Tumor	CESC
TCGA-VS-A954-01	1.27042	Tumor	CESC
TCGA-EA-A3HS-01	2.7868	Tumor	CESC
TCGA-EA-A3HR-01	1.42383	Tumor	CESC
TCGA-ZJ-AB0H-01	2.76171	Tumor	CESC
TCGA-JX-A3Q0-01	0.911177	Tumor	CESC
TCGA-DS-A3LQ-01	1.14355	Tumor	CESC
TCGA-EK-A2R8-01	3.45545	Tumor	CESC
TCGA-FU-A3TX-01	6.7237	Tumor	CESC
TCGA-EA-A556-01	1.24824	Tumor	CESC
TCGA-VS-A9UO-01	7.2933	Tumor	CESC
TCGA-EX-A3L1-01	1.94454	Tumor	CESC
TCGA-C5-A7CM-01	5.39168	Tumor	CESC
TCGA-ZJ-AAXF-01	3.34016	Tumor	CESC
TCGA-2W-A8YY-01	2.32107	Tumor	CESC
TCGA-VS-A9UR-01	3.56934	Tumor	CESC
TCGA-C5-A7X3-01	1.40195	Tumor	CESC
TCGA-HM-A4S6-01	4.34963	Tumor	CESC
TCGA-FU-A770-01	5.4398	Tumor	CESC
TCGA-VS-A9UC-01	10.9954	Tumor	CESC
TCGA-DS-A1OC-01	0.852263	Tumor	CESC
TCGA-EX-A69M-01	3.23905	Tumor	CESC
TCGA-C5-A1MK-01	1.56536	Tumor	CESC
TCGA-JW-A5VJ-01	0.978482	Tumor	CESC
TCGA-EX-A1H6-01	1.37123	Tumor	CESC
TCGA-EA-A3Y4-01	1.4058	Tumor	CESC
TCGA-JW-A5VL-01	1.46969	Tumor	CESC
TCGA-EA-A1QS-01	1.36528	Tumor	CESC
TCGA-EK-A2PM-01	0.680709	Tumor	CESC
TCGA-JX-A3PZ-01	1.47494	Tumor	CESC
TCGA-DG-A2KK-01	1.22322	Tumor	CESC
TCGA-VS-A8QM-01	4.24137	Tumor	CESC
TCGA-C5-A7CO-01	0.804581	Tumor	CESC
TCGA-VS-A9UH-01	1.77573	Tumor	CESC
TCGA-EA-A439-01	3.03587	Tumor	CESC
TCGA-EK-A3GJ-01	0.815822	Tumor	CESC
TCGA-EA-A3HQ-01	1.41274	Tumor	CESC
TCGA-EA-A6QX-01	1.70979	Tumor	CESC
TCGA-C5-A7UI-01	1.4492	Tumor	CESC
TCGA-ZJ-AAXD-01	1.31007	Tumor	CESC
TCGA-LP-A4AV-01	1.85259	Tumor	CESC
TCGA-VS-A950-01	1.00586	Tumor	CESC
TCGA-C5-A3HD-01	0.537855	Tumor	CESC
TCGA-DS-A5RQ-01	1.68912	Tumor	CESC
TCGA-VS-A9UP-01	4.29789	Tumor	CESC
TCGA-C5-A7CG-01	1.97097	Tumor	CESC
TCGA-MY-A5BD-01	2.81272	Tumor	CESC
TCGA-C5-A1M6-01	2.0737	Tumor	CESC
TCGA-VS-A8QF-01	2.33515	Tumor	CESC
TCGA-EK-A2RE-01	1.30448	Tumor	CESC
TCGA-UC-A7PG-01	2.84621	Tumor	CESC
TCGA-VS-AA62-01	2.09466	Tumor	CESC
TCGA-C5-A2M2-01	5.15991	Tumor	CESC
TCGA-MA-AA3Y-01	1.6559	Tumor	CESC
TCGA-MY-A913-01	1.06994	Tumor	CESC
TCGA-C5-A7CK-01	1.44974	Tumor	CESC
TCGA-UC-A7PI-01	5.82599	Tumor	CESC
TCGA-C5-A7X5-01	1.64483	Tumor	CESC
TCGA-DG-A2KJ-01	12.8945	Tumor	CESC
TCGA-VS-A9V3-01	1.54563	Tumor	CESC
TCGA-DS-A7WF-01	1.09857	Tumor	CESC
TCGA-C5-A8XK-01	1.36465	Tumor	CESC
TCGA-EA-A5FO-01	0.616039	Tumor	CESC
TCGA-VS-A9UZ-01	4.46783	Tumor	CESC
TCGA-EK-A2IP-01	0.261898	Tumor	CESC
TCGA-VS-A94W-01	4.5254	Tumor	CESC
TCGA-DS-A1OB-01	0.554686	Tumor	CESC
TCGA-EA-A410-01	2.66948	Tumor	CESC
TCGA-EX-A8YF-01	1.07355	Tumor	CESC
TCGA-EK-A2H0-01	0.844201	Tumor	CESC
TCGA-VS-A9UV-01	0.99954	Tumor	CESC
TCGA-LP-A7HU-01	1.91724	Tumor	CESC
TCGA-VS-A8EI-01	1.69822	Tumor	CESC
TCGA-BI-A0VS-01	1.57771	Tumor	CESC
TCGA-DS-A0VM-01	3.05227	Tumor	CESC
TCGA-IR-A3LB-01	2.21457	Tumor	CESC
TCGA-VS-A8EC-01	0.663131	Tumor	CESC
TCGA-VS-A9V2-01	2.58547	Tumor	CESC
TCGA-EK-A3GN-01	1.37362	Tumor	CESC
TCGA-IR-A3LA-01	1.79699	Tumor	CESC
TCGA-C5-A7X8-01	4.10126	Tumor	CESC
TCGA-EK-A2RL-01	2.83509	Tumor	CESC
TCGA-C5-A0TN-01	0.794693	Tumor	CESC
TCGA-FU-A57G-01	2.14972	Tumor	CESC
TCGA-EK-A2PI-01	0.429719	Tumor	CESC
TCGA-Q1-A73P-01	5.40192	Tumor	CESC
TCGA-C5-A1MP-01	1.78432	Tumor	CESC
TCGA-VS-A8EL-01	1.52588	Tumor	CESC
TCGA-C5-A1BQ-01	0.699425	Tumor	CESC
TCGA-ZJ-AAXI-01	0.959496	Tumor	CESC
TCGA-FU-A23K-01	2.71717	Tumor	CESC
TCGA-Q1-A6DT-01	1.26416	Tumor	CESC
TCGA-EK-A2H1-01	1.66284	Tumor	CESC
TCGA-C5-A1M5-01	1.87052	Tumor	CESC
TCGA-EA-A44S-01	1.51635	Tumor	CESC
TCGA-EA-A78R-01	0.910747	Tumor	CESC
TCGA-C5-A7XC-01	1.96055	Tumor	CESC
TCGA-VS-A9V4-01	8.78331	Tumor	CESC
TCGA-EK-A2RA-01	1.0382	Tumor	CESC
TCGA-EX-A1H5-01	0.873244	Tumor	CESC
TCGA-VS-A953-01	0.388693	Tumor	CESC
TCGA-MA-AA3Z-01	1.37643	Tumor	CESC
TCGA-VS-A959-01	3.81149	Tumor	CESC
TCGA-FU-A3EO-01	6.24797	Tumor	CESC
TCGA-BI-A20A-01	3.41676	Tumor	CESC
TCGA-DS-A1OD-01	1.77966	Tumor	CESC
TCGA-C5-A1M9-01	9.72102	Tumor	CESC
TCGA-MY-A5BF-11	4.97149	Normal	CESC
TCGA-Q1-A6DW-01	0.871036	Tumor	CESC
TCGA-C5-A3HF-01	4.11274	Tumor	CESC
TCGA-VS-A8Q9-01	0.482613	Tumor	CESC
TCGA-Q1-A5R2-01	2.11245	Tumor	CESC
TCGA-VS-A8Q8-01	0.504188	Tumor	CESC
TCGA-C5-A1BJ-01	2.12363	Tumor	CESC
TCGA-Q1-A6DV-01	1.76113	Tumor	CESC
TCGA-EK-A3GK-01	2.58341	Tumor	CESC
TCGA-IR-A3LF-01	2.84247	Tumor	CESC
TCGA-C5-A1M7-01	1.12744	Tumor	CESC
TCGA-EK-A2PL-01	0.764917	Tumor	CESC
TCGA-LP-A4AU-01	1.85183	Tumor	CESC
TCGA-ZJ-AAXJ-01	0.25306	Tumor	CESC
TCGA-VS-A94Z-01	1.80657	Tumor	CESC
TCGA-EK-A2GZ-01	0.568992	Tumor	CESC
TCGA-JW-A852-01	0.588123	Tumor	CESC
TCGA-VS-A9V5-01	3.69678	Tumor	CESC
TCGA-ZJ-AAXB-01	8.93409	Tumor	CESC
TCGA-EK-A2R9-01	2.01309	Tumor	CESC
TCGA-C5-A3HE-01	2.51519	Tumor	CESC
TCGA-ZJ-A8QR-01	1.0274	Tumor	CESC
TCGA-EK-A2RC-01	1.3616	Tumor	CESC
TCGA-C5-A1ML-01	1.0604	Tumor	CESC
TCGA-FU-A5XV-01	0.873063	Tumor	CESC
TCGA-EA-A43B-01	2.07231	Tumor	CESC
TCGA-MA-AA42-01	2.63373	Tumor	CESC
TCGA-VS-A9UJ-01	0.557483	Tumor	CESC
TCGA-VS-A9V1-01	3.43777	Tumor	CESC
TCGA-JW-AAVH-01	1.20748	Tumor	CESC
TCGA-VS-A8EJ-01	2.79873	Tumor	CESC
TCGA-Q1-A73O-01	0.652613	Tumor	CESC
TCGA-FU-A2QG-01	0.356609	Tumor	CESC
TCGA-DS-A1O9-01	1.39693	Tumor	CESC
TCGA-VS-A8QA-01	7.06293	Tumor	CESC
TCGA-C5-A1MH-01	2.37029	Tumor	CESC
TCGA-XS-A8TJ-01	0.939389	Tumor	CESC
TCGA-C5-A1ME-01	5.26507	Tumor	CESC
TCGA-C5-A2LZ-01	1.78846	Tumor	CESC
TCGA-HM-A3JJ-11	4.69733	Normal	CESC
TCGA-GH-A9DA-01	0.590469	Tumor	CESC
TCGA-VS-A8QH-01	16.9742	Tumor	CESC
TCGA-VS-A9U6-01	1.49221	Tumor	CESC
TCGA-C5-A8YQ-01	1.76051	Tumor	CESC
TCGA-DS-A1OA-01	1.02227	Tumor	CESC
TCGA-HG-A2PA-01	0.991672	Tumor	CESC
TCGA-EA-A3QD-01	3.73136	Tumor	CESC
TCGA-C5-A7UC-01	0.338786	Tumor	CESC
TCGA-MA-AA43-01	1.65651	Tumor	CESC
TCGA-Q1-A73R-01	0.798184	Tumor	CESC
TCGA-PN-A8MA-01	2.5926	Tumor	CESC
TCGA-C5-A2LV-01	0.947792	Tumor	CESC
TCGA-VS-A9UQ-01	4.26308	Tumor	CESC
TCGA-MY-A5BF-01	0.413851	Tumor	CESC
TCGA-JX-A3Q8-01	3.75333	Tumor	CESC
TCGA-VS-A9UM-01	3.05493	Tumor	CESC
TCGA-VS-A8EH-01	0.981329	Tumor	CESC
TCGA-LP-A4AW-01	1.7849	Tumor	CESC
TCGA-C5-A1MJ-01	6.05292	Tumor	CESC
TCGA-UC-A7PD-01	0.806629	Tumor	CESC
TCGA-EK-A2RK-01	1.07418	Tumor	CESC
TCGA-Q1-A5R1-01	4.43331	Tumor	CESC
TCGA-VS-A9U5-01	3.45594	Tumor	CESC
TCGA-EA-A3QE-01	1.88375	Tumor	CESC
TCGA-EK-A3GM-01	10.5443	Tumor	CESC
TCGA-EA-A3HT-01	1.75112	Tumor	CESC
TCGA-IR-A3L7-01	4.90032	Tumor	CESC
TCGA-C5-A2LX-01	3.40209	Tumor	CESC
TCGA-MU-A51Y-01	1.74358	Tumor	CESC
TCGA-JX-A5QV-01	0.930058	Tumor	CESC
TCGA-FU-A3HY-01	0.75805	Tumor	CESC
TCGA-MU-A8JM-01	0.461197	Tumor	CESC
TCGA-RA-A741-01	3.81784	Tumor	CESC
TCGA-C5-A1BF-01	1.8618	Tumor	CESC
TCGA-C5-A3HL-01	0.813958	Tumor	CESC
TCGA-EK-A2RN-01	0.792844	Tumor	CESC
TCGA-C5-A901-01	1.23903	Tumor	CESC
TCGA-VS-A9UI-01	2.42421	Tumor	CESC
TCGA-VS-A9UY-01	0.888497	Tumor	CESC
TCGA-C5-A1MF-01	3.92137	Tumor	CESC
TCGA-VS-A9UL-01	2.03616	Tumor	CESC
TCGA-ZJ-AAXN-01	1.27165	Tumor	CESC
TCGA-ZJ-A8QQ-01	1.01456	Tumor	CESC
TCGA-C5-A8XI-01	1.03548	Tumor	CESC
TCGA-C5-A8XJ-01	1.16318	Tumor	CESC
TCGA-EA-A5ZF-01	3.43523	Tumor	CESC
TCGA-IR-A3LC-01	1.85462	Tumor	CESC
TCGA-C5-A1BK-01	1.38383	Tumor	CESC
TCGA-DR-A0ZM-01	0.603941	Tumor	CESC
TCGA-EK-A2RB-01	0.922129	Tumor	CESC
TCGA-VS-A8EB-01	0.988498	Tumor	CESC
TCGA-VS-A94Y-01	1.43385	Tumor	CESC
TCGA-ZJ-AAX8-01	1.40413	Tumor	CESC
TCGA-VS-A8QC-01	0.772296	Tumor	CESC
TCGA-C5-A907-01	0.640458	Tumor	CESC
TCGA-EK-A2RM-01	2.77317	Tumor	CESC
[truncated: 9,008 more rows]

## Sheet: Appendix02
sample	_PATIENT	cancer type abbreviation	age_at_initial_pathologic_diagnosis	gender	ajcc_pathologic_tumor_stage	histological_type	histological_grade	vital_status	last_contact_days_to	death_days_to	OS	OS.time	DSS	DSS.time	DFI	DFI.time	PFI
TCGA-OR-A5J1-01	TCGA-OR-A5J1	ACC	58	MALE	Stage II	Adrenocortical carcinoma- Usual Type		Dead		1355	1	1355	1	1355	1	754	1
TCGA-OR-A5J2-01	TCGA-OR-A5J2	ACC	44	FEMALE	Stage IV	Adrenocortical carcinoma- Usual Type		Dead		1677	1	1677	1	1677			1
TCGA-OR-A5J3-01	TCGA-OR-A5J3	ACC	23	FEMALE	Stage III	Adrenocortical carcinoma- Usual Type		Alive	2091		0	2091	0	2091	1	53	1
TCGA-OR-A5J4-01	TCGA-OR-A5J4	ACC	23	FEMALE	Stage IV	Adrenocortical carcinoma- Usual Type		Dead		423	1	423	1	423			1
TCGA-OR-A5J5-01	TCGA-OR-A5J5	ACC	30	MALE	Stage III	Adrenocortical carcinoma- Usual Type		Dead		365	1	365	1	365			1
TCGA-OR-A5J6-01	TCGA-OR-A5J6	ACC	29	FEMALE	Stage II	Adrenocortical carcinoma- Usual Type		Alive	2703		0	2703	0	2703	0	2703	0
TCGA-OR-A5J7-01	TCGA-OR-A5J7	ACC	30	FEMALE	Stage III	Adrenocortical carcinoma- Usual Type		Dead		490	1	490	1	490			1
TCGA-OR-A5J8-01	TCGA-OR-A5J8	ACC	66	MALE	Stage III	Adrenocortical carcinoma- Usual Type		Dead		579	1	579	1	579	1	530	1
TCGA-OR-A5J9-01	TCGA-OR-A5J9	ACC	22	FEMALE	Stage II	Adrenocortical carcinoma- Usual Type		Alive	1352		0	1352	0	1352	1	414	1
TCGA-OR-A5JA-01	TCGA-OR-A5JA	ACC	53	FEMALE	Stage IV	Adrenocortical carcinoma- Usual Type		Dead		922	1	922	1	922			1
TCGA-OR-A5JB-01	TCGA-OR-A5JB	ACC	52	MALE	Stage IV	Adrenocortical carcinoma- Usual Type		Dead		551	1	551		551			0
TCGA-OR-A5JC-01	TCGA-OR-A5JC	ACC	37	MALE		Adrenocortical carcinoma- Usual Type		Dead		1750	1	1750		1750			0
TCGA-OR-A5JD-01	TCGA-OR-A5JD	ACC	57	FEMALE	Stage II	Adrenocortical Carcinoma- Oncocytic Type		Alive	3038		0	3038	0	3038	0	3038	0
TCGA-OR-A5JE-01	TCGA-OR-A5JE	ACC	17	FEMALE	Stage I	Adrenocortical carcinoma- Usual Type		Dead		2105	1	2105	1	2105			1
TCGA-OR-A5JF-01	TCGA-OR-A5JF	ACC	69	FEMALE	Stage II	Adrenocortical carcinoma- Usual Type		Alive	2015		0	2015	0	2015	0	2015	0
TCGA-OR-A5JG-01	TCGA-OR-A5JG	ACC	61	MALE	Stage IV	Adrenocortical carcinoma- Usual Type		Dead		541	1	541	1	541			1
TCGA-OR-A5JH-01	TCGA-OR-A5JH	ACC	32	FEMALE	Stage II	Adrenocortical Carcinoma- Oncocytic Type		Alive	2110		0	2110	0	2110	0	2110	0
TCGA-OR-A5JI-01	TCGA-OR-A5JI	ACC	22	MALE	Stage I	Adrenocortical carcinoma- Usual Type		Alive	2331		0	2331	0	2331	0	2331	0
TCGA-OR-A5JJ-01	TCGA-OR-A5JJ	ACC	65	MALE	Stage IV	Adrenocortical carcinoma- Usual Type		Dead		490	1	490	1	490			1
TCGA-OR-A5JK-01	TCGA-OR-A5JK	ACC	49	MALE	Stage IV	Adrenocortical carcinoma- Usual Type		Alive	1497		0	1497	0	1497			0
TCGA-OR-A5JL-01	TCGA-OR-A5JL	ACC	36	FEMALE	Stage I	Adrenocortical carcinoma- Usual Type		Alive	2056		0	2056	0	2056	0	2056	0
TCGA-OR-A5JM-01	TCGA-OR-A5JM	ACC	25	FEMALE	Stage IV	Adrenocortical carcinoma- Usual Type		Dead		562	1	562	1	562			1
TCGA-OR-A5JO-01	TCGA-OR-A5JO	ACC	26	FEMALE	Stage I	Adrenocortical carcinoma- Usual Type		Alive	1194		0	1194	0	1194	0	1194	0
TCGA-OR-A5JP-01	TCGA-OR-A5JP	ACC	40	MALE	Stage II	Adrenocortical carcinoma- Usual Type		Alive	464		0	464	0	464	0	464	0
TCGA-OR-A5JQ-01	TCGA-OR-A5JQ	ACC	26	FEMALE	Stage II	Adrenocortical Carcinoma- Myxoid Type		Alive	1103		0	1103	0	1103	0	1103	0
TCGA-OR-A5JR-01	TCGA-OR-A5JR	ACC	45	MALE	Stage I	Adrenocortical carcinoma- Usual Type		Alive	3688		0	3688	0	3688	0	3688	0
TCGA-OR-A5JS-01	TCGA-OR-A5JS	ACC	65	FEMALE	Stage II	Adrenocortical carcinoma- Usual Type		Alive	383		0	383	0	383			1
TCGA-OR-A5JT-01	TCGA-OR-A5JT	ACC	65	FEMALE	Stage II	Adrenocortical carcinoma- Usual Type		Alive	907		0	907	0	907			0
TCGA-OR-A5JU-01	TCGA-OR-A5JU	ACC	58	FEMALE	Stage III	Adrenocortical carcinoma- Usual Type		Dead		289	1	289	1	289			1
TCGA-OR-A5JV-01	TCGA-OR-A5JV	ACC	55	MALE	Stage II	Adrenocortical carcinoma- Usual Type		Alive	2023		0	2023	0	2023	0	2023	1
TCGA-OR-A5JW-01	TCGA-OR-A5JW	ACC	47	MALE	Stage II	Adrenocortical carcinoma- Usual Type		Alive	2202		0	2202	0	2202	0	2202	0
TCGA-OR-A5JX-01	TCGA-OR-A5JX	ACC	50	MALE	Stage III	Adrenocortical carcinoma- Usual Type		Alive	950		0	950	0	950			0
TCGA-OR-A5JY-01	TCGA-OR-A5JY	ACC	68	FEMALE	Stage IV	Adrenocortical carcinoma- Usual Type		Dead		552	1	552	1	552			1
TCGA-OR-A5JZ-01	TCGA-OR-A5JZ	ACC	60	MALE	Stage II	Adrenocortical carcinoma- Usual Type		Alive	822		0	822	0	822			1
TCGA-OR-A5K0-01	TCGA-OR-A5K0	ACC	69	FEMALE	Stage II	Adrenocortical carcinoma- Usual Type		Alive	1029		0	1029	0	1029			1
TCGA-OR-A5K1-01	TCGA-OR-A5K1	ACC	48	MALE	Stage II	Adrenocortical carcinoma- Usual Type		Alive	3289		0	3289	0	3289	1	826	1
TCGA-OR-A5K2-01	TCGA-OR-A5K2	ACC	32	FEMALE	Stage III	Adrenocortical carcinoma- Usual Type		Dead		994	1	994	1	994			1
TCGA-OR-A5K3-01	TCGA-OR-A5K3	ACC	53	MALE	Stage II	Adrenocortical Carcinoma- Oncocytic Type		Alive	3465		0	3465	0	3465	0	3465	0
TCGA-OR-A5K4-01	TCGA-OR-A5K4	ACC	64	FEMALE	Stage III	Adrenocortical carcinoma- Usual Type		Alive	1082		0	1082	0	1082	0	1082	0
TCGA-OR-A5K5-01	TCGA-OR-A5K5	ACC	59	FEMALE	Stage III	Adrenocortical carcinoma- Usual Type		Dead		498	1	498	1	498			1
TCGA-OR-A5K6-01	TCGA-OR-A5K6	ACC	56	FEMALE	Stage II	Adrenocortical carcinoma- Usual Type		Alive	1493		0	1493	0	1493	1	391	1
TCGA-OR-A5K8-01	TCGA-OR-A5K8	ACC	39	MALE	Stage II	Adrenocortical carcinoma- Usual Type		Alive	749		0	749	0	749	0	749	0
TCGA-OR-A5K9-01	TCGA-OR-A5K9	ACC	61	FEMALE	Stage II	Adrenocortical carcinoma- Usual Type		Dead		344	1	344	1	344			1
TCGA-OR-A5KB-01	TCGA-OR-A5KB	ACC	61	FEMALE	Stage II	Adrenocortical carcinoma- Usual Type		Alive	741		0	741	0	741			1
TCGA-OR-A5KO-01	TCGA-OR-A5KO	ACC	39	FEMALE	Stage IV	Adrenocortical carcinoma- Usual Type		Alive	1414		0	1414	0	1414			1
TCGA-OR-A5KP-01	TCGA-OR-A5KP	ACC	45	FEMALE	Stage II	Adrenocortical carcinoma- Usual Type		Alive	2777		0	2777	0	2777	1	1250	1
TCGA-OR-A5KQ-01	TCGA-OR-A5KQ	ACC	20	FEMALE	Stage II	Adrenocortical carcinoma- Usual Type		Alive	2677		0	2677	0	2677	0	2677	0
TCGA-OR-A5KS-01	TCGA-OR-A5KS	ACC	72	MALE	Stage II	Adrenocortical carcinoma- Usual Type		Alive	2549		0	2549	0	2549	0	2549	0
TCGA-OR-A5KT-01	TCGA-OR-A5KT	ACC	44	FEMALE	Stage I	Adrenocortical carcinoma- Usual Type		Alive	2895		0	2895	0	2895	1	2099	1
TCGA-OR-A5KU-01	TCGA-OR-A5KU	ACC	37	FEMALE	Stage II	Adrenocortical carcinoma- Usual Type		Alive	4673		0	4673	0	4673	0	4673	0
TCGA-OR-A5KV-01	TCGA-OR-A5KV	ACC	17	FEMALE	Stage III	Adrenocortical carcinoma- Usual Type		Alive	3878		0	3878	0	3878	1	1116	1
TCGA-OR-A5KW-01	TCGA-OR-A5KW	ACC	55	FEMALE	Stage III	Adrenocortical carcinoma- Usual Type		Alive	2076		0	2076	0	2076	0	2076	0
TCGA-OR-A5KX-01	TCGA-OR-A5KX	ACC	25	FEMALE	Stage III	Adrenocortical carcinoma- Usual Type		Alive	1364		0	1364	0	1364			1
TCGA-OR-A5KY-01	TCGA-OR-A5KY	ACC	23	FEMALE	Stage IV	Adrenocortical carcinoma- Usual Type		Dead		391	1	391	1	391			1
TCGA-OR-A5KZ-01	TCGA-OR-A5KZ	ACC	42	MALE	Stage II	Adrenocortical carcinoma- Usual Type		Dead		125	1	125	1	125			1
TCGA-OR-A5L1-01	TCGA-OR-A5L1	ACC	37	FEMALE	Stage II	Adrenocortical carcinoma- Usual Type		Alive	1781		0	1781	0	1781	1	685	1
TCGA-OR-A5L2-01	TCGA-OR-A5L2	ACC	83	FEMALE	Stage II	Adrenocortical carcinoma- Usual Type		Dead		1852	1	1852	0	1852	0	1852	0
TCGA-OR-A5L3-01	TCGA-OR-A5L3	ACC	67	FEMALE	Stage I	Adrenocortical carcinoma- Usual Type		Alive	4628		0	4628	0	4628	0	4628	0
TCGA-OR-A5L4-01	TCGA-OR-A5L4	ACC	48	FEMALE	Stage III	Adrenocortical carcinoma- Usual Type		Alive	967		0	967	0	967	0	967	0
TCGA-OR-A5L5-01	TCGA-OR-A5L5	ACC	77	FEMALE	Stage I	Adrenocortical carcinoma- Usual Type		Alive	1317		0	1317	0	1317	0	1317	0
TCGA-OR-A5L6-01	TCGA-OR-A5L6	ACC	60	MALE	Stage II	Adrenocortical carcinoma- Usual Type		Alive	861		0	861	0	861	0	861	0
TCGA-OR-A5L8-01	TCGA-OR-A5L8	ACC	36	FEMALE	Stage II	Adrenocortical carcinoma- Usual Type		Alive	885		0	885	0	885	0	885	0
TCGA-OR-A5L9-01	TCGA-OR-A5L9	ACC	53	FEMALE	Stage II	Adrenocortical carcinoma- Usual Type		Alive	871		0	871	0	871	0	871	0
TCGA-OR-A5LA-01	TCGA-OR-A5LA	ACC	52	FEMALE	Stage II	Adrenocortical carcinoma- Usual Type		Alive	719		0	719	0	719	0	719	0
TCGA-OR-A5LB-01	TCGA-OR-A5LB	ACC	59	MALE	Stage IV	Adrenocortical carcinoma- Usual Type		Dead		1204	1	1204	1	1204			1
TCGA-OR-A5LC-01	TCGA-OR-A5LC	ACC	71	FEMALE	Stage IV	Adrenocortical carcinoma- Usual Type		Dead		159	1	159	1	159			1
TCGA-OR-A5LD-01	TCGA-OR-A5LD	ACC	52	MALE	Stage III	Adrenocortical carcinoma- Usual Type		Dead		1197	1	1197	1	1197			1
TCGA-OR-A5LE-01	TCGA-OR-A5LE	ACC	14	MALE	Stage II	Adrenocortical carcinoma- Usual Type		Dead		662	1	662	1	662			1
TCGA-OR-A5LF-01	TCGA-OR-A5LF	ACC	74	FEMALE	Stage III	Adrenocortical carcinoma- Usual Type		Dead		445	1	445	0	445	0	445	0
TCGA-OR-A5LG-01	TCGA-OR-A5LG	ACC	46	MALE	Stage III	Adrenocortical carcinoma- Usual Type		Alive	1589		0	1589	0	1589	1	1393	1
TCGA-OR-A5LH-01	TCGA-OR-A5LH	ACC	36	FEMALE	Stage II	Adrenocortical carcinoma- Usual Type		Dead		2385	1	2385	1	2385			1
TCGA-OR-A5LI-01	TCGA-OR-A5LI	ACC	42	FEMALE	Stage IV	Adrenocortical carcinoma- Usual Type		Dead		436	1	436	1	436			1
TCGA-OR-A5LJ-01	TCGA-OR-A5LJ	ACC	54	FEMALE	Stage IV	Adrenocortical carcinoma- Usual Type		Dead		1105	1	1105	1	1105			1
TCGA-OR-A5LK-01	TCGA-OR-A5LK	ACC	62	MALE	Stage II	Adrenocortical Carcinoma- Oncocytic Type		Alive	2740		0	2740	0	2740	0	2740	0
TCGA-OR-A5LL-01	TCGA-OR-A5LL	ACC	75	FEMALE	Stage II	Adrenocortical carcinoma- Usual Type		Dead		1613	1	1613	1	1613	1	213	1
TCGA-OR-A5LM-01	TCGA-OR-A5LM	ACC	23	MALE	Stage II	Adrenocortical carcinoma- Usual Type		Alive	1858		0	1858	0	1858	0	1858	0
TCGA-OR-A5LN-01	TCGA-OR-A5LN	ACC	31	FEMALE	Stage II	Adrenocortical carcinoma- Usual Type		Alive	2342		0	2342	0	2342	0	2342	0
TCGA-OR-A5LO-01	TCGA-OR-A5LO	ACC	61	FEMALE	Stage II	Adrenocortical carcinoma- Usual Type		Dead		2405	1	2405	1	2405	1	153	1
TCGA-OR-A5LP-01	TCGA-OR-A5LP	ACC	37	FEMALE	Stage II	Adrenocortical carcinoma- Usual Type		Alive	1857		0	1857	0	1857	0	1857	0
TCGA-OR-A5LR-01	TCGA-OR-A5LR	ACC	30	FEMALE	Stage II	Adrenocortical carcinoma- Usual Type		Alive	853		0	853	0	853	0	853	0
TCGA-OR-A5LS-01	TCGA-OR-A5LS	ACC	34	FEMALE	Stage II	Adrenocortical carcinoma- Usual Type		Alive	1096		0	1096	0	1096	0	1096	0
TCGA-OR-A5LT-01	TCGA-OR-A5LT	ACC	57	MALE	Stage III	Adrenocortical carcinoma- Usual Type		Alive	549		0	549	0	549	0	549	0
TCGA-OU-A5PI-01	TCGA-OU-A5PI	ACC	53	FEMALE	Stage IV	Adrenocortical carcinoma- Usual Type		Alive	1171		0	1171	0	1171			1
TCGA-P6-A5OF-01	TCGA-P6-A5OF	ACC	55	FEMALE	Stage III	Adrenocortical carcinoma- Usual Type		Dead		207	1	207	1	207			1
TCGA-P6-A5OG-01	TCGA-P6-A5OG	ACC	45	FEMALE	Stage IV	Adrenocortical carcinoma- Usual Type		Dead		383	1	383	1	383			1
TCGA-P6-A5OH-01	TCGA-P6-A5OH	ACC	59	FEMALE	Stage IV	Adrenocortical carcinoma- Usual Type		Dead		0	1	0	1	0			1
TCGA-PA-A5YG-01	TCGA-PA-A5YG	ACC	51	MALE	Stage II	Adrenocortical carcinoma- Usual Type		Alive	756		0	756	0	756	0	756	0
TCGA-PK-A5H8-01	TCGA-PK-A5H8	ACC	42	MALE	Stage II	Adrenocortical carcinoma- Usual Type		Alive	3623		0	3623	0	3623	0	3623	0
TCGA-PK-A5H9-01	TCGA-PK-A5H9	ACC	27	FEMALE	Stage II	Adrenocortical carcinoma- Usual Type		Alive	616		0	616	0	616	0	616	0
TCGA-PK-A5HA-01	TCGA-PK-A5HA	ACC	63	MALE	Stage I	Adrenocortical carcinoma- Usual Type		Alive	1201		0	1201	0	1201	0	1201	0
TCGA-PK-A5HB-01	TCGA-PK-A5HB	ACC	63	MALE		Adrenocortical carcinoma- Usual Type		Alive	1293		0	1293	0	1293			1
TCGA-PK-A5HC-01	TCGA-PK-A5HC	ACC	44	FEMALE	Stage III	Adrenocortical carcinoma- Usual Type		Alive	679		0	679	0	679	1	131	1
TCGA-2F-A9KO-01	TCGA-2F-A9KO	BLCA	63	MALE	Stage IV	Muscle invasive urothelial carcinoma (pT2 or above)	High Grade	Dead		734	1	734	1	734			1
TCGA-2F-A9KP-01	TCGA-2F-A9KP	BLCA	66	MALE	Stage IV	Muscle invasive urothelial carcinoma (pT2 or above)	High Grade	Dead		364	1	364	1	364			1
TCGA-2F-A9KQ-01	TCGA-2F-A9KQ	BLCA	69	MALE	Stage III	Muscle invasive urothelial carcinoma (pT2 or above)	High Grade	Alive	2886		0	2886	0	2886	0	2886	0
TCGA-2F-A9KR-01	TCGA-2F-A9KR	BLCA	59	FEMALE	Stage III	Muscle invasive urothelial carcinoma (pT2 or above)	High Grade	Dead		3183	1	3183	1	3183	1	3086	1
TCGA-2F-A9KT-01	TCGA-2F-A9KT	BLCA	83	MALE	Stage II	Muscle invasive urothelial carcinoma (pT2 or above)	High Grade	Alive	3314		0	3314	0	3314	0	3314	0
TCGA-2F-A9KW-01	TCGA-2F-A9KW	BLCA	67	FEMALE	Stage III	Muscle invasive urothelial carcinoma (pT2 or above)	High Grade	Dead		254	1	254	1	254			1
TCGA-4Z-AA7M-01	TCGA-4Z-AA7M	BLCA	65	MALE	Stage III	Muscle invasive urothelial carcinoma (pT2 or above)	High Grade	Alive	495		0	495	0	495	0	495	0
TCGA-4Z-AA7N-01	TCGA-4Z-AA7N	BLCA	65	MALE	Stage III	Muscle invasive urothelial carcinoma (pT2 or above)	High Grade	Dead		1367	1	1367	0	1367	0	1367	0
TCGA-4Z-AA7O-01	TCGA-4Z-AA7O	BLCA	64	MALE	Stage II	Muscle invasive urothelial carcinoma (pT2 or above)	High Grade	Alive	512		0	512	0	512	0	512	0
TCGA-4Z-AA7Q-01	TCGA-4Z-AA7Q	BLCA	79	MALE	Stage III	Muscle invasive urothelial carcinoma (pT2 or above)	High Grade	Dead		510	1	510	0	510			0
TCGA-4Z-AA7R-01	TCGA-4Z-AA7R	BLCA	73	MALE	Stage IV	Muscle invasive urothelial carcinoma (pT2 or above)	High Grade	Dead		522	1	522	1	522			1
TCGA-4Z-AA7S-01	TCGA-4Z-AA7S	BLCA	66	MALE	Stage III	Muscle invasive urothelial carcinoma (pT2 or above)	High Grade	Dead		1064	1	1064	0	1064			0
TCGA-4Z-AA7W-01	TCGA-4Z-AA7W	BLCA	55	MALE	Stage II	Muscle invasive urothelial carcinoma (pT2 or above)	High Grade	Alive	840		0	840	0	840	1	760	1
TCGA-4Z-AA7Y-01	TCGA-4Z-AA7Y	BLCA	60	MALE	Stage II	Muscle invasive urothelial carcinoma (pT2 or above)	High Grade	Alive	1522		0	1522	0	1522	0	1522	0
TCGA-4Z-AA80-01	TCGA-4Z-AA80	BLCA	73	MALE	Stage II	Muscle invasive urothelial carcinoma (pT2 or above)	High Grade	Dead		19	1	19	0	19			0
TCGA-4Z-AA81-01	TCGA-4Z-AA81	BLCA	80	MALE	Stage II	Muscle invasive urothelial carcinoma (pT2 or above)	High Grade	Dead		1270	1	1270	0	1270	0	1270	0
TCGA-4Z-AA82-01	TCGA-4Z-AA82	BLCA	59	MALE	Stage IV	Muscle invasive urothelial carcinoma (pT2 or above)	High Grade	Dead		1556	1	1556	1	1556			1
TCGA-4Z-AA83-01	TCGA-4Z-AA83	BLCA	52	MALE	Stage II	Muscle invasive urothelial carcinoma (pT2 or above)	High Grade	Alive	2024		0	2024	0	2024	0	2024	0
TCGA-4Z-AA84-01	TCGA-4Z-AA84	BLCA	61	MALE	Stage IV	Muscle invasive urothelial carcinoma (pT2 or above)	High Grade	Alive	460		0	460	0	460			0
TCGA-4Z-AA86-01	TCGA-4Z-AA86	BLCA	66	MALE	Stage IV	Muscle invasive urothelial carcinoma (pT2 or above)	High Grade	Dead		311	1	311	1	311			1
TCGA-4Z-AA87-01	TCGA-4Z-AA87	BLCA	72	MALE	Stage III	Muscle invasive urothelial carcinoma (pT2 or above)	High Grade	Alive	1454		0	1454	0	1454			1
TCGA-4Z-AA89-01	TCGA-4Z-AA89	BLCA	60	MALE	Stage IV	Muscle invasive urothelial carcinoma (pT2 or above)	High Grade	Alive	1029		0	1029	0	1029			1
TCGA-5N-A9KI-01	TCGA-5N-A9KI	BLCA	76	FEMALE	Stage III	Muscle invasive urothelial carcinoma (pT2 or above)	High Grade	Dead		76	1	76	0	76	0	76	0
TCGA-5N-A9KM-01	TCGA-5N-A9KM	BLCA	73	FEMALE	Stage III	Muscle invasive urothelial carcinoma (pT2 or above)	High Grade	Dead		530	1	530	1	530	1	276	1
TCGA-BL-A0C8-01	TCGA-BL-A0C8	BLCA	73	MALE	Stage I		High Grade	Alive	1219		0	1219	0	1219	1	630	1
TCGA-BL-A13I-01	TCGA-BL-A13I	BLCA	57	FEMALE	Stage III	Muscle invasive urothelial carcinoma (pT2 or above)	High Grade	Dead		223	1	223	1	223			1
TCGA-BL-A13J-01	TCGA-BL-A13J	BLCA	65	MALE	Stage IV	Muscle invasive urothelial carcinoma (pT2 or above)	High Grade	Dead		81	1	81	1	81			1
TCGA-BL-A13J-11	TCGA-BL-A13J	BLCA	65	MALE	Stage IV	Muscle invasive urothelial carcinoma (pT2 or above)	High Grade	Dead		81	1	81	1	81			1
TCGA-BL-A3JM-01	TCGA-BL-A3JM	BLCA	62	MALE	Stage III	Muscle invasive urothelial carcinoma (pT2 or above)	High Grade	Dead		205	1	205	1	205			1
TCGA-BL-A5ZZ-01	TCGA-BL-A5ZZ	BLCA	80	FEMALE	Stage III	Muscle invasive urothelial carcinoma (pT2 or above)	High Grade	Alive	377		0	377	0	377	1	242	1
TCGA-BT-A0S7-01	TCGA-BT-A0S7	BLCA	75	MALE	Stage III	Muscle invasive urothelial carcinoma (pT2 or above)	High Grade	Dead		200	1	200	1	200			1
TCGA-BT-A0YX-01	TCGA-BT-A0YX	BLCA	70	FEMALE	Stage III	Muscle invasive urothelial carcinoma (pT2 or above)	High Grade	Dead		400	1	400	1	400			1
TCGA-BT-A20J-01	TCGA-BT-A20J	BLCA	75	MALE	Stage II	Muscle invasive urothelial carcinoma (pT2 or above)	High Grade	Dead		579	1	579	1	579			1
TCGA-BT-A20J-11	TCGA-BT-A20J	BLCA	75	MALE	Stage II	Muscle invasive urothelial carcinoma (pT2 or above)	High Grade	Dead		579	1	579	1	579			1
TCGA-BT-A20N-01	TCGA-BT-A20N	BLCA	72	MALE	Stage III	Muscle invasive urothelial carcinoma (pT2 or above)	High Grade	Dead		795	1	795	1	795			1
TCGA-BT-A20N-11	TCGA-BT-A20N	BLCA	72	MALE	Stage III	Muscle invasive urothelial carcinoma (pT2 or above)	High Grade	Dead		795	1	795	1	795			1
TCGA-BT-A20O-01	TCGA-BT-A20O	BLCA	75	MALE	Stage III	Muscle invasive urothelial carcinoma (pT2 or above)	High Grade	Dead		370	1	370	1	370			1
TCGA-BT-A20P-01	TCGA-BT-A20P	BLCA	81	FEMALE	Stage III	Muscle invasive urothelial carcinoma (pT2 or above)	High Grade	Dead		544	1	544		544			0
TCGA-BT-A20P-11	TCGA-BT-A20P	BLCA	81	FEMALE	Stage III	Muscle invasive urothelial carcinoma (pT2 or above)	High Grade	Dead		544	1	544		544			0
TCGA-BT-A20Q-01	TCGA-BT-A20Q	BLCA	73	MALE	Stage IV	Muscle invasive urothelial carcinoma (pT2 or above)	High Grade	Dead		593	1	593	1	593			1
TCGA-BT-A20Q-11	TCGA-BT-A20Q	BLCA	73	MALE	Stage IV	Muscle invasive urothelial carcinoma (pT2 or above)	High Grade	Dead		593	1	593	1	593			1
TCGA-BT-A20R-01	TCGA-BT-A20R	BLCA	79	FEMALE	Stage IV	Muscle invasive urothelial carcinoma (pT2 or above)	High Grade	Dead		154	1	154		154			0
TCGA-BT-A20R-11	TCGA-BT-A20R	BLCA	79	FEMALE	Stage IV	Muscle invasive urothelial carcinoma (pT2 or above)	High Grade	Dead		154	1	154		154			0
TCGA-BT-A20T-01	TCGA-BT-A20T	BLCA	63	MALE	Stage IV	Muscle invasive urothelial carcinoma (pT2 or above)	High Grade	Dead		453	1	453	1	453			1
TCGA-BT-A20U-01	TCGA-BT-A20U	BLCA	70	FEMALE	Stage III	Muscle invasive urothelial carcinoma (pT2 or above)	High Grade	Dead		455	1	455	0	455	0	455	0
TCGA-BT-A20U-11	TCGA-BT-A20U	BLCA	70	FEMALE	Stage III	Muscle invasive urothelial carcinoma (pT2 or above)	High Grade	Dead		455	1	455	0	455	0	455	0
TCGA-BT-A20V-01	TCGA-BT-A20V	BLCA	59	FEMALE	Stage IV	Muscle invasive urothelial carcinoma (pT2 or above)	High Grade	Dead		154	1	154		154			0
TCGA-BT-A20V-11	TCGA-BT-A20V	BLCA	59	FEMALE	Stage IV	Muscle invasive urothelial carcinoma (pT2 or above)	High Grade	Dead		154	1	154		154			0
TCGA-BT-A20W-01	TCGA-BT-A20W	BLCA	71	MALE	Stage II	Muscle invasive urothelial carcinoma (pT2 or above)	High Grade	Dead		254	1	254	0	254	0	254	0
TCGA-BT-A20W-11	TCGA-BT-A20W	BLCA	71	MALE	Stage II	Muscle invasive urothelial carcinoma (pT2 or above)	High Grade	Dead		254	1	254	0	254	0	254	0
TCGA-BT-A20X-01	TCGA-BT-A20X	BLCA	56	MALE	Stage IV	Muscle invasive urothelial carcinoma (pT2 or above)	High Grade	Dead		251	1	251	1	251			1
TCGA-BT-A20X-11	TCGA-BT-A20X	BLCA	56	MALE	Stage IV	Muscle invasive urothelial carcinoma (pT2 or above)	High Grade	Dead		251	1	251	1	251			1
TCGA-BT-A2LA-01	TCGA-BT-A2LA	BLCA	54	MALE	Stage III	Muscle invasive urothelial carcinoma (pT2 or above)	High Grade	Alive	522		0	522	0	522	0	522	0
TCGA-BT-A2LA-11	TCGA-BT-A2LA	BLCA	54	MALE	Stage III	Muscle invasive urothelial carcinoma (pT2 or above)	High Grade	Alive	522		0	522	0	522	0	522	0
TCGA-BT-A2LB-01	TCGA-BT-A2LB	BLCA	73	FEMALE	Stage III	Muscle invasive urothelial carcinoma (pT2 or above)	High Grade	Dead		492	1	492	0	492	0	492	0
TCGA-BT-A2LB-11	TCGA-BT-A2LB	BLCA	73	FEMALE	Stage III	Muscle invasive urothelial carcinoma (pT2 or above)	High Grade	Dead		492	1	492	0	492	0	492	0
TCGA-BT-A2LD-01	TCGA-BT-A2LD	BLCA	78	FEMALE	Stage IV	Muscle invasive urothelial carcinoma (pT2 or above)	High Grade	Dead		623	1	623	1	623			1
TCGA-BT-A3PH-01	TCGA-BT-A3PH	BLCA	76	MALE	Stage IV	Muscle invasive urothelial carcinoma (pT2 or above)	High Grade	Dead		142	1	142	1	142			1
TCGA-BT-A3PJ-01	TCGA-BT-A3PJ	BLCA	76	MALE	Stage III	Muscle invasive urothelial carcinoma (pT2 or above)	High Grade	Alive	789		0	789	0	789	0	789	0
TCGA-BT-A3PK-01	TCGA-BT-A3PK	BLCA	80	MALE	Stage II	Muscle invasive urothelial carcinoma (pT2 or above)	High Grade	Dead		303	1	303	1	303			1
TCGA-BT-A42B-01	TCGA-BT-A42B	BLCA	59	MALE	Stage IV	Muscle invasive urothelial carcinoma (pT2 or above)	High Grade	Dead		534	1	534	1	534			1
TCGA-BT-A42C-01	TCGA-BT-A42C	BLCA	64	MALE	Stage II	Muscle invasive urothelial carcinoma (pT2 or above)	High Grade	Alive	873		0	873	0	873	0	873	0
TCGA-BT-A42E-01	TCGA-BT-A42E	BLCA	74	MALE	Stage III	Muscle invasive urothelial carcinoma (pT2 or above)	High Grade	Alive	1108		0	1108	0	1108	0	1108	0
TCGA-BT-A42F-01	TCGA-BT-A42F	BLCA	64	MALE	Stage IV	Muscle invasive urothelial carcinoma (pT2 or above)	High Grade	Alive	864		0	864	0	864			0
TCGA-C4-A0EZ-01	TCGA-C4-A0EZ	BLCA	69	FEMALE	Stage IV	Muscle invasive urothelial carcinoma (pT2 or above)	High Grade	Dead		273	1	273	1	273			1
TCGA-C4-A0F0-01	TCGA-C4-A0F0	BLCA	60	MALE	Stage II	Muscle invasive urothelial carcinoma (pT2 or above)	High Grade	Alive	59		0	59	0	59			0
TCGA-C4-A0F1-01	TCGA-C4-A0F1	BLCA	71	MALE	Stage III	Muscle invasive urothelial carcinoma (pT2 or above)	High Grade	Alive	89		0	89	0	89			0
TCGA-C4-A0F6-01	TCGA-C4-A0F6	BLCA	82	FEMALE	Stage III	Muscle invasive urothelial carcinoma (pT2 or above)	High Grade	Alive	700		0	700	0	700			0
TCGA-C4-A0F7-01	TCGA-C4-A0F7	BLCA	77	MALE	Stage IV	Muscle invasive urothelial carcinoma (pT2 or above)	High Grade	Dead		62	1	62	1	62			1
TCGA-CF-A1HR-01	TCGA-CF-A1HR	BLCA	62	MALE	Stage III	Muscle invasive urothelial carcinoma (pT2 or above)	High Grade	Alive	389		0	389	0	389	1	294	1
TCGA-CF-A1HS-01	TCGA-CF-A1HS	BLCA	75	FEMALE	Stage III	Muscle invasive urothelial carcinoma (pT2 or above)	High Grade	Alive	382		0	382	0	382	1	133	1
TCGA-CF-A27C-01	TCGA-CF-A27C	BLCA	52	MALE	Stage III	Muscle invasive urothelial carcinoma (pT2 or above)	High Grade	Alive	425		0	425	0	425	0	425	0
TCGA-CF-A3MF-01	TCGA-CF-A3MF	BLCA	34	MALE	Stage III	Muscle invasive urothelial carcinoma (pT2 or above)	Low Grade	Alive	383		0	383	0	383	0	383	0
TCGA-CF-A3MG-01	TCGA-CF-A3MG	BLCA	48	MALE	Stage II	Muscle invasive urothelial carcinoma (pT2 or above)	Low Grade	Alive	369		0	369	0	369	0	369	0
TCGA-CF-A3MH-01	TCGA-CF-A3MH	BLCA	75	MALE	Stage II	Muscle invasive urothelial carcinoma (pT2 or above)	Low Grade	Alive	398		0	398	0	398	0	398	0
TCGA-CF-A3MI-01	TCGA-CF-A3MI	BLCA	62	MALE	Stage II	Muscle invasive urothelial carcinoma (pT2 or above)	Low Grade	Alive	370		0	370	0	370	0	370	0
TCGA-CF-A47S-01	TCGA-CF-A47S	BLCA	41	MALE	Stage II	Muscle invasive urothelial carcinoma (pT2 or above)	Low Grade	Alive	333		0	333	0	333	0	333	0
TCGA-CF-A47T-01	TCGA-CF-A47T	BLCA	58	FEMALE	Stage II	Muscle invasive urothelial carcinoma (pT2 or above)	Low Grade	Dead		385	1	385	1	385	1	139	1
TCGA-CF-A47V-01	TCGA-CF-A47V	BLCA	52	MALE	Stage II	Muscle invasive urothelial carcinoma (pT2 or above)	High Grade	Alive	379		0	379	0	379	0	379	0
TCGA-CF-A47W-01	TCGA-CF-A47W	BLCA	42	MALE	Stage II	Muscle invasive urothelial carcinoma (pT2 or above)	Low Grade	Alive	368		0	368	0	368	0	368	0
TCGA-CF-A47X-01	TCGA-CF-A47X	BLCA	60	MALE	Stage II	Muscle invasive urothelial carcinoma (pT2 or above)	Low Grade	Alive	384		0	384	0	384	0	384	0
TCGA-CF-A47Y-01	TCGA-CF-A47Y	BLCA	55	MALE	Stage II	Muscle invasive urothelial carcinoma (pT2 or above)	Low Grade	Alive	373		0	373	0	373	0	373	0
TCGA-CF-A5U8-01	TCGA-CF-A5U8	BLCA	59	MALE	Stage II	Muscle invasive urothelial carcinoma (pT2 or above)	Low Grade	Alive	399		0	399	0	399	0	399	0
TCGA-CF-A5UA-01	TCGA-CF-A5UA	BLCA	67	MALE	Stage II	Muscle invasive urothelial carcinoma (pT2 or above)	Low Grade	Alive	365		0	365	0	365	0	365	0
TCGA-CF-A7I0-01	TCGA-CF-A7I0	BLCA	54	MALE	Stage II	Muscle invasive urothelial carcinoma (pT2 or above)	Low Grade	Alive	368		0	368	0	368	0	368	0
TCGA-CF-A8HX-01	TCGA-CF-A8HX	BLCA	55	FEMALE	Stage II	Muscle invasive urothelial carcinoma (pT2 or above)	High Grade	Alive	345		0	345	0	345	0	345	0
TCGA-CF-A8HY-01	TCGA-CF-A8HY	BLCA	59	MALE	Stage II	Muscle invasive urothelial carcinoma (pT2 or above)	High Grade	Alive	345		0	345	0	345	0	345	0
TCGA-CF-A9FF-01	TCGA-CF-A9FF	BLCA	52	MALE	Stage II	Muscle invasive urothelial carcinoma (pT2 or above)	High Grade	Alive	361		0	361	0	361	0	361	0
TCGA-CF-A9FH-01	TCGA-CF-A9FH	BLCA	85	MALE	Stage II	Muscle invasive urothelial carcinoma (pT2 or above)	Low Grade	Alive	-64		0	0	0	0	0	0	0
TCGA-CF-A9FL-01	TCGA-CF-A9FL	BLCA	85	MALE	Stage III	Muscle invasive urothelial carcinoma (pT2 or above)	High Grade	Dead		565	1	565	1	565	1	322	1
TCGA-CF-A9FM-01	TCGA-CF-A9FM	BLCA	50	MALE	Stage I		High Grade	Alive	398		0	398	0	398	0	398	0
TCGA-CU-A0YN-01	TCGA-CU-A0YN	BLCA	60	MALE	Stage III	Muscle invasive urothelial carcinoma (pT2 or above)	High Grade	Dead		393	1	393		393			0
TCGA-CU-A0YN-11	TCGA-CU-A0YN	BLCA	60	MALE	Stage III	Muscle invasive urothelial carcinoma (pT2 or above)	High Grade	Dead		393	1	393		393			0
TCGA-CU-A0YO-01	TCGA-CU-A0YO	BLCA	84	MALE	Stage IV	Muscle invasive urothelial carcinoma (pT2 or above)	High Grade	Dead		149	1	149	1	149			1
TCGA-CU-A0YR-01	TCGA-CU-A0YR	BLCA	83	MALE	Stage IV	Muscle invasive urothelial carcinoma (pT2 or above)	High Grade	Dead		460	1	460	1	460			1
TCGA-CU-A0YR-11	TCGA-CU-A0YR	BLCA	83	MALE	Stage IV	Muscle invasive urothelial carcinoma (pT2 or above)	High Grade	Dead		460	1	460	1	460			1
TCGA-CU-A3KJ-01	TCGA-CU-A3KJ	BLCA	75	MALE	Stage III	Muscle invasive urothelial carcinoma (pT2 or above)	High Grade	Alive	562		0	562	0	562			1
TCGA-CU-A3QU-01	TCGA-CU-A3QU	BLCA	58	MALE	Stage IV	Muscle invasive urothelial carcinoma (pT2 or above)	High Grade	Alive	158		0	158	0	158			0
TCGA-CU-A3YL-01	TCGA-CU-A3YL	BLCA	67	MALE	Stage III	Muscle invasive urothelial carcinoma (pT2 or above)	High Grade	Alive	906		0	906	0	906	1	370	1
TCGA-CU-A5W6-01	TCGA-CU-A5W6	BLCA	70	MALE	Stage III	Muscle invasive urothelial carcinoma (pT2 or above)	High Grade	Dead		56	1	56	0	56	0	56	0
TCGA-CU-A72E-01	TCGA-CU-A72E	BLCA	76	MALE	Stage IV	Muscle invasive urothelial carcinoma (pT2 or above)	High Grade	Dead		413	1	413	1	413			1
TCGA-DK-A1A3-01	TCGA-DK-A1A3	BLCA	60	MALE	Stage IV	Muscle invasive urothelial carcinoma (pT2 or above)	High Grade	Dead		665	1	665	1	665			1
TCGA-DK-A1A5-01	TCGA-DK-A1A5	BLCA	79	MALE	Stage II	Muscle invasive urothelial carcinoma (pT2 or above)	High Grade	Dead		65	1	65	0	65	0	65	0
TCGA-DK-A1A6-06	TCGA-DK-A1A6	BLCA	53	MALE	Stage IV	Muscle invasive urothelial carcinoma (pT2 or above)	High Grade	Alive	2020		0	2020	0	2020			0
TCGA-DK-A1A6-01	TCGA-DK-A1A6	BLCA	53	MALE	Stage IV	Muscle invasive urothelial carcinoma (pT2 or above)	High Grade	Alive	2020		0	2020	0	2020			0
TCGA-DK-A1A7-01	TCGA-DK-A1A7	BLCA	67	FEMALE	Stage IV	Muscle invasive urothelial carcinoma (pT2 or above)	High Grade	Alive	560		0	560	0	560			1
TCGA-DK-A1AA-01	TCGA-DK-A1AA	BLCA	57	MALE	Stage III	Muscle invasive urothelial carcinoma (pT2 or above)	High Grade	Alive	578		0	578	0	578	0	578	0
TCGA-DK-A1AB-01	TCGA-DK-A1AB	BLCA	74	FEMALE	Stage IV	Muscle invasive urothelial carcinoma (pT2 or above)	High Grade	Dead		508	1	508		508			1
TCGA-DK-A1AC-01	TCGA-DK-A1AC	BLCA	72	MALE	Stage III	Muscle invasive urothelial carcinoma (pT2 or above)	High Grade	Alive	3981		0	3981	0	3981	0	3981	0
TCGA-DK-A1AD-01	TCGA-DK-A1AD	BLCA	69	MALE	Stage IV	Muscle invasive urothelial carcinoma (pT2 or above)	High Grade	Alive	3420		0	3420	0	3420			0
TCGA-DK-A1AE-01	TCGA-DK-A1AE	BLCA	84	MALE	Stage III	Muscle invasive urothelial carcinoma (pT2 or above)	High Grade	Alive	491		0	491	0	491			1
TCGA-DK-A1AF-01	TCGA-DK-A1AF	BLCA	84	FEMALE	Stage IV	Muscle invasive urothelial carcinoma (pT2 or above)	High Grade	Alive	536		0	536	0	536			1
TCGA-DK-A1AG-01	TCGA-DK-A1AG	BLCA	65	MALE	Stage III	Muscle invasive urothelial carcinoma (pT2 or above)	High Grade	Alive	475		0	475	0	475	0	475	0
TCGA-DK-A2HX-01	TCGA-DK-A2HX	BLCA	80	FEMALE	Stage IV	Muscle invasive urothelial carcinoma (pT2 or above)	High Grade	Dead		1420	1	1420	0	1420			0
TCGA-DK-A2I1-01	TCGA-DK-A2I1	BLCA	73	FEMALE	Stage II	Muscle invasive urothelial carcinoma (pT2 or above)	High Grade	Alive	546		0	546	0	546	0	546	0
TCGA-DK-A2I2-01	TCGA-DK-A2I2	BLCA	63	FEMALE	Stage IV	Muscle invasive urothelial carcinoma (pT2 or above)	High Grade	Dead		237	1	237	1	237			1
TCGA-DK-A2I4-01	TCGA-DK-A2I4	BLCA	79	MALE	Stage III	Muscle invasive urothelial carcinoma (pT2 or above)	High Grade	Alive	4343		0	4343	0	4343	0	4343	0
TCGA-DK-A2I6-01	TCGA-DK-A2I6	BLCA	81	MALE	Stage IV	Muscle invasive urothelial carcinoma (pT2 or above)	High Grade	Alive	2656		0	2656	0	2656			0
TCGA-DK-A3IK-01	TCGA-DK-A3IK	BLCA	87	MALE	Stage IV	Muscle invasive urothelial carcinoma (pT2 or above)	High Grade	Dead		146	1	146	0	146			0
TCGA-DK-A3IL-01	TCGA-DK-A3IL	BLCA	79	FEMALE	Stage IV	Muscle invasive urothelial carcinoma (pT2 or above)	High Grade	Dead		413	1	413	0	413			0
TCGA-DK-A3IM-01	TCGA-DK-A3IM	BLCA	76	MALE	Stage III	Muscle invasive urothelial carcinoma (pT2 or above)	High Grade	Dead		248	1	248	1	248	1	201	1
TCGA-DK-A3IN-01	TCGA-DK-A3IN	BLCA	72	MALE	Stage III	Muscle invasive urothelial carcinoma (pT2 or above)	High Grade	Dead		250	1	250	0	250	0	250	0
TCGA-DK-A3IQ-01	TCGA-DK-A3IQ	BLCA	74	MALE	Stage III	Muscle invasive urothelial carcinoma (pT2 or above)	High Grade	Dead		539	1	539	1	539	1	250	1
TCGA-DK-A3IS-01	TCGA-DK-A3IS	BLCA	68	MALE	Stage II	Muscle invasive urothelial carcinoma (pT2 or above)	High Grade	Alive	1529		0	1529	0	1529	0	1529	0
TCGA-DK-A3IT-01	TCGA-DK-A3IT	BLCA	62	MALE	Stage III	Muscle invasive urothelial carcinoma (pT2 or above)	High Grade	Alive	648		0	648	0	648	0	648	0
TCGA-DK-A3IU-01	TCGA-DK-A3IU	BLCA	58	MALE	Stage II	Muscle invasive urothelial carcinoma (pT2 or above)	High Grade	Dead		706	1	706	1	706	1	462	1
TCGA-DK-A3IV-01	TCGA-DK-A3IV	BLCA	60	MALE	Stage II	Muscle invasive urothelial carcinoma (pT2 or above)	High Grade	Dead		294	1	294	1	294			1
TCGA-DK-A3WW-01	TCGA-DK-A3WW	BLCA	57	MALE	Stage III	Muscle invasive urothelial carcinoma (pT2 or above)	High Grade	Alive	633		0	633	0	633	0	633	0
TCGA-DK-A3WX-01	TCGA-DK-A3WX	BLCA	67	FEMALE	Stage III	Muscle invasive urothelial carcinoma (pT2 or above)	High Grade	Dead		321	1	321	1	321			1
TCGA-DK-A3WY-01	TCGA-DK-A3WY	BLCA	67	FEMALE	Stage III	Muscle invasive urothelial carcinoma (pT2 or above)	High Grade	Alive	4967		0	4967	0	4967	0	4967	0
TCGA-DK-A3X1-01	TCGA-DK-A3X1	BLCA	78	FEMALE	Stage III	Muscle invasive urothelial carcinoma (pT2 or above)	High Grade	Alive	2009		0	2009	0	2009	0	2009	0
TCGA-DK-A3X2-01	TCGA-DK-A3X2	BLCA	85	MALE	Stage IV	Muscle invasive urothelial carcinoma (pT2 or above)	High Grade	Dead		547	1	547	1	547			1
TCGA-DK-A6AV-01	TCGA-DK-A6AV	BLCA	82	FEMALE	Stage II	Muscle invasive urothelial carcinoma (pT2 or above)	High Grade	Alive	1952		0	1952	0	1952	0	1952	0
TCGA-DK-A6AW-01	TCGA-DK-A6AW	BLCA	70	MALE	Stage II	Muscle invasive urothelial carcinoma (pT2 or above)	High Grade	Alive	1621		0	1621	0	1621	0	1621	0
TCGA-DK-A6B0-01	TCGA-DK-A6B0	BLCA	61	MALE	Stage II	Muscle invasive urothelial carcinoma (pT2 or above)	High Grade	Alive	2330		0	2330	0	2330	0	2330	0
TCGA-DK-A6B1-01	TCGA-DK-A6B1	BLCA	67	MALE	Stage II	Muscle invasive urothelial carcinoma (pT2 or above)	High Grade	Alive	2049		0	2049	0	2049	0	2049	0
TCGA-DK-A6B2-01	TCGA-DK-A6B2	BLCA	70	MALE	Stage IV	Muscle invasive urothelial carcinoma (pT2 or above)	High Grade	Alive	477		0	477	0	477			1
TCGA-DK-A6B5-01	TCGA-DK-A6B5	BLCA	45	MALE	Stage IV	Muscle invasive urothelial carcinoma (pT2 or above)	High Grade	Alive	1542		0	1542	0	1542			0
TCGA-DK-A6B6-01	TCGA-DK-A6B6	BLCA	57	MALE	Stage II	Muscle invasive urothelial carcinoma (pT2 or above)	High Grade	Alive	1115		0	1115	0	1115	0	1115	0
TCGA-DK-AA6L-01	TCGA-DK-AA6L	BLCA	48	MALE	Stage IV	Muscle invasive urothelial carcinoma (pT2 or above)	High Grade	Dead		1163	1	1163	1	1163			1
TCGA-DK-AA6M-01	TCGA-DK-AA6M	BLCA	64	FEMALE	Stage II	Muscle invasive urothelial carcinoma (pT2 or above)	High Grade	Alive	1582		0	1582	0	1582			0
TCGA-DK-AA6P-01	TCGA-DK-AA6P	BLCA	72	FEMALE	Stage II	Muscle invasive urothelial carcinoma (pT2 or above)	High Grade	Alive	457		0	457	0	457			1
TCGA-DK-AA6Q-01	TCGA-DK-AA6Q	BLCA	61	FEMALE	Stage IV	Muscle invasive urothelial carcinoma (pT2 or above)	High Grade	Dead		413	1	413	1	413			1
TCGA-DK-AA6R-01	TCGA-DK-AA6R	BLCA	68	MALE	Stage IV	Muscle invasive urothelial carcinoma (pT2 or above)	High Grade	Alive	5041		0	5041	0	5041			1
TCGA-DK-AA6S-01	TCGA-DK-AA6S	BLCA	60	MALE	Stage III	Muscle invasive urothelial carcinoma (pT2 or above)	High Grade	Alive	5050		0	5050	0	5050	1	539	1
TCGA-DK-AA6T-01	TCGA-DK-AA6T	BLCA	63	MALE	Stage II	Muscle invasive urothelial carcinoma (pT2 or above)	High Grade	Alive	572		0	572	0	572	0	572	0
TCGA-DK-AA6U-01	TCGA-DK-AA6U	BLCA	64	MALE	Stage II	Muscle invasive urothelial carcinoma (pT2 or above)	[Unknown]	Alive	578		0	578	0	578	0	578	0
TCGA-DK-AA6W-01	TCGA-DK-AA6W	BLCA	78	MALE	Stage II	Muscle invasive urothelial carcinoma (pT2 or above)	High Grade	Dead		415	1	415	1	415			1
TCGA-DK-AA6X-01	TCGA-DK-AA6X	BLCA	63	MALE	Stage II	Muscle invasive urothelial carcinoma (pT2 or above)	High Grade	Alive	467		0	467	0	467			0
TCGA-DK-AA71-01	TCGA-DK-AA71	BLCA	71	MALE	Stage II	Muscle invasive urothelial carcinoma (pT2 or above)	High Grade	Alive	415		0	415	0	415			0
TCGA-DK-AA74-01	TCGA-DK-AA74	BLCA	75	MALE	Stage III	Muscle invasive urothelial carcinoma (pT2 or above)	High Grade	Alive	1708		0	1708	0	1708	0	1708	0
TCGA-DK-AA75-01	TCGA-DK-AA75	BLCA	82	MALE	Stage III	Muscle invasive urothelial carcinoma (pT2 or above)	High Grade	Dead		340	1	340	1	340			1
TCGA-DK-AA76-01	TCGA-DK-AA76	BLCA	64	FEMALE	Stage II	Muscle invasive urothelial carcinoma (pT2 or above)	High Grade	Alive	366		0	366	0	366	0	366	0
TCGA-DK-AA77-01	TCGA-DK-AA77	BLCA	61	MALE	Stage II	Muscle invasive urothelial carcinoma (pT2 or above)	High Grade	Alive	618		0	618	0	618			1
TCGA-E5-A2PC-01	TCGA-E5-A2PC	BLCA	61	FEMALE	Stage IV	Muscle invasive urothelial carcinoma (pT2 or above)	High Grade	Alive	1326		0	1326	0	1326			0
TCGA-E5-A4TZ-01	TCGA-E5-A4TZ	BLCA	64	MALE	Stage IV	Muscle invasive urothelial carcinoma (pT2 or above)	High Grade	Dead		467	1	467	1	467			1
TCGA-E5-A4U1-01	TCGA-E5-A4U1	BLCA	72	MALE	Stage II	Muscle invasive urothelial carcinoma (pT2 or above)	High Grade	Alive	1181		0	1181	0	1181	1	705	1
TCGA-E7-A3X6-01	TCGA-E7-A3X6	BLCA	70	MALE	Stage II	Muscle invasive urothelial carcinoma (pT2 or above)	Low Grade	Dead		904	1	904	1	904	1	369	1
TCGA-E7-A3Y1-01	TCGA-E7-A3Y1	BLCA	57	MALE	Stage II	Muscle invasive urothelial carcinoma (pT2 or above)	Low Grade	Alive	163		0	163	0	163	0	163	0
TCGA-E7-A4IJ-01	TCGA-E7-A4IJ	BLCA	56	MALE	Stage II	Muscle invasive urothelial carcinoma (pT2 or above)	High Grade	Dead		674	1	674	1	674	1	620	1
TCGA-E7-A4XJ-01	TCGA-E7-A4XJ	BLCA	66	MALE	Stage II	Muscle invasive urothelial carcinoma (pT2 or above)	High Grade	Dead		68	1	68	0	68	0	68	0
TCGA-E7-A519-01	TCGA-E7-A519	BLCA	72	MALE	Stage II	Muscle invasive urothelial carcinoma (pT2 or above)	High Grade	Alive	508		0	508	0	508	0	508	0
TCGA-E7-A541-01	TCGA-E7-A541	BLCA	66	MALE	Stage II	Muscle invasive urothelial carcinoma (pT2 or above)	High Grade	Dead		778	1	778	0	778	0	778	0
TCGA-E7-A5KE-01	TCGA-E7-A5KE	BLCA	78	FEMALE	Stage II	Muscle invasive urothelial carcinoma (pT2 or above)	High Grade	Alive	17		0	17	0	17			0
TCGA-E7-A5KF-01	TCGA-E7-A5KF	BLCA	67	MALE	Stage II	Muscle invasive urothelial carcinoma (pT2 or above)	Low Grade	Alive	20		0	20	0	20			0
TCGA-E7-A677-01	TCGA-E7-A677	BLCA	81	MALE	Stage II	Muscle invasive urothelial carcinoma (pT2 or above)	Low Grade	Alive	820		0	820	0	820	0	820	0
TCGA-E7-A678-01	TCGA-E7-A678	BLCA	55	MALE	Stage III	Muscle invasive urothelial carcinoma (pT2 or above)	Low Grade	Alive	798		0	798	0	798	0	798	0
TCGA-E7-A6MD-01	TCGA-E7-A6MD	BLCA	66	MALE	Stage IV	Muscle invasive urothelial carcinoma (pT2 or above)	High Grade	Alive	129		0	129	0	129			0
TCGA-E7-A6ME-01	TCGA-E7-A6ME	BLCA	75	MALE	Stage II	Muscle invasive urothelial carcinoma (pT2 or above)	High Grade	Alive	731		0	731	0	731	0	731	0
TCGA-E7-A6MF-01	TCGA-E7-A6MF	BLCA	37	MALE	Stage II	Muscle invasive urothelial carcinoma (pT2 or above)	Low Grade	Alive	750		0	750	0	750	0	750	0
TCGA-E7-A7DU-01	TCGA-E7-A7DU	BLCA	73	MALE	Stage III	Muscle invasive urothelial carcinoma (pT2 or above)	Low Grade	Alive	28		0	28	0	28	0	28	0
TCGA-E7-A7DV-01	TCGA-E7-A7DV	BLCA	44	MALE	Stage IV	Muscle invasive urothelial carcinoma (pT2 or above)	High Grade	Alive	37		0	37	0	37			0
TCGA-E7-A7PW-01	TCGA-E7-A7PW	BLCA	63	MALE	Stage III	Muscle invasive urothelial carcinoma (pT2 or above)	High Grade	Alive	416		0	416	0	416	1	174	1
TCGA-E7-A7XN-01	TCGA-E7-A7XN	BLCA	66	MALE	Stage III	Muscle invasive urothelial carcinoma (pT2 or above)	High Grade	Alive	428		0	428	0	428			1
TCGA-E7-A85H-01	TCGA-E7-A85H	BLCA	64	MALE	Stage III	Muscle invasive urothelial carcinoma (pT2 or above)	High Grade	Alive	394		0	394	0	394	0	394	0
TCGA-E7-A8O7-01	TCGA-E7-A8O7	BLCA	52	MALE	Stage II	Muscle invasive urothelial carcinoma (pT2 or above)	Low Grade	Alive	466		0	466	0	466	0	466	0
TCGA-E7-A8O8-01	TCGA-E7-A8O8	BLCA	59	MALE	Stage II	Muscle invasive urothelial carcinoma (pT2 or above)	High Grade	Alive	13		0	13	0	13	0	13	0
TCGA-E7-A97P-01	TCGA-E7-A97P	BLCA	73	MALE	Stage II	Muscle invasive urothelial carcinoma (pT2 or above)	High Grade	Dead		437	1	437	0	437	0	437	0
TCGA-E7-A97Q-01	TCGA-E7-A97Q	BLCA	60	FEMALE	Stage IV	Muscle invasive urothelial carcinoma (pT2 or above)	High Grade	Dead		246	1	246	1	246			1
TCGA-FD-A3B3-01	TCGA-FD-A3B3	BLCA	74	FEMALE	Stage III	Muscle invasive urothelial carcinoma (pT2 or above)	High Grade	Dead		974	1	974	0	974	0	974	0
TCGA-FD-A3B4-01	TCGA-FD-A3B4	BLCA	55	FEMALE	Stage III	Muscle invasive urothelial carcinoma (pT2 or above)	High Grade	Dead		510	1	510	1	510	1	359	1
TCGA-FD-A3B5-01	TCGA-FD-A3B5	BLCA	86	MALE	Stage IV	Muscle invasive urothelial carcinoma (pT2 or above)	High Grade	Dead		272	1	272	1	272			1
TCGA-FD-A3B6-01	TCGA-FD-A3B6	BLCA	75	MALE	Stage II	Muscle invasive urothelial carcinoma (pT2 or above)	High Grade	Dead		1005	1	1005	0	1005	0	1005	0
TCGA-FD-A3B7-01	TCGA-FD-A3B7	BLCA	66	MALE	Stage III	Muscle invasive urothelial carcinoma (pT2 or above)	High Grade	Dead		122	1	122	1	122			1
TCGA-FD-A3B8-01	TCGA-FD-A3B8	BLCA	56	MALE	Stage II	Muscle invasive urothelial carcinoma (pT2 or above)	High Grade	Alive	384		0	384	0	384	0	384	0
TCGA-FD-A3N5-01	TCGA-FD-A3N5	BLCA	69	MALE	Stage II	Muscle invasive urothelial carcinoma (pT2 or above)	High Grade	Dead		685	1	685	1	685			1
TCGA-FD-A3N6-01	TCGA-FD-A3N6	BLCA	43	FEMALE	Stage II	Muscle invasive urothelial carcinoma (pT2 or above)	High Grade	Alive	851		0	851	0	851	0	851	0
TCGA-FD-A3NA-01	TCGA-FD-A3NA	BLCA	60	MALE	Stage II	Muscle invasive urothelial carcinoma (pT2 or above)	High Grade	Alive	1845		0	1845	0	1845	0	1845	1
TCGA-FD-A3SJ-01	TCGA-FD-A3SJ	BLCA	59	MALE	Stage IV	Muscle invasive urothelial carcinoma (pT2 or above)	High Grade	Dead		739	1	739	1	739			1
TCGA-FD-A3SL-01	TCGA-FD-A3SL	BLCA	60	MALE	Stage IV	Muscle invasive urothelial carcinoma (pT2 or above)	High Grade	Dead		712	1	712	1	712			1
TCGA-FD-A3SM-01	TCGA-FD-A3SM	BLCA	70	MALE	Stage IV	Muscle invasive urothelial carcinoma (pT2 or above)	High Grade	Dead		547	1	547	1	547			1
TCGA-FD-A3SN-01	TCGA-FD-A3SN	BLCA	79	MALE	Stage III	Muscle invasive urothelial carcinoma (pT2 or above)	High Grade	Alive	887		0	887	0	887			1
TCGA-FD-A3SO-01	TCGA-FD-A3SO	BLCA	68	MALE	Stage IV	Muscle invasive urothelial carcinoma (pT2 or above)	High Grade	Dead		168	1	168	1	168			1
TCGA-FD-A3SP-01	TCGA-FD-A3SP	BLCA	60	MALE	Stage III	Muscle invasive urothelial carcinoma (pT2 or above)	High Grade	Alive	783		0	783	0	783	0	783	0
TCGA-FD-A3SQ-01	TCGA-FD-A3SQ	BLCA	62	MALE	Stage IV	Muscle invasive urothelial carcinoma (pT2 or above)	High Grade	Dead		1423	1	1423	1	1423			1
TCGA-FD-A3SR-01	TCGA-FD-A3SR	BLCA	68	MALE	Stage IV	Muscle invasive urothelial carcinoma (pT2 or above)	High Grade	Dead		602	1	602	1	602			1
TCGA-FD-A3SS-01	TCGA-FD-A3SS	BLCA	66	MALE	Stage IV	Muscle invasive urothelial carcinoma (pT2 or above)	High Grade	Dead		391	1	391	1	391			1
TCGA-FD-A43N-01	TCGA-FD-A43N	BLCA	76	MALE	Stage III	Muscle invasive urothelial carcinoma (pT2 or above)	High Grade	Alive	699		0	699	0	699			0
TCGA-FD-A43P-01	TCGA-FD-A43P	BLCA	74	MALE	Stage II	Muscle invasive urothelial carcinoma (pT2 or above)	High Grade	Alive	832		0	832	0	832	0	832	0
TCGA-FD-A43S-01	TCGA-FD-A43S	BLCA	71	FEMALE	Stage III	Muscle invasive urothelial carcinoma (pT2 or above)	High Grade	Alive	455		0	455	0	455	0	455	0
TCGA-FD-A43U-01	TCGA-FD-A43U	BLCA	70	MALE	Stage IV	Muscle invasive urothelial carcinoma (pT2 or above)	High Grade	Alive	636		0	636	0	636			1
TCGA-FD-A43X-01	TCGA-FD-A43X	BLCA	84	MALE	Stage II	Muscle invasive urothelial carcinoma (pT2 or above)	High Grade	Alive	110		0	110	0	110	0	110	0
TCGA-FD-A43Y-01	TCGA-FD-A43Y	BLCA	65	MALE	Stage III	Muscle invasive urothelial carcinoma (pT2 or above)	High Grade	Dead		474	1	474	0	474	0	474	0
TCGA-FD-A5BR-01	TCGA-FD-A5BR	BLCA	57	MALE	Stage II	Muscle invasive urothelial carcinoma (pT2 or above)	High Grade	Alive	813		0	813	0	813	0	813	0
TCGA-FD-A5BS-01	TCGA-FD-A5BS	BLCA	68	MALE	Stage III	Muscle invasive urothelial carcinoma (pT2 or above)	High Grade	Alive	1639		0	1639	0	1639	0	1639	0
TCGA-FD-A5BT-01	TCGA-FD-A5BT	BLCA	84	MALE	Stage III	Muscle invasive urothelial carcinoma (pT2 or above)	High Grade	Dead		328	1	328	0	328			0
TCGA-FD-A5BU-01	TCGA-FD-A5BU	BLCA	76	FEMALE	Stage II	Muscle invasive urothelial carcinoma (pT2 or above)	High Grade	Alive	588		0	588	0	588	0	588	0
TCGA-FD-A5BV-01	TCGA-FD-A5BV	BLCA	47	FEMALE	Stage III	Muscle invasive urothelial carcinoma (pT2 or above)	High Grade	Dead		163	1	163	1	163			1
TCGA-FD-A5BX-01	TCGA-FD-A5BX	BLCA	82	MALE	Stage IV	Muscle invasive urothelial carcinoma (pT2 or above)	High Grade	Dead		173	1	173	1	173			1
TCGA-FD-A5BY-01	TCGA-FD-A5BY	BLCA	63	FEMALE	Stage III	Muscle invasive urothelial carcinoma (pT2 or above)	High Grade	Alive	251		0	251	0	251	0	251	0
TCGA-FD-A5BZ-01	TCGA-FD-A5BZ	BLCA	77	FEMALE	Stage IV	Muscle invasive urothelial carcinoma (pT2 or above)	High Grade	Dead		835	1	835	1	835			1
TCGA-FD-A5C0-01	TCGA-FD-A5C0	BLCA	61	MALE	Stage IV	Muscle invasive urothelial carcinoma (pT2 or above)	High Grade	Dead		550	1	550	1	550			1
TCGA-FD-A5C1-01	TCGA-FD-A5C1	BLCA	61	FEMALE	Stage III	Muscle invasive urothelial carcinoma (pT2 or above)	High Grade	Alive	1792		0	1792	0	1792	0	1792	0
TCGA-FD-A62N-01	TCGA-FD-A62N	BLCA	69	MALE	Stage III	Muscle invasive urothelial carcinoma (pT2 or above)	High Grade	Alive	82		0	82	0	82	0	82	0
TCGA-FD-A62O-01	TCGA-FD-A62O	BLCA	74	MALE	Stage IV	Muscle invasive urothelial carcinoma (pT2 or above)	High Grade	Dead		216	1	216	0	216			0
TCGA-FD-A62P-01	TCGA-FD-A62P	BLCA	76	MALE	Stage II	Muscle invasive urothelial carcinoma (pT2 or above)	High Grade	Dead		191	1	191	1	191			1
TCGA-FD-A62S-01	TCGA-FD-A62S	BLCA	60	FEMALE	Stage III	Muscle invasive urothelial carcinoma (pT2 or above)	High Grade	Dead		406	1	406	1	406			1
TCGA-FD-A6TA-01	TCGA-FD-A6TA	BLCA	58	MALE	Stage IV	Muscle invasive urothelial carcinoma (pT2 or above)	High Grade	Alive	1912		0	1912	0	1912			0
TCGA-FD-A6TB-01	TCGA-FD-A6TB	BLCA	82	MALE	Stage III	Muscle invasive urothelial carcinoma (pT2 or above)	High Grade	Alive	572		0	572	0	572	0	572	0
TCGA-FD-A6TC-01	TCGA-FD-A6TC	BLCA	79	FEMALE	Stage III	Muscle invasive urothelial carcinoma (pT2 or above)	High Grade	Alive	187		0	187	0	187	0	187	0
TCGA-FD-A6TD-01	TCGA-FD-A6TD	BLCA	77	MALE	Stage III	Muscle invasive urothelial carcinoma (pT2 or above)	High Grade	Dead		386	1	386	0	386	0	386	0
TCGA-FD-A6TE-01	TCGA-FD-A6TE	BLCA	54	MALE	Stage IV	Muscle invasive urothelial carcinoma (pT2 or above)	High Grade	Alive	376		0	376	0	376			1
TCGA-FD-A6TF-01	TCGA-FD-A6TF	BLCA	80	FEMALE	Stage IV	Muscle invasive urothelial carcinoma (pT2 or above)	High Grade	Dead		69	1	69	0	69			0
TCGA-FD-A6TG-01	TCGA-FD-A6TG	BLCA	73	MALE	Stage IV	Muscle invasive urothelial carcinoma (pT2 or above)	High Grade	Dead		93	1	93	0	93			0
TCGA-FD-A6TH-01	TCGA-FD-A6TH	BLCA	63	MALE	Stage IV	Muscle invasive urothelial carcinoma (pT2 or above)	High Grade	Dead		131	1	131	1	131			1
TCGA-FD-A6TI-01	TCGA-FD-A6TI	BLCA	73	MALE	Stage IV	Muscle invasive urothelial carcinoma (pT2 or above)	High Grade	Dead		294	1	294	0	294			0
TCGA-FD-A6TK-01	TCGA-FD-A6TK	BLCA	60	MALE	Stage III	Muscle invasive urothelial carcinoma (pT2 or above)	High Grade	Alive	330		0	330	0	330	0	330	0
TCGA-FJ-A3Z7-01	TCGA-FJ-A3Z7	BLCA	76	MALE	Stage IV	Muscle invasive urothelial carcinoma (pT2 or above)	High Grade	Alive	945		0	945	0	945			0
TCGA-FJ-A3Z9-01	TCGA-FJ-A3Z9	BLCA	72	MALE		Muscle invasive urothelial carcinoma (pT2 or above)	High Grade	Dead		385	1	385	0	385	0	385	0
TCGA-FJ-A3ZE-01	TCGA-FJ-A3ZE	BLCA	65	MALE	Stage IV	Muscle invasive urothelial carcinoma (pT2 or above)	High Grade	Dead		324	1	324	1	324			1
TCGA-FJ-A3ZF-01	TCGA-FJ-A3ZF	BLCA	73	MALE	Stage III	Muscle invasive urothelial carcinoma (pT2 or above)	High Grade	Alive	524		0	524	0	524	0	524	0
TCGA-FJ-A871-01	TCGA-FJ-A871	BLCA	49	MALE	Stage III	Muscle invasive urothelial carcinoma (pT2 or above)	High Grade	Dead		272	1	272	1	272			1
TCGA-FT-A3EE-01	TCGA-FT-A3EE	BLCA	80	FEMALE	Stage III	Muscle invasive urothelial carcinoma (pT2 or above)	High Grade	Dead		99	1	99	0	99			0
TCGA-FT-A61P-01	TCGA-FT-A61P	BLCA	76	MALE	Stage IV	Muscle invasive urothelial carcinoma (pT2 or above)	High Grade	Alive	337		0	337	0	337			0
TCGA-G2-A2EC-01	TCGA-G2-A2EC	BLCA	58	FEMALE	Stage II	Muscle invasive urothelial carcinoma (pT2 or above)	High Grade	Dead		696	1	696	1	696			1
TCGA-G2-A2EF-01	TCGA-G2-A2EF	BLCA	50	MALE	Stage II	Muscle invasive urothelial carcinoma (pT2 or above)	High Grade	Alive	1884		0	1884	0	1884			0
TCGA-G2-A2EJ-01	TCGA-G2-A2EJ	BLCA	56	FEMALE	Stage II	Muscle invasive urothelial carcinoma (pT2 or above)	High Grade	Alive	1460		0	1460	0	1460	1	910	1
TCGA-G2-A2EK-01	TCGA-G2-A2EK	BLCA	57	MALE	Stage II	Muscle invasive urothelial carcinoma (pT2 or above)	High Grade	Alive	485		0	485	0	485			1
TCGA-G2-A2EL-01	TCGA-G2-A2EL	BLCA	77	MALE	Stage II	Muscle invasive urothelial carcinoma (pT2 or above)	High Grade	Dead		819	1	819	1	819			1
TCGA-G2-A2EO-01	TCGA-G2-A2EO	BLCA	69	MALE	Stage III	Muscle invasive urothelial carcinoma (pT2 or above)	High Grade	Dead		1804	1	1804	0	1804	0	1804	0
TCGA-G2-A2ES-01	TCGA-G2-A2ES	BLCA	85	MALE	Stage II	Muscle invasive urothelial carcinoma (pT2 or above)	High Grade	Dead		1004	1	1004	1	1004			1
TCGA-G2-A3IB-01	TCGA-G2-A3IB	BLCA	66	MALE	Stage II	Muscle invasive urothelial carcinoma (pT2 or above)	High Grade	Dead		220	1	220	1	220			1
TCGA-G2-A3IE-01	TCGA-G2-A3IE	BLCA	51	MALE	Stage II	Muscle invasive urothelial carcinoma (pT2 or above)	High Grade	Dead		612	1	612	1	612			1
TCGA-G2-A3VY-01	TCGA-G2-A3VY	BLCA	66	MALE	Stage II	Muscle invasive urothelial carcinoma (pT2 or above)	High Grade	Alive	536		0	536	0	536			0
TCGA-G2-AA3B-01	TCGA-G2-AA3B	BLCA	75	FEMALE	Stage II	Muscle invasive urothelial carcinoma (pT2 or above)	High Grade	Alive	2008		0	2008	0	2008	0	2008	0
TCGA-G2-AA3C-01	TCGA-G2-AA3C	BLCA	66	MALE	Stage IV	Muscle invasive urothelial carcinoma (pT2 or above)	High Grade	Dead		211	1	211	1	211			1
TCGA-G2-AA3D-01	TCGA-G2-AA3D	BLCA	60	MALE	Stage IV	Muscle invasive urothelial carcinoma (pT2 or above)	High Grade	Alive	2139		0	2139	0	2139			0
TCGA-G2-AA3F-01	TCGA-G2-AA3F	BLCA	77	MALE	Stage IV	Muscle invasive urothelial carcinoma (pT2 or above)	High Grade	Alive	893		0	893	0	893			0
TCGA-GC-A3BM-01	TCGA-GC-A3BM	BLCA	70	MALE	Stage II	Muscle invasive urothelial carcinoma (pT2 or above)	High Grade	Dead		651	1	651	1	651			1
TCGA-GC-A3BM-11	TCGA-GC-A3BM	BLCA	70	MALE	Stage II	Muscle invasive urothelial carcinoma (pT2 or above)	High Grade	Dead		651	1	651	1	651			1
TCGA-GC-A3I6-01	TCGA-GC-A3I6	BLCA	45	MALE	Stage III	Muscle invasive urothelial carcinoma (pT2 or above)	High Grade	Dead		630	1	630	1	630			1
TCGA-GC-A3OO-01	TCGA-GC-A3OO	BLCA	79	MALE	Stage II	Muscle invasive urothelial carcinoma (pT2 or above)	High Grade	Alive	481		0	481	0	481	0	481	0
TCGA-GC-A3RB-01	TCGA-GC-A3RB	BLCA	54	MALE	Stage III	Muscle invasive urothelial carcinoma (pT2 or above)	High Grade	Alive	582		0	582	0	582	0	582	0
TCGA-GC-A3RC-01	TCGA-GC-A3RC	BLCA	59	MALE	Stage II	Muscle invasive urothelial carcinoma (pT2 or above)	High Grade	Alive	484		0	484	0	484	0	484	0
TCGA-GC-A3RD-01	TCGA-GC-A3RD	BLCA	83	FEMALE	Stage III	Muscle invasive urothelial carcinoma (pT2 or above)	High Grade	Alive	428		0	428	0	428	0	428	0
TCGA-GC-A3WC-01	TCGA-GC-A3WC	BLCA	80	FEMALE	Stage III	Muscle invasive urothelial carcinoma (pT2 or above)	High Grade	Alive	540		0	540	0	540	0	540	0
TCGA-GC-A3WC-11	TCGA-GC-A3WC	BLCA	80	FEMALE	Stage III	Muscle invasive urothelial carcinoma (pT2 or above)	High Grade	Alive	540		0	540	0	540	0	540	0
TCGA-GC-A3YS-01	TCGA-GC-A3YS	BLCA	61	MALE	Stage IV	Muscle invasive urothelial carcinoma (pT2 or above)	High Grade	Alive	758		0	758	0	758			0
TCGA-GC-A4ZW-01	TCGA-GC-A4ZW	BLCA	71	MALE	Stage III	Muscle invasive urothelial carcinoma (pT2 or above)	High Grade	Alive	15		0	15	0	15			0
TCGA-GC-A6I1-01	TCGA-GC-A6I1	BLCA	90	FEMALE	Stage II	Muscle invasive urothelial carcinoma (pT2 or above)	High Grade	Dead		272	1	272	0	272	0	272	0
TCGA-GC-A6I3-01	TCGA-GC-A6I3	BLCA	90	FEMALE	Stage IV	Muscle invasive urothelial carcinoma (pT2 or above)	High Grade	Alive	423		0	423	0	423			0
TCGA-GC-A6I3-11	TCGA-GC-A6I3	BLCA	90	FEMALE	Stage IV	Muscle invasive urothelial carcinoma (pT2 or above)	High Grade	Alive	423		0	423	0	423			0
TCGA-GD-A2C5-01	TCGA-GD-A2C5	BLCA	53	FEMALE	Stage IV	Muscle invasive urothelial carcinoma (pT2 or above)	High Grade	Alive	812		0	812	0	812			1
TCGA-GD-A2C5-11	TCGA-GD-A2C5	BLCA	53	FEMALE	Stage IV	Muscle invasive urothelial carcinoma (pT2 or above)	High Grade	Alive	812		0	812	0	812			1
TCGA-GD-A3OP-01	TCGA-GD-A3OP	BLCA	84	FEMALE	Stage IV	Muscle invasive urothelial carcinoma (pT2 or above)	High Grade	Alive	64		0	64	0	64			0
TCGA-GD-A3OP-11	TCGA-GD-A3OP	BLCA	84	FEMALE	Stage IV	Muscle invasive urothelial carcinoma (pT2 or above)	High Grade	Alive	64		0	64	0	64			0
TCGA-GD-A3OQ-01	TCGA-GD-A3OQ	BLCA	48	MALE	Stage IV	Muscle invasive urothelial carcinoma (pT2 or above)	High Grade	Alive	95		0	95	0	95			0
TCGA-GD-A3OQ-11	TCGA-GD-A3OQ	BLCA	48	MALE	Stage IV	Muscle invasive urothelial carcinoma (pT2 or above)	High Grade	Alive	95		0	95	0	95			0
TCGA-GD-A3OS-01	TCGA-GD-A3OS	BLCA	54	FEMALE	Stage II	Muscle invasive urothelial carcinoma (pT2 or above)	High Grade	Alive	638		0	638	0	638			1
TCGA-GD-A6C6-01	TCGA-GD-A6C6	BLCA	64	MALE	Stage III	Muscle invasive urothelial carcinoma (pT2 or above)	High Grade	Alive	67		0	67	0	67	0	67	0
TCGA-GD-A76B-01	TCGA-GD-A76B	BLCA	86	FEMALE	Stage II	Muscle invasive urothelial carcinoma (pT2 or above)	High Grade	Alive	224		0	224	0	224	0	224	0
TCGA-GU-A42P-01	TCGA-GU-A42P	BLCA	72	MALE	Stage IV	Muscle invasive urothelial carcinoma (pT2 or above)	High Grade	Dead		332	1	332	0	332			0
TCGA-GU-A42Q-01	TCGA-GU-A42Q	BLCA	67	MALE	Stage III	Muscle invasive urothelial carcinoma (pT2 or above)	High Grade	Dead		344	1	344	0	344	0	344	0
TCGA-GU-A42R-01	TCGA-GU-A42R	BLCA	68	MALE	Stage IV	Muscle invasive urothelial carcinoma (pT2 or above)	High Grade	Dead		577	1	577	1	577			1
TCGA-GU-A762-01	TCGA-GU-A762	BLCA	87	MALE	Stage IV	Muscle invasive urothelial carcinoma (pT2 or above)	High Grade	Dead		232	1	232	1	232			1
TCGA-GU-A763-01	TCGA-GU-A763	BLCA	72	MALE	Stage III	Muscle invasive urothelial carcinoma (pT2 or above)	High Grade	Alive	997		0	997	0	997			1
TCGA-GU-A764-01	TCGA-GU-A764	BLCA	66	MALE	Stage II	Muscle invasive urothelial carcinoma (pT2 or above)	High Grade	Alive	610		0	610	0	610	0	610	0
TCGA-GU-A766-01	TCGA-GU-A766	BLCA	62	MALE	Stage II	Muscle invasive urothelial carcinoma (pT2 or above)	High Grade	Alive	480		0	480	0	480			0
TCGA-GU-A767-01	TCGA-GU-A767	BLCA	81	MALE	Stage IV	Muscle invasive urothelial carcinoma (pT2 or above)	High Grade	Dead		144	1	144	1	144			1
TCGA-GU-AATO-01	TCGA-GU-AATO	BLCA	75	MALE	Stage IV	Muscle invasive urothelial carcinoma (pT2 or above)	High Grade	Dead		324	1	324	1	324			1
TCGA-GU-AATP-01	TCGA-GU-AATP	BLCA	74	MALE	Stage IV	Muscle invasive urothelial carcinoma (pT2 or above)	High Grade	Alive	1003		0	1003	0	1003			1
TCGA-GU-AATQ-01	TCGA-GU-AATQ	BLCA	68	MALE	Stage III	Muscle invasive urothelial carcinoma (pT2 or above)	High Grade	Dead		213	1	213	1	213			1
TCGA-GV-A3JV-01	TCGA-GV-A3JV	BLCA	66	MALE	Stage IV	Muscle invasive urothelial carcinoma (pT2 or above)	High Grade	Dead		434	1	434	1	434			1
TCGA-GV-A3JW-01	TCGA-GV-A3JW	BLCA	74	MALE	Stage II	Muscle invasive urothelial carcinoma (pT2 or above)	High Grade	Alive	649		0	649	0	649			1
TCGA-GV-A3JX-01	TCGA-GV-A3JX	BLCA	59	MALE	Stage III	Muscle invasive urothelial carcinoma (pT2 or above)	High Grade	Alive	581		0	581	0	581	0	581	0
TCGA-GV-A3JZ-01	TCGA-GV-A3JZ	BLCA	55	MALE	Stage IV	Muscle invasive urothelial carcinoma (pT2 or above)	High Grade	Alive	603		0	603	0	603			0
TCGA-GV-A3QF-01	TCGA-GV-A3QF	BLCA	79	MALE	Stage IV	Muscle invasive urothelial carcinoma (pT2 or above)	High Grade	Dead		617	1	617	0	617			0
TCGA-GV-A3QG-01	TCGA-GV-A3QG	BLCA	65	MALE	Stage IV	Muscle invasive urothelial carcinoma (pT2 or above)	High Grade	Dead			1		1				1
TCGA-GV-A3QH-01	TCGA-GV-A3QH	BLCA	67	MALE	Stage II	Muscle invasive urothelial carcinoma (pT2 or above)	High Grade	Dead		258	1	258	0	258			1
TCGA-GV-A3QI-01	TCGA-GV-A3QI	BLCA	47	MALE	Stage III	Muscle invasive urothelial carcinoma (pT2 or above)	High Grade	Alive	1110		0	1110	0	1110	1	768	1
TCGA-GV-A3QK-01	TCGA-GV-A3QK	BLCA	56	FEMALE	Stage IV	Muscle invasive urothelial carcinoma (pT2 or above)	High Grade	Alive	832		0	832	0	832			0
TCGA-GV-A40E-01	TCGA-GV-A40E	BLCA	75	MALE	Stage II	Muscle invasive urothelial carcinoma (pT2 or above)	High Grade	Dead		261	1	261	1	261			1
TCGA-GV-A40G-01	TCGA-GV-A40G	BLCA	77	MALE	Stage II	Muscle invasive urothelial carcinoma (pT2 or above)	High Grade	Alive	580		0	580	0	580	0	580	0
TCGA-GV-A6ZA-01	TCGA-GV-A6ZA	BLCA	54	MALE	Stage II	Muscle invasive urothelial carcinoma (pT2 or above)	High Grade	Alive	691		0	691	0	691	0	691	0
TCGA-H4-A2HO-01	TCGA-H4-A2HO	BLCA	53	MALE	Stage III	Muscle invasive urothelial carcinoma (pT2 or above)	High Grade	Alive	46		0	46	0	46	0	46	0
TCGA-H4-A2HQ-01	TCGA-H4-A2HQ	BLCA	64	FEMALE	Stage IV	Muscle invasive urothelial carcinoma (pT2 or above)	High Grade	Alive	590		0	590	0	590			1
TCGA-HQ-A2OE-01	TCGA-HQ-A2OE	BLCA	69	MALE		Muscle invasive urothelial carcinoma (pT2 or above)	[Unknown]	Alive	1174		0	1174	0	1174			0
TCGA-HQ-A2OF-01	TCGA-HQ-A2OF	BLCA	52	FEMALE	Stage III	Muscle invasive urothelial carcinoma (pT2 or above)	High Grade	Alive	1947		0	1947	0	1947	1	907	1
TCGA-HQ-A5ND-01	TCGA-HQ-A5ND	BLCA	78	MALE	Stage IV	Muscle invasive urothelial carcinoma (pT2 or above)	High Grade	Dead		274	1	274	1	274			1
TCGA-HQ-A5NE-01	TCGA-HQ-A5NE	BLCA	57	MALE	Stage III	Muscle invasive urothelial carcinoma (pT2 or above)	High Grade	Dead		370	1	370	1	370	1	211	1
TCGA-K4-A3WS-01	TCGA-K4-A3WS	BLCA	66	MALE	Stage III	Muscle invasive urothelial carcinoma (pT2 or above)	High Grade	Alive	761		0	761	0	761	0	761	0
TCGA-K4-A3WU-01	TCGA-K4-A3WU	BLCA	87	MALE	Stage III	Muscle invasive urothelial carcinoma (pT2 or above)	High Grade	Alive	105		0	105	0	105			0
TCGA-K4-A3WV-01	TCGA-K4-A3WV	BLCA	77	FEMALE	Stage II	Muscle invasive urothelial carcinoma (pT2 or above)	High Grade	Alive	646		0	646	0	646			0
TCGA-K4-A3WV-11	TCGA-K4-A3WV	BLCA	77	FEMALE	Stage II	Muscle invasive urothelial carcinoma (pT2 or above)	High Grade	Alive	646		0	646	0	646			0
TCGA-K4-A4AB-01	TCGA-K4-A4AB	BLCA	76	MALE	Stage III	Muscle invasive urothelial carcinoma (pT2 or above)	High Grade	Alive	84		0	84	0	84			0
TCGA-K4-A4AC-01	TCGA-K4-A4AC	BLCA	83	MALE	Stage II	Muscle invasive urothelial carcinoma (pT2 or above)	High Grade	Dead		278	1	278	1	278			1
TCGA-K4-A54R-01	TCGA-K4-A54R	BLCA	59	MALE	Stage II	Muscle invasive urothelial carcinoma (pT2 or above)	High Grade	Alive	842		0	842	0	842	0	842	0
TCGA-K4-A54R-11	TCGA-K4-A54R	BLCA	59	MALE	Stage II	Muscle invasive urothelial carcinoma (pT2 or above)	High Grade	Alive	842		0	842	0	842	0	842	0
TCGA-K4-A5RH-01	TCGA-K4-A5RH	BLCA	69	MALE	Stage III	Muscle invasive urothelial carcinoma (pT2 or above)	High Grade	Alive	276		0	276	0	276			1
TCGA-K4-A5RI-01	TCGA-K4-A5RI	BLCA	67	FEMALE	Stage III	Muscle invasive urothelial carcinoma (pT2 or above)	High Grade	Dead		356	1	356	1	356			1
TCGA-K4-A5RI-11	TCGA-K4-A5RI	BLCA	67	FEMALE	Stage III	Muscle invasive urothelial carcinoma (pT2 or above)	High Grade	Dead		356	1	356	1	356			1
TCGA-K4-A5RJ-01	TCGA-K4-A5RJ	BLCA	75	MALE	Stage II	Muscle invasive urothelial carcinoma (pT2 or above)	High Grade	Alive	539		0	539	0	539	0	539	0
TCGA-K4-A6FZ-01	TCGA-K4-A6FZ	BLCA	75	FEMALE	Stage III	Muscle invasive urothelial carcinoma (pT2 or above)	High Grade	Alive	55		0	55	0	55	0	55	0
TCGA-K4-A6MB-01	TCGA-K4-A6MB	BLCA	64	MALE	Stage IV	Muscle invasive urothelial carcinoma (pT2 or above)	High Grade	Alive	469		0	469	0	469			0
TCGA-K4-A83P-01	TCGA-K4-A83P	BLCA	77	MALE	Stage IV	Muscle invasive urothelial carcinoma (pT2 or above)	[Unknown]	Alive	495		0	495	0	495			1
TCGA-K4-AAQO-01	TCGA-K4-AAQO	BLCA	56	MALE	Stage III	Muscle invasive urothelial carcinoma (pT2 or above)	High Grade	Alive	359		0	359	0	359			0
TCGA-KQ-A41N-01	TCGA-KQ-A41N	BLCA	73	MALE	Stage III	Muscle invasive urothelial carcinoma (pT2 or above)	High Grade	Alive	1604		0	1604	0	1604	0	1604	0
TCGA-KQ-A41O-01	TCGA-KQ-A41O	BLCA	84	MALE	Stage IV	Muscle invasive urothelial carcinoma (pT2 or above)	High Grade	Alive	1538		0	1538	0	1538			0
TCGA-KQ-A41P-01	TCGA-KQ-A41P	BLCA	76	MALE	Stage IV	Muscle invasive urothelial carcinoma (pT2 or above)	High Grade	Alive	1094		0	1094	0	1094			1
TCGA-KQ-A41Q-01	TCGA-KQ-A41Q	BLCA	89	MALE	Stage III	Muscle invasive urothelial carcinoma (pT2 or above)	High Grade	Alive	1429		0	1429	0	1429			1
TCGA-KQ-A41R-01	TCGA-KQ-A41R	BLCA	80	FEMALE	Stage II	Muscle invasive urothelial carcinoma (pT2 or above)	High Grade	Alive	1350		0	1350	0	1350	0	1350	0
TCGA-KQ-A41S-01	TCGA-KQ-A41S	BLCA	87	FEMALE	Stage III	Muscle invasive urothelial carcinoma (pT2 or above)	High Grade	Alive	35		0	35	0	35	0	35	0
TCGA-LC-A66R-01	TCGA-LC-A66R	BLCA	78	MALE	Stage IV	Muscle invasive urothelial carcinoma (pT2 or above)	High Grade	Alive	466		0	466	0	466			0
TCGA-LT-A5Z6-01	TCGA-LT-A5Z6	BLCA	56	MALE	Stage II	Muscle invasive urothelial carcinoma (pT2 or above)	High Grade	Alive	474		0	474	0	474	0	474	0
TCGA-LT-A8JT-01	TCGA-LT-A8JT	BLCA	69	FEMALE	Stage II	Muscle invasive urothelial carcinoma (pT2 or above)	High Grade	Alive	641		0	641	0	641	0	641	0
TCGA-MV-A51V-01	TCGA-MV-A51V	BLCA	75	MALE	Stage III	Muscle invasive urothelial carcinoma (pT2 or above)	High Grade	Alive	410		0	410	0	410	0	410	0
TCGA-PQ-A6FI-01	TCGA-PQ-A6FI	BLCA	70	MALE	Stage II	Muscle invasive urothelial carcinoma (pT2 or above)	High Grade	Alive	372		0	372	0	372	0	372	0
TCGA-PQ-A6FN-01	TCGA-PQ-A6FN	BLCA	78	FEMALE	Stage III	Muscle invasive urothelial carcinoma (pT2 or above)	High Grade	Alive	507		0	507	0	507			0
TCGA-R3-A69X-01	TCGA-R3-A69X	BLCA	70	MALE	Stage III	Muscle invasive urothelial carcinoma (pT2 or above)	High Grade	Alive	433		0	433	0	433	0	433	0
TCGA-S5-A6DX-01	TCGA-S5-A6DX	BLCA	83	MALE	Stage IV	Muscle invasive urothelial carcinoma (pT2 or above)	High Grade	Dead		56	1	56	1	56			1
TCGA-S5-AA26-01	TCGA-S5-AA26	BLCA	46	MALE	Stage III	Muscle invasive urothelial carcinoma (pT2 or above)	High Grade	Alive	503		0	503	0	503	0	503	0
TCGA-SY-A9G0-01	TCGA-SY-A9G0	BLCA	82	MALE	Stage IV	Muscle invasive urothelial carcinoma (pT2 or above)	High Grade	Dead		1008	1	1008	0	1008			0
TCGA-SY-A9G5-01	TCGA-SY-A9G5	BLCA	66	MALE	Stage III	Muscle invasive urothelial carcinoma (pT2 or above)	High Grade	Alive	1186		0	1186	0	1186	0	1186	0
TCGA-UY-A78K-01	TCGA-UY-A78K	BLCA	60	MALE	Stage IV	Muscle invasive urothelial carcinoma (pT2 or above)	High Grade	Dead		536	1	536		536			0
TCGA-UY-A78L-01	TCGA-UY-A78L	BLCA	62	MALE	Stage IV	Muscle invasive urothelial carcinoma (pT2 or above)	High Grade	Alive	1127		0	1127	0	1127			1
TCGA-UY-A78M-01	TCGA-UY-A78M	BLCA	81	FEMALE	Stage IV	Muscle invasive urothelial carcinoma (pT2 or above)	High Grade	Dead		690	1	690	1	690			1
TCGA-UY-A78N-01	TCGA-UY-A78N	BLCA	80	MALE	Stage IV	Muscle invasive urothelial carcinoma (pT2 or above)	High Grade	Dead		2641	1	2641	1	2641			1
TCGA-UY-A78O-01	TCGA-UY-A78O	BLCA	75	FEMALE	Stage II	Muscle invasive urothelial carcinoma (pT2 or above)	High Grade	Alive	2312		0	2312	0	2312	0	2312	0
TCGA-UY-A78P-01	TCGA-UY-A78P	BLCA	78	FEMALE	Stage II	Muscle invasive urothelial carcinoma (pT2 or above)	High Grade	Alive	2380		0	2380	0	2380	0	2380	0
TCGA-UY-A8OB-01	TCGA-UY-A8OB	BLCA	63	MALE	Stage IV	Muscle invasive urothelial carcinoma (pT2 or above)	High Grade	Alive	2109		0	2109	0	2109			0
TCGA-UY-A8OC-01	TCGA-UY-A8OC	BLCA	90	MALE	Stage IV	Muscle invasive urothelial carcinoma (pT2 or above)	High Grade	Dead		92	1	92	1	92			1
TCGA-UY-A8OD-01	TCGA-UY-A8OD	BLCA	68	FEMALE	Stage II	Muscle invasive urothelial carcinoma (pT2 or above)	High Grade	Alive	3432		0	3432	0	3432	0	3432	0
TCGA-UY-A9PA-01	TCGA-UY-A9PA	BLCA	48	MALE	Stage III	Muscle invasive urothelial carcinoma (pT2 or above)	High Grade	Alive	1072		0	1072	0	1072	0	1072	0
TCGA-UY-A9PB-01	TCGA-UY-A9PB	BLCA	49	MALE	Stage III	Muscle invasive urothelial carcinoma (pT2 or above)	High Grade	Alive	899		0	899	0	899	0	899	0
TCGA-UY-A9PD-01	TCGA-UY-A9PD	BLCA	80	MALE	Stage III	Muscle invasive urothelial carcinoma (pT2 or above)	High Grade	Alive	542		0	542	0	542	0	542	0
TCGA-UY-A9PE-01	TCGA-UY-A9PE	BLCA	86	MALE	Stage IV	Muscle invasive urothelial carcinoma (pT2 or above)	High Grade	Alive	189		0	189	0	189			1
TCGA-UY-A9PF-01	TCGA-UY-A9PF	BLCA	77	MALE	Stage IV	Muscle invasive urothelial carcinoma (pT2 or above)	High Grade	Alive	117		0	117	0	117			0
TCGA-UY-A9PH-01	TCGA-UY-A9PH	BLCA	73	MALE	Stage II	Muscle invasive urothelial carcinoma (pT2 or above)	High Grade	Alive	1561		0	1561	0	1561	0	1561	0
TCGA-XF-A8HB-01	TCGA-XF-A8HB	BLCA	50	FEMALE	Stage II	Muscle invasive urothelial carcinoma (pT2 or above)	High Grade	Alive	1370		0	1370	0	1370	0	1370	0
TCGA-XF-A8HC-01	TCGA-XF-A8HC	BLCA	79	MALE	Stage IV	Muscle invasive urothelial carcinoma (pT2 or above)	High Grade	Dead		200	1	200		200			0
TCGA-XF-A8HD-01	TCGA-XF-A8HD	BLCA	77	MALE	Stage III	Muscle invasive urothelial carcinoma (pT2 or above)	High Grade	Alive	2964		0	2964	0	2964	0	2964	0
TCGA-XF-A8HE-01	TCGA-XF-A8HE	BLCA	47	MALE	Stage III	Muscle invasive urothelial carcinoma (pT2 or above)	High Grade	Alive	3817		0	3817	0	3817	0	3817	0
TCGA-XF-A8HF-01	TCGA-XF-A8HF	BLCA	80	MALE	Stage III	Muscle invasive urothelial carcinoma (pT2 or above)	High Grade	Dead		2954	1	2954	0	2954	0	2954	0
TCGA-XF-A8HG-01	TCGA-XF-A8HG	BLCA	69	MALE	Stage III	Muscle invasive urothelial carcinoma (pT2 or above)	High Grade	Dead		467	1	467	1	467	1	398	1
TCGA-XF-A8HH-01	TCGA-XF-A8HH	BLCA	61	FEMALE	Stage IV	Muscle invasive urothelial carcinoma (pT2 or above)	High Grade	Dead		57	1	57	1	57			1
TCGA-XF-A8HI-01	TCGA-XF-A8HI	BLCA	57	FEMALE	Stage IV	Muscle invasive urothelial carcinoma (pT2 or above)	High Grade	Dead		544	1	544	1	544			1
TCGA-XF-A9SG-01	TCGA-XF-A9SG	BLCA	81	MALE	Stage II	Muscle invasive urothelial carcinoma (pT2 or above)	High Grade	Alive	1479		0	1479	0	1479	0	1479	0
TCGA-XF-A9SH-01	TCGA-XF-A9SH	BLCA	65	FEMALE	Stage II	Muscle invasive urothelial carcinoma (pT2 or above)	High Grade	Dead		1971	1	1971	1	1971			1
TCGA-XF-A9SI-01	TCGA-XF-A9SI	BLCA	73	FEMALE	Stage II	Muscle invasive urothelial carcinoma (pT2 or above)	High Grade	Alive	2423		0	2423	0	2423	0	2423	0
TCGA-XF-A9SJ-01	TCGA-XF-A9SJ	BLCA	83	MALE	Stage IV	Muscle invasive urothelial carcinoma (pT2 or above)	High Grade	Dead		98	1	98	1	98			1
TCGA-XF-A9SK-01	TCGA-XF-A9SK	BLCA	65	MALE	Stage IV	Muscle invasive urothelial carcinoma (pT2 or above)	High Grade	Dead		486	1	486	1	486			1
TCGA-XF-A9SL-01	TCGA-XF-A9SL	BLCA	69	MALE	Stage IV	Muscle invasive urothelial carcinoma (pT2 or above)	High Grade	Dead		2020	1	2020	0	2020			0
TCGA-XF-A9SM-01	TCGA-XF-A9SM	BLCA	76	MALE	Stage III	Muscle invasive urothelial carcinoma (pT2 or above)	High Grade	Alive	1048		0	1048	0	1048	0	1048	0
TCGA-XF-A9SP-01	TCGA-XF-A9SP	BLCA	59	MALE	Stage III	Muscle invasive urothelial carcinoma (pT2 or above)	High Grade	Dead		454	1	454	1	454			1
TCGA-XF-A9ST-01	TCGA-XF-A9ST	BLCA	68	MALE	Stage III	Muscle invasive urothelial carcinoma (pT2 or above)	High Grade	Dead		128	1	128		128			0
TCGA-XF-A9SU-01	TCGA-XF-A9SU	BLCA	74	FEMALE	Stage IV	Muscle invasive urothelial carcinoma (pT2 or above)	High Grade	Dead		182	1	182	1	182			1
TCGA-XF-A9SV-01	TCGA-XF-A9SV	BLCA	82	MALE	Stage IV	Muscle invasive urothelial carcinoma (pT2 or above)	High Grade	Dead		388	1	388	1	388			1
TCGA-XF-A9SW-01	TCGA-XF-A9SW	BLCA	85	MALE	Stage IV	Muscle invasive urothelial carcinoma (pT2 or above)	High Grade	Dead		362	1	362	1	362			1
TCGA-XF-A9SX-01	TCGA-XF-A9SX	BLCA	63	FEMALE	Stage IV	Muscle invasive urothelial carcinoma (pT2 or above)	High Grade	Dead		719	1	719	1	719			1
TCGA-XF-A9SY-01	TCGA-XF-A9SY	BLCA	60	FEMALE	Stage IV	Muscle invasive urothelial carcinoma (pT2 or above)	High Grade	Alive	640		0	640	0	640			1
TCGA-XF-A9SZ-01	TCGA-XF-A9SZ	BLCA	79	MALE	Stage IV	Muscle invasive urothelial carcinoma (pT2 or above)	High Grade	Dead		859	1	859	1	859			1
TCGA-XF-A9T0-01	TCGA-XF-A9T0	BLCA	68	MALE	Stage III	Muscle invasive urothelial carcinoma (pT2 or above)	High Grade	Alive	799		0	799	0	799	0	799	0
TCGA-XF-A9T2-01	TCGA-XF-A9T2	BLCA	54	MALE	Stage III	Muscle invasive urothelial carcinoma (pT2 or above)	High Grade	Dead		575	1	575		575			0
TCGA-XF-A9T3-01	TCGA-XF-A9T3	BLCA	69	FEMALE	Stage IV	Muscle invasive urothelial carcinoma (pT2 or above)	High Grade	Alive	68		0	68	0	68			0
TCGA-XF-A9T4-01	TCGA-XF-A9T4	BLCA	48	MALE	Stage IV	Muscle invasive urothelial carcinoma (pT2 or above)	High Grade	Dead		495	1	495	1	495			1
TCGA-XF-A9T5-01	TCGA-XF-A9T5	BLCA	78	FEMALE	Stage IV	Muscle invasive urothelial carcinoma (pT2 or above)	High Grade	Alive	2027		0	2027	0	2027			1
TCGA-XF-A9T6-01	TCGA-XF-A9T6	BLCA	88	FEMALE	Stage III	Muscle invasive urothelial carcinoma (pT2 or above)	High Grade	Alive	64		0	64	0	64			0
TCGA-XF-A9T8-01	TCGA-XF-A9T8	BLCA	64	MALE	Stage III	Muscle invasive urothelial carcinoma (pT2 or above)	High Grade	Dead		418	1	418		418			0
TCGA-XF-AAME-01	TCGA-XF-AAME	BLCA	64	FEMALE	Stage II	Muscle invasive urothelial carcinoma (pT2 or above)	High Grade	Dead		2828	1	2828	1	2828			1
TCGA-XF-AAMF-01	TCGA-XF-AAMF	BLCA	68	MALE	Stage IV	Muscle invasive urothelial carcinoma (pT2 or above)	High Grade	Dead		329	1	329	1	329			1
TCGA-XF-AAMG-01	TCGA-XF-AAMG	BLCA	49	MALE	Stage III	Muscle invasive urothelial carcinoma (pT2 or above)	High Grade	Alive	3364		0	3364	0	3364	0	3364	0
TCGA-XF-AAMH-01	TCGA-XF-AAMH	BLCA	80	MALE	Stage IV	Muscle invasive urothelial carcinoma (pT2 or above)	High Grade	Dead		344	1	344	1	344			1
TCGA-XF-AAMJ-01	TCGA-XF-AAMJ	BLCA	70	MALE	Stage III	Muscle invasive urothelial carcinoma (pT2 or above)	High Grade	Dead		1670	1	1670	0	1670	0	1670	0
TCGA-XF-AAML-01	TCGA-XF-AAML	BLCA	75	MALE	Stage II	Muscle invasive urothelial carcinoma (pT2 or above)	High Grade	Dead		232	1	232	0	232	0	232	0
TCGA-XF-AAMQ-01	TCGA-XF-AAMQ	BLCA	59	FEMALE	Stage II	Muscle invasive urothelial carcinoma (pT2 or above)	High Grade	Alive	2177		0	2177	0	2177	0	2177	0
TCGA-XF-AAMR-01	TCGA-XF-AAMR	BLCA	48	MALE	Stage III	Muscle invasive urothelial carcinoma (pT2 or above)	High Grade	Alive	2790		0	2790	0	2790	0	2790	0
TCGA-XF-AAMT-01	TCGA-XF-AAMT	BLCA	75	FEMALE	Stage IV	Muscle invasive urothelial carcinoma (pT2 or above)	High Grade	Dead		90	1	90	1	90			1
TCGA-XF-AAMW-01	TCGA-XF-AAMW	BLCA	79	FEMALE	Stage IV	Muscle invasive urothelial carcinoma (pT2 or above)	High Grade	Dead		253	1	253	1	253			1
TCGA-XF-AAMX-01	TCGA-XF-AAMX	BLCA	87	FEMALE	Stage III	Muscle invasive urothelial carcinoma (pT2 or above)	High Grade	Dead		206	1	206	0	206	0	206	0
TCGA-XF-AAMY-01	TCGA-XF-AAMY	BLCA	78	MALE	Stage III	Muscle invasive urothelial carcinoma (pT2 or above)	High Grade	Alive	3011		0	3011	0	3011	1	637	1
TCGA-XF-AAMZ-01	TCGA-XF-AAMZ	BLCA	81	FEMALE	Stage IV	Muscle invasive urothelial carcinoma (pT2 or above)	High Grade	Dead		1348	1	1348	1	1348			1
TCGA-XF-AAN0-01	TCGA-XF-AAN0	BLCA	68	MALE	Stage IV	Muscle invasive urothelial carcinoma (pT2 or above)	High Grade	Dead		1718	1	1718	1	1718			1
TCGA-XF-AAN1-01	TCGA-XF-AAN1	BLCA	75	FEMALE	Stage III	Muscle invasive urothelial carcinoma (pT2 or above)	High Grade	Dead		941	1	941	1	941			1
TCGA-XF-AAN2-01	TCGA-XF-AAN2	BLCA	73	MALE	Stage II	Muscle invasive urothelial carcinoma (pT2 or above)	High Grade	Dead		1869	1	1869	0	1869	0	1869	0
TCGA-XF-AAN3-01	TCGA-XF-AAN3	BLCA	76	MALE	Stage IV	Muscle invasive urothelial carcinoma (pT2 or above)	High Grade	Alive	2625		0	2625	0	2625			0
TCGA-XF-AAN4-01	TCGA-XF-AAN4	BLCA	77	FEMALE	Stage III	Muscle invasive urothelial carcinoma (pT2 or above)	High Grade	Dead		823	1	823	0	823	0	823	0
TCGA-XF-AAN5-01	TCGA-XF-AAN5	BLCA	61	FEMALE	Stage III	Muscle invasive urothelial carcinoma (pT2 or above)	High Grade	Alive	2293		0	2293	0	2293	0	2293	0
TCGA-XF-AAN7-01	TCGA-XF-AAN7	BLCA	60	MALE	Stage IV	Muscle invasive urothelial carcinoma (pT2 or above)	High Grade	Dead		565	1	565	1	565			1
TCGA-XF-AAN8-01	TCGA-XF-AAN8	BLCA	74	FEMALE	Stage III	Muscle invasive urothelial carcinoma (pT2 or above)	High Grade	Dead		118	1	118		118			0
TCGA-YC-A89H-01	TCGA-YC-A89H	BLCA	78	FEMALE	Stage II	Muscle invasive urothelial carcinoma (pT2 or above)	High Grade	Alive	573		0	573	0	573	0	573	0
TCGA-YC-A8S6-01	TCGA-YC-A8S6	BLCA	71	MALE	Stage II	Muscle invasive urothelial carcinoma (pT2 or above)	High Grade	Alive	293		0	293	0	293	0	293	0
TCGA-YC-A9TC-01	TCGA-YC-A9TC	BLCA	71	MALE	Stage IV	Muscle invasive urothelial carcinoma (pT2 or above)	High Grade	Dead		20	1	20	1	20			1
TCGA-YF-AA3L-01	TCGA-YF-AA3L	BLCA	47	FEMALE	Stage II	Muscle invasive urothelial carcinoma (pT2 or above)	High Grade	Alive	364		0	364	0	364	0	364	0
TCGA-YF-AA3M-01	TCGA-YF-AA3M	BLCA	57	MALE	Stage II	Muscle invasive urothelial carcinoma (pT2 or above)	High Grade	Alive	415		0	415	0	415	1	381	1
TCGA-ZF-A9R0-01	TCGA-ZF-A9R0	BLCA	82	MALE	Stage III	Muscle invasive urothelial carcinoma (pT2 or above)	High Grade	Dead		680	1	680	1	680			1
TCGA-ZF-A9R1-01	TCGA-ZF-A9R1	BLCA	81	MALE	Stage IV	Muscle invasive urothelial carcinoma (pT2 or above)	High Grade	Alive	773		0	773	0	773			1
TCGA-ZF-A9R2-01	TCGA-ZF-A9R2	BLCA	75	MALE	Stage II	Muscle invasive urothelial carcinoma (pT2 or above)	High Grade	Alive	642		0	642	0	642	0	642	0
TCGA-ZF-A9R3-01	TCGA-ZF-A9R3	BLCA	53	FEMALE	Stage II	Muscle invasive urothelial carcinoma (pT2 or above)	High Grade	Dead		949	1	949	1	949	1	917	1
TCGA-ZF-A9R4-01	TCGA-ZF-A9R4	BLCA	83	MALE	Stage II	Muscle invasive urothelial carcinoma (pT2 or above)	High Grade	Alive	921		0	921	0	921	0	921	0
TCGA-ZF-A9R5-01	TCGA-ZF-A9R5	BLCA	59	MALE	Stage III	Muscle invasive urothelial carcinoma (pT2 or above)	High Grade	Alive	1090		0	1090	0	1090	0	1090	0
TCGA-ZF-A9R7-01	TCGA-ZF-A9R7	BLCA	76	FEMALE	Stage II	Muscle invasive urothelial carcinoma (pT2 or above)	High Grade	Alive	665		0	665	0	665	0	665	0
TCGA-ZF-A9R9-01	TCGA-ZF-A9R9	BLCA	58	MALE	Stage IV	Muscle invasive urothelial carcinoma (pT2 or above)	High Grade	Dead		864	1	864	1	864			1
TCGA-ZF-A9RC-01	TCGA-ZF-A9RC	BLCA	77	MALE	Stage III	Muscle invasive urothelial carcinoma (pT2 or above)	High Grade	Alive	2868		0	2868	0	2868	0	2868	0
TCGA-ZF-A9RD-01	TCGA-ZF-A9RD	BLCA	75	FEMALE	Stage IV	Muscle invasive urothelial carcinoma (pT2 or above)	High Grade	Dead		408	1	408		408			0
TCGA-ZF-A9RE-01	TCGA-ZF-A9RE	BLCA	78	FEMALE	Stage II	Muscle invasive urothelial carcinoma (pT2 or above)	High Grade	Dead		106	1	106	1	106			1
TCGA-ZF-A9RF-01	TCGA-ZF-A9RF	BLCA	74	MALE	Stage II	Muscle invasive urothelial carcinoma (pT2 or above)	High Grade	Alive	1949		0	1949	0	1949	1	1565	1
TCGA-ZF-A9RG-01	TCGA-ZF-A9RG	BLCA	70	FEMALE	Stage III	Muscle invasive urothelial carcinoma (pT2 or above)	High Grade	Alive	1786		0	1786	0	1786	1	440	1
TCGA-ZF-A9RL-01	TCGA-ZF-A9RL	BLCA	61	MALE	Stage II	Muscle invasive urothelial carcinoma (pT2 or above)	High Grade	Alive	2703		0	2703	0	2703	1	1064	1
TCGA-ZF-A9RM-01	TCGA-ZF-A9RM	BLCA	70	MALE	Stage II	Muscle invasive urothelial carcinoma (pT2 or above)	High Grade	Alive	1455		0	1455	0	1455	0	1455	0
TCGA-ZF-A9RN-01	TCGA-ZF-A9RN	BLCA	67	FEMALE	Stage III	Muscle invasive urothelial carcinoma (pT2 or above)	High Grade	Dead		615	1	615	1	615			1
TCGA-ZF-AA4N-01	TCGA-ZF-AA4N	BLCA	74	MALE	Stage II		High Grade	Dead		88	1	88	1	88			1
TCGA-ZF-AA4R-01	TCGA-ZF-AA4R	BLCA	67	MALE	Stage IV	Muscle invasive urothelial carcinoma (pT2 or above)	High Grade	Dead		1036	1	1036	1	1036			1
TCGA-ZF-AA4T-01	TCGA-ZF-AA4T	BLCA	65	MALE	Stage IV	Muscle invasive urothelial carcinoma (pT2 or above)	High Grade	Dead		599	1	599	1	599			1
TCGA-ZF-AA4U-01	TCGA-ZF-AA4U	BLCA	70	MALE	Stage III	Muscle invasive urothelial carcinoma (pT2 or above)	High Grade	Dead		262	1	262	1	262			1
TCGA-ZF-AA4V-01	TCGA-ZF-AA4V	BLCA	66	MALE	Stage III	Muscle invasive urothelial carcinoma (pT2 or above)	High Grade	Alive	1806		0	1806	0	1806	0	1806	0
TCGA-ZF-AA4W-01	TCGA-ZF-AA4W	BLCA	56	MALE	Stage III	Muscle invasive urothelial carcinoma (pT2 or above)	High Grade	Alive	1830		0	1830	0	1830	1	1679	1
TCGA-ZF-AA4X-01	TCGA-ZF-AA4X	BLCA	56	MALE	Stage II	Muscle invasive urothelial carcinoma (pT2 or above)	High Grade	Alive	2044		0	2044	0	2044	1	1665	1
TCGA-ZF-AA51-01	TCGA-ZF-AA51	BLCA	69	FEMALE	Stage II	Muscle invasive urothelial carcinoma (pT2 or above)	High Grade	Alive	1714		0	1714	0	1714	0	1714	0
TCGA-ZF-AA52-01	TCGA-ZF-AA52	BLCA	70	MALE	Stage III	Muscle invasive urothelial carcinoma (pT2 or above)	High Grade	Dead		1077	1	1077		1077			0
TCGA-ZF-AA53-01	TCGA-ZF-AA53	BLCA	60	MALE	Stage II	Muscle invasive urothelial carcinoma (pT2 or above)	High Grade	Alive	1761		0	1761	0	1761	0	1761	0
TCGA-ZF-AA54-01	TCGA-ZF-AA54	BLCA	71	MALE	Stage III	Muscle invasive urothelial carcinoma (pT2 or above)	High Grade	Dead		590	1	590		590			0
TCGA-ZF-AA56-01	TCGA-ZF-AA56	BLCA	79	FEMALE	Stage III	Muscle invasive urothelial carcinoma (pT2 or above)	High Grade	Dead		259	1	259	1	259			1
TCGA-ZF-AA58-01	TCGA-ZF-AA58	BLCA	61	FEMALE	Stage IV	Muscle invasive urothelial carcinoma (pT2 or above)	High Grade	Alive	1649		0	1649	0	1649			0
TCGA-ZF-AA5H-01	TCGA-ZF-AA5H	BLCA	60	FEMALE	Stage IV	Muscle invasive urothelial carcinoma (pT2 or above)	High Grade	Alive	897		0	897	0	897			1
TCGA-ZF-AA5N-01	TCGA-ZF-AA5N	BLCA	62	FEMALE	Stage IV	Muscle invasive urothelial carcinoma (pT2 or above)	High Grade	Dead		168	1	168	1	168			1
TCGA-ZF-AA5P-01	TCGA-ZF-AA5P	BLCA	65	MALE	Stage IV	Muscle invasive urothelial carcinoma (pT2 or above)	High Grade	Alive	372		0	372	0	372			0
TCGA-3C-AAAU-01	TCGA-3C-AAAU	BRCA	55	FEMALE	Stage X	Infiltrating Lobular Carcinoma		Alive	4047		0	4047	0	4047	1	1808	1
TCGA-3C-AALI-01	TCGA-3C-AALI	BRCA	50	FEMALE	Stage IIB	Infiltrating Ductal Carcinoma		Alive	4005		0	4005	0	4005	0	4005	0
TCGA-3C-AALJ-01	TCGA-3C-AALJ	BRCA	62	FEMALE	Stage IIB	Infiltrating Ductal Carcinoma		Alive	1474		0	1474	0	1474	0	1474	0
TCGA-3C-AALK-01	TCGA-3C-AALK	BRCA	52	FEMALE	Stage IA	Infiltrating Ductal Carcinoma		Alive	1448		0	1448	0	1448			0
TCGA-4H-AAAK-01	TCGA-4H-AAAK	BRCA	50	FEMALE	Stage IIIA	Infiltrating Lobular Carcinoma		Alive	348		0	348	0	348	0	348	0
TCGA-5L-AAT0-01	TCGA-5L-AAT0	BRCA	42	FEMALE	Stage IIA	Infiltrating Lobular Carcinoma		Alive	1477		0	1477	0	1477			0
TCGA-5L-AAT1-01	TCGA-5L-AAT1	BRCA	63	FEMALE	Stage IV	Infiltrating Lobular Carcinoma		Alive	1471		0	1471	0	1471			0
TCGA-5T-A9QA-01	TCGA-5T-A9QA	BRCA	52	FEMALE	Stage IIA	Other, specify		Alive	303		0	303	0	303			0
TCGA-A1-A0SB-01	TCGA-A1-A0SB	BRCA	70	FEMALE	Stage I	Other, specify		Alive	259		0	259	0	259	0	259	0
TCGA-A1-A0SD-01	TCGA-A1-A0SD	BRCA	59	FEMALE	Stage IIA	Infiltrating Ductal Carcinoma		Alive	437		0	437	0	437	0	437	0
TCGA-A1-A0SE-01	TCGA-A1-A0SE	BRCA	56	FEMALE	Stage I	Mixed Histology (please specify)		Alive	1321		0	1321	0	1321	0	1321	0
TCGA-A1-A0SF-01	TCGA-A1-A0SF	BRCA	54	FEMALE	Stage IIA	Infiltrating Ductal Carcinoma		Alive	1463		0	1463	0	1463	0	1463	0
TCGA-A1-A0SG-01	TCGA-A1-A0SG	BRCA	61	FEMALE	Stage IIB	Other, specify		Alive	434		0	434	0	434	0	434	0
TCGA-A1-A0SH-01	TCGA-A1-A0SH	BRCA	39	FEMALE	Stage IIA	Infiltrating Ductal Carcinoma		Alive	1437		0	1437	0	1437	0	1437	0
TCGA-A1-A0SI-01	TCGA-A1-A0SI	BRCA	52	FEMALE	Stage IIB	Infiltrating Ductal Carcinoma		Alive	635		0	635	0	635	0	635	0
TCGA-A1-A0SJ-01	TCGA-A1-A0SJ	BRCA	39	FEMALE	Stage IIIA	Infiltrating Ductal Carcinoma		Alive	416		0	416	0	416	0	416	0
TCGA-A1-A0SK-01	TCGA-A1-A0SK	BRCA	54	FEMALE	Stage IIA	Other, specify		Dead		967	1	967	1	967			1
TCGA-A1-A0SM-01	TCGA-A1-A0SM	BRCA	77	MALE	Stage IIA	Infiltrating Ductal Carcinoma		Alive	242		0	242	0	242	0	242	0
TCGA-A1-A0SN-01	TCGA-A1-A0SN	BRCA	50	FEMALE	Stage IIA	Infiltrating Ductal Carcinoma		Alive	1196		0	1196	0	1196	0	1196	0
TCGA-A1-A0SO-01	TCGA-A1-A0SO	BRCA	67	FEMALE	Stage IIB	Infiltrating Ductal Carcinoma		Alive	852		0	852	0	852	0	852	0
TCGA-A1-A0SP-01	TCGA-A1-A0SP	BRCA	40	FEMALE	Stage IIA	Infiltrating Ductal Carcinoma		Alive	584		0	584	0	584	0	584	0
TCGA-A1-A0SQ-01	TCGA-A1-A0SQ	BRCA	45	FEMALE	Stage IIB	Infiltrating Ductal Carcinoma		Alive	554		0	554	0	554	0	554	0
TCGA-A2-A04N-01	TCGA-A2-A04N	BRCA	66	FEMALE	Stage IA	Infiltrating Ductal Carcinoma		Alive	4354		0	4354	0	4354	0	4354	0
TCGA-A2-A04P-01	TCGA-A2-A04P	BRCA	36	FEMALE	Stage IIIC	Infiltrating Ductal Carcinoma		Dead		548	1	548	1	548			1
TCGA-A2-A04Q-01	TCGA-A2-A04Q	BRCA	48	FEMALE	Stage IA	Infiltrating Ductal Carcinoma		Alive	2385		0	2385	0	2385	0	2385	0
TCGA-A2-A04R-01	TCGA-A2-A04R	BRCA	36	FEMALE	Stage IA	Infiltrating Ductal Carcinoma		Alive	3709		0	3709	0	3709	0	3709	0
TCGA-A2-A04T-01	TCGA-A2-A04T	BRCA	62	FEMALE	Stage IIA	Infiltrating Ductal Carcinoma		Alive	2246		0	2246	0	2246	0	2246	0
TCGA-A2-A04U-01	TCGA-A2-A04U	BRCA	47	FEMALE	Stage IIA	Infiltrating Ductal Carcinoma		Alive	2654		0	2654	0	2654	0	2654	0
TCGA-A2-A04V-01	TCGA-A2-A04V	BRCA	39	FEMALE	Stage IIA	Infiltrating Ductal Carcinoma		Dead		1920	1	1920	1	1920	1	1470	1
TCGA-A2-A04W-01	TCGA-A2-A04W	BRCA	50	FEMALE	Stage IIB	Other, specify		Alive	3102		0	3102	0	3102	0	3102	0
TCGA-A2-A04X-01	TCGA-A2-A04X	BRCA	34	FEMALE	Stage IIA	Infiltrating Ductal Carcinoma		Alive	1686		0	1686	0	1686	0	1686	0
TCGA-A2-A04Y-01	TCGA-A2-A04Y	BRCA	53	FEMALE	Stage IIB	Infiltrating Ductal Carcinoma		Alive	1099		0	1099	0	1099	0	1099	0
TCGA-A2-A0CK-01	TCGA-A2-A0CK	BRCA	60	FEMALE	Stage IIIA	Infiltrating Lobular Carcinoma		Alive	4159		0	4159	0	4159	1	1364	1
TCGA-A2-A0CL-01	TCGA-A2-A0CL	BRCA	37	FEMALE	Stage IIIA	Infiltrating Ductal Carcinoma		Alive	3015		0	3015	0	3015			0
TCGA-A2-A0CM-01	TCGA-A2-A0CM	BRCA	40	FEMALE	Stage IIA	Infiltrating Ductal Carcinoma		Dead		754	1	754	1	754	1	382	1
TCGA-A2-A0CO-01	TCGA-A2-A0CO	BRCA	85	FEMALE	Stage IIB	Infiltrating Lobular Carcinoma		Dead		3492	1	3492	0	3492			0
TCGA-A2-A0CP-01	TCGA-A2-A0CP	BRCA	60	FEMALE	Stage IA	Infiltrating Ductal Carcinoma		Alive	2813		0	2813	0	2813	0	2813	0
TCGA-A2-A0CQ-01	TCGA-A2-A0CQ	BRCA	62	FEMALE	Stage IA	Infiltrating Ductal Carcinoma		Alive	2695		0	2695	0	2695	0	2695	0
TCGA-A2-A0CR-01	TCGA-A2-A0CR	BRCA	54	FEMALE	Stage IIB	Infiltrating Lobular Carcinoma		Alive	3283		0	3283	0	3283			0
TCGA-A2-A0CS-01	TCGA-A2-A0CS	BRCA	73	FEMALE	Stage IV	Infiltrating Ductal Carcinoma		Dead		2348	1	2348	0	2348			0
TCGA-A2-A0CT-01	TCGA-A2-A0CT	BRCA	71	FEMALE	Stage IIA	Infiltrating Ductal Carcinoma		Alive	2289		0	2289	0	2289	0	2289	0
TCGA-A2-A0CU-01	TCGA-A2-A0CU	BRCA	73	FEMALE	Stage IIA	Infiltrating Ductal Carcinoma		Dead		158	1	158	0	158			0
TCGA-A2-A0CV-01	TCGA-A2-A0CV	BRCA	41	FEMALE	Stage IIB	Infiltrating Ductal Carcinoma		Alive	3011		0	3011	0	3011	0	3011	0
TCGA-A2-A0CW-01	TCGA-A2-A0CW	BRCA	67	FEMALE	Stage IIB	Infiltrating Ductal Carcinoma		Alive	3283		0	3283	0	3283	0	3283	0
TCGA-A2-A0CX-01	TCGA-A2-A0CX	BRCA	52	FEMALE	Stage IIA	Infiltrating Ductal Carcinoma		Alive	1728		0	1728	0	1728	0	1728	0
TCGA-A2-A0CY-01	TCGA-A2-A0CY	BRCA	63	FEMALE	Stage IIB	Infiltrating Ductal Carcinoma		Alive	1673		0	1673	0	1673	0	1673	0
TCGA-A2-A0CZ-01	TCGA-A2-A0CZ	BRCA	46	FEMALE	Stage IIA	Infiltrating Ductal Carcinoma		Alive	1616		0	1616	0	1616			0
TCGA-A2-A0D0-01	TCGA-A2-A0D0	BRCA	60	FEMALE	Stage IIA	Infiltrating Ductal Carcinoma		Alive	2048		0	2048	0	2048	0	2048	0
TCGA-A2-A0D1-01	TCGA-A2-A0D1	BRCA	76	FEMALE	Stage IIA	Infiltrating Ductal Carcinoma		Alive	1051		0	1051	0	1051	0	1051	0
TCGA-A2-A0D2-01	TCGA-A2-A0D2	BRCA	45	FEMALE	Stage IIA	Infiltrating Ductal Carcinoma		Alive	1027		0	1027	0	1027	0	1027	0
TCGA-A2-A0D3-01	TCGA-A2-A0D3	BRCA	42	FEMALE	Stage IA	Infiltrating Ductal Carcinoma		Alive	1873		0	1873	0	1873	0	1873	0
TCGA-A2-A0D4-01	TCGA-A2-A0D4	BRCA	37	FEMALE	Stage IIB	Infiltrating Ductal Carcinoma		Alive	767		0	767	0	767	0	767	0
TCGA-A2-A0EM-01	TCGA-A2-A0EM	BRCA	73	FEMALE	Stage IA	Infiltrating Ductal Carcinoma		Alive	3094		0	3094	0	3094	0	3094	0
TCGA-A2-A0EN-01	TCGA-A2-A0EN	BRCA	70	FEMALE	Stage IIA	Infiltrating Lobular Carcinoma		Alive	4088		0	4088	0	4088	0	4088	0
TCGA-A2-A0EO-01	TCGA-A2-A0EO	BRCA	54	FEMALE	Stage IA	Infiltrating Ductal Carcinoma		Alive	2442		0	2442	0	2442			0
TCGA-A2-A0EP-01	TCGA-A2-A0EP	BRCA	56	FEMALE	Stage I	Infiltrating Lobular Carcinoma		Alive	3603		0	3603	0	3603	0	3603	0
TCGA-A2-A0EQ-01	TCGA-A2-A0EQ	BRCA	64	FEMALE	Stage IIA	Infiltrating Ductal Carcinoma		Alive	2426		0	2426	0	2426	0	2426	0
TCGA-A2-A0ER-01	TCGA-A2-A0ER	BRCA	63	FEMALE	Stage IB	Infiltrating Ductal Carcinoma		Alive	2263		0	2263	0	2263	0	2263	0
TCGA-A2-A0ES-01	TCGA-A2-A0ES	BRCA	52	FEMALE	Stage IIA	Infiltrating Lobular Carcinoma		Alive	2190		0	2190	0	2190	0	2190	0
TCGA-A2-A0ET-01	TCGA-A2-A0ET	BRCA	58	FEMALE	Stage IIIA	Infiltrating Ductal Carcinoma		Alive	1066		0	1066	0	1066	0	1066	0
TCGA-A2-A0EU-01	TCGA-A2-A0EU	BRCA	79	FEMALE	Stage IA	Infiltrating Ductal Carcinoma		Alive	1043		0	1043	0	1043	0	1043	0
TCGA-A2-A0EV-01	TCGA-A2-A0EV	BRCA	80	FEMALE	Stage IA	Infiltrating Ductal Carcinoma		Alive	968		0	968	0	968	0	968	0
TCGA-A2-A0EW-01	TCGA-A2-A0EW	BRCA	53	FEMALE	Stage IIIC	Infiltrating Lobular Carcinoma		Dead		1884	1	1884	1	1884			1
TCGA-A2-A0EX-01	TCGA-A2-A0EX	BRCA	46	FEMALE	Stage IIB	Infiltrating Lobular Carcinoma		Alive	752		0	752	0	752	0	752	0
TCGA-A2-A0EY-01	TCGA-A2-A0EY	BRCA	62	FEMALE	Stage IIB	Infiltrating Ductal Carcinoma		Alive	1925		0	1925	0	1925	0	1925	0
TCGA-A2-A0ST-01	TCGA-A2-A0ST	BRCA	62	FEMALE	Stage IIA	Infiltrating Ductal Carcinoma		Alive	3017		0	3017	0	3017	0	3017	0
TCGA-A2-A0SU-01	TCGA-A2-A0SU	BRCA	66	FEMALE	Stage IIA	Infiltrating Ductal Carcinoma		Alive	1662		0	1662	0	1662	0	1662	0
TCGA-A2-A0SV-01	TCGA-A2-A0SV	BRCA	63	FEMALE	Stage IV	Infiltrating Ductal Carcinoma		Dead		825	1	825	1	825			1
TCGA-A2-A0SW-01	TCGA-A2-A0SW	BRCA	82	FEMALE	Stage IV	Infiltrating Ductal Carcinoma		Dead		1365	1	1365	1	1365			1
TCGA-A2-A0SX-01	TCGA-A2-A0SX	BRCA	48	FEMALE	Stage IA	Infiltrating Ductal Carcinoma		Alive	1534		0	1534	0	1534	1	1239	1
TCGA-A2-A0SY-01	TCGA-A2-A0SY	BRCA	62	FEMALE	Stage IIIA	Infiltrating Lobular Carcinoma		Alive	1347		0	1347	0	1347	0	1347	0
TCGA-A2-A0T0-01	TCGA-A2-A0T0	BRCA	59	FEMALE	Stage IIB	Infiltrating Ductal Carcinoma		Alive	533		0	533	0	533	0	533	0
TCGA-A2-A0T1-01	TCGA-A2-A0T1	BRCA	55	FEMALE	Stage IIIC	Infiltrating Ductal Carcinoma		Alive	521		0	521	0	521	0	521	0
TCGA-A2-A0T2-01	TCGA-A2-A0T2	BRCA	66	FEMALE	Stage IV	Infiltrating Ductal Carcinoma		Dead		255	1	255	1	255			1
TCGA-A2-A0T3-01	TCGA-A2-A0T3	BRCA	37	FEMALE	Stage IB	Infiltrating Ductal Carcinoma		Alive	1516		0	1516	0	1516	0	1516	0
TCGA-A2-A0T4-01	TCGA-A2-A0T4	BRCA	62	FEMALE	Stage IIA	Infiltrating Lobular Carcinoma		Alive	624		0	624	0	624	0	624	0
TCGA-A2-A0T5-01	TCGA-A2-A0T5	BRCA	39	FEMALE	Stage IIA	Infiltrating Ductal Carcinoma		Alive	531		0	531	0	531	0	531	0
TCGA-A2-A0T6-01	TCGA-A2-A0T6	BRCA	50	FEMALE	Stage IIB	Infiltrating Lobular Carcinoma		Alive	575		0	575	0	575	0	575	0
TCGA-A2-A0T7-01	TCGA-A2-A0T7	BRCA	51	FEMALE	Stage IIA	Infiltrating Ductal Carcinoma		Alive	631		0	631	0	631	0	631	0
TCGA-A2-A0YC-01	TCGA-A2-A0YC	BRCA	59	FEMALE	Stage IIB	Infiltrating Ductal Carcinoma		Alive	990		0	990	0	990			1
TCGA-A2-A0YD-01	TCGA-A2-A0YD	BRCA	63	FEMALE	Stage IIB	Infiltrating Lobular Carcinoma		Alive	769		0	769	0	769	0	769	0
TCGA-A2-A0YE-01	TCGA-A2-A0YE	BRCA	48	FEMALE	Stage IIB	Infiltrating Ductal Carcinoma		Alive	554		0	554	0	554	0	554	0
TCGA-A2-A0YF-01	TCGA-A2-A0YF	BRCA	67	FEMALE	Stage I	Infiltrating Ductal Carcinoma		Alive	1535		0	1535	0	1535	0	1535	0
TCGA-A2-A0YG-01	TCGA-A2-A0YG	BRCA	63	FEMALE	Stage IIIC	Infiltrating Ductal Carcinoma		Alive	666		0	666	0	666	0	666	0
TCGA-A2-A0YH-01	TCGA-A2-A0YH	BRCA	53	FEMALE	Stage IIIA	Infiltrating Ductal Carcinoma		Alive	659		0	659	0	659	0	659	0
TCGA-A2-A0YI-01	TCGA-A2-A0YI	BRCA	62	FEMALE	Stage I	Infiltrating Ductal Carcinoma		Alive	1505		0	1505	0	1505	0	1505	0
TCGA-A2-A0YJ-01	TCGA-A2-A0YJ	BRCA	39	FEMALE	Stage IIIA	Infiltrating Ductal Carcinoma		Alive	566		0	566	0	566	1	559	1
TCGA-A2-A0YK-01	TCGA-A2-A0YK	BRCA	61	FEMALE	Stage IIA	Infiltrating Lobular Carcinoma		Alive	588		0	588	0	588			0
TCGA-A2-A0YL-01	TCGA-A2-A0YL	BRCA	48	FEMALE	Stage IIIA	Infiltrating Lobular Carcinoma		Alive	1474		0	1474	0	1474	0	1474	0
TCGA-A2-A0YM-01	TCGA-A2-A0YM	BRCA	67	FEMALE	Stage IIA	Infiltrating Ductal Carcinoma		Alive	965		0	965	0	965	0	965	0
TCGA-A2-A0YT-01	TCGA-A2-A0YT	BRCA	56	FEMALE	Stage IIIB	Infiltrating Ductal Carcinoma		Dead		723	1	723	0	723	0	723	0
TCGA-A2-A1FV-01	TCGA-A2-A1FV	BRCA	74	FEMALE	Stage IIB	Infiltrating Lobular Carcinoma		Alive	714		0	714	0	714	0	714	0
TCGA-A2-A1FW-01	TCGA-A2-A1FW	BRCA	62	FEMALE	Stage IIIA	Infiltrating Ductal Carcinoma		Alive	528		0	528	0	528	0	528	0
TCGA-A2-A1FX-01	TCGA-A2-A1FX	BRCA	61	FEMALE	Stage IIIA	Infiltrating Ductal Carcinoma		Alive	1847		0	1847	0	1847	0	1847	0
TCGA-A2-A1FZ-01	TCGA-A2-A1FZ	BRCA	63	FEMALE	Stage IIA	Infiltrating Ductal Carcinoma		Alive	683		0	683	0	683	0	683	0
TCGA-A2-A1G0-01	TCGA-A2-A1G0	BRCA	49	FEMALE	Stage IIB	Other, specify		Alive	616		0	616	0	616	0	616	0
TCGA-A2-A1G1-01	TCGA-A2-A1G1	BRCA	85	FEMALE	Stage IIB	Infiltrating Ductal Carcinoma		Alive	584		0	584	0	584	0	584	0
TCGA-A2-A1G4-01	TCGA-A2-A1G4	BRCA	71	FEMALE	Stage IIIA	Infiltrating Ductal Carcinoma		Alive	595		0	595	0	595	0	595	0
TCGA-A2-A1G6-01	TCGA-A2-A1G6	BRCA	50	FEMALE	Stage IIIA	Infiltrating Ductal Carcinoma		Alive	501		0	501	0	501	0	501	0
TCGA-A2-A259-01	TCGA-A2-A259	BRCA	70	FEMALE	Stage I	Infiltrating Ductal Carcinoma		Alive	1596		0	1596	0	1596			0
TCGA-A2-A25A-01	TCGA-A2-A25A	BRCA	44	FEMALE	Stage IIA	Infiltrating Lobular Carcinoma		Alive	3276		0	3276	0	3276	0	3276	0
TCGA-A2-A25B-01	TCGA-A2-A25B	BRCA	39	FEMALE	Stage IIB	Infiltrating Ductal Carcinoma		Alive	1291		0	1291	0	1291			1
TCGA-A2-A25C-01	TCGA-A2-A25C	BRCA	50	FEMALE	Stage IIB	Infiltrating Ductal Carcinoma		Alive	523		0	523	0	523	0	523	0
TCGA-A2-A25D-01	TCGA-A2-A25D	BRCA	90	FEMALE	Stage IIIC	Infiltrating Lobular Carcinoma		Alive	552		0	552	0	552			0
TCGA-A2-A25E-01	TCGA-A2-A25E	BRCA	34	FEMALE	Stage IIIA	Infiltrating Ductal Carcinoma		Alive	3204		0	3204	0	3204	1	2989	1
TCGA-A2-A25F-01	TCGA-A2-A25F	BRCA	66	FEMALE	Stage IIA	Infiltrating Ductal Carcinoma		Alive	322		0	322	0	322	0	322	0
TCGA-A2-A3KC-01	TCGA-A2-A3KC	BRCA	55	FEMALE	Stage IIB	Infiltrating Lobular Carcinoma		Alive	1102		0	1102	0	1102	0	1102	0
TCGA-A2-A3KD-01	TCGA-A2-A3KD	BRCA	47	FEMALE	Stage IIIA	Mucinous Carcinoma		Alive	1206		0	1206	0	1206			0
TCGA-A2-A3XS-01	TCGA-A2-A3XS	BRCA	62	FEMALE	Stage IIIA	Infiltrating Ductal Carcinoma		Dead		1032	1	1032	1	1032	1	682	1
TCGA-A2-A3XT-01	TCGA-A2-A3XT	BRCA	45	FEMALE	Stage IIB	Infiltrating Ductal Carcinoma		Alive	2770		0	2770	0	2770	0	2770	0
TCGA-A2-A3XU-01	TCGA-A2-A3XU	BRCA	35	FEMALE	Stage IIB	Infiltrating Ductal Carcinoma		Dead		912	1	912	1	912	1	574	1
TCGA-A2-A3XV-01	TCGA-A2-A3XV	BRCA	46	FEMALE	Stage IIA	Infiltrating Ductal Carcinoma		Alive	996		0	996	0	996	0	996	0
TCGA-A2-A3XW-01	TCGA-A2-A3XW	BRCA	42	FEMALE	Stage IIB	Infiltrating Ductal Carcinoma		Alive	1712		0	1712	0	1712	0	1712	0
TCGA-A2-A3XX-01	TCGA-A2-A3XX	BRCA	49	FEMALE	Stage IIA	Infiltrating Ductal Carcinoma		Dead		1439	1	1439	0	1439	0	1439	0
TCGA-A2-A3XY-01	TCGA-A2-A3XY	BRCA	49	FEMALE	Stage IIB	Infiltrating Ductal Carcinoma		Dead		1093	1	1093	1	1093	1	802	1
TCGA-A2-A3XZ-01	TCGA-A2-A3XZ	BRCA	46	FEMALE	Stage I	Infiltrating Ductal Carcinoma		Alive	1532		0	1532	0	1532	0	1532	0
TCGA-A2-A3Y0-01	TCGA-A2-A3Y0	BRCA	57	FEMALE	Stage IIB	Infiltrating Ductal Carcinoma		Alive	1546		0	1546	0	1546			0
TCGA-A2-A4RW-01	TCGA-A2-A4RW	BRCA	49	FEMALE	Stage IIIC	Infiltrating Lobular Carcinoma		Alive	222		0	222	0	222	0	222	0
TCGA-A2-A4RX-01	TCGA-A2-A4RX	BRCA	67	FEMALE	Stage IIA	Metaplastic Carcinoma		Alive	742		0	742	0	742	0	742	0
TCGA-A2-A4RY-01	TCGA-A2-A4RY	BRCA	46	FEMALE	Stage IIIC	Infiltrating Lobular Carcinoma		Alive	648		0	648	0	648	0	648	0
TCGA-A2-A4S0-01	TCGA-A2-A4S0	BRCA	77	FEMALE	Stage IIA	Mucinous Carcinoma		Alive	706		0	706	0	706	0	706	0
TCGA-A2-A4S1-01	TCGA-A2-A4S1	BRCA	66	FEMALE	Stage IIA	Metaplastic Carcinoma		Alive	820		0	820	0	820	0	820	0
TCGA-A2-A4S2-01	TCGA-A2-A4S2	BRCA	62	FEMALE	Stage IIIA	Infiltrating Lobular Carcinoma		Alive	643		0	643	0	643	0	643	0
TCGA-A2-A4S3-01	TCGA-A2-A4S3	BRCA	59	FEMALE	Stage IIB	Infiltrating Ductal Carcinoma		Alive	666		0	666	0	666	0	666	0
TCGA-A7-A0CD-01	TCGA-A7-A0CD	BRCA	66	FEMALE	Stage I	Infiltrating Ductal Carcinoma		Alive	1165		0	1165	0	1165	0	1165	0
TCGA-A7-A0CE-01	TCGA-A7-A0CE	BRCA	57	FEMALE	Stage IIA	Infiltrating Ductal Carcinoma		Alive	1074		0	1074	0	1074	0	1074	0
TCGA-A7-A0CE-11	TCGA-A7-A0CE	BRCA	57	FEMALE	Stage IIA	Infiltrating Ductal Carcinoma		Alive	1074		0	1074	0	1074	0	1074	0
TCGA-A7-A0CG-01	TCGA-A7-A0CG	BRCA	78	FEMALE	Stage IIA	Mixed Histology (please specify)		Alive	1043		0	1043	0	1043			0
TCGA-A7-A0CH-01	TCGA-A7-A0CH	BRCA	79	FEMALE	Stage IIA	Infiltrating Ductal Carcinoma		Alive	1079		0	1079	0	1079	0	1079	0
TCGA-A7-A0CH-11	TCGA-A7-A0CH	BRCA	79	FEMALE	Stage IIA	Infiltrating Ductal Carcinoma		Alive	1079		0	1079	0	1079	0	1079	0
TCGA-A7-A0CJ-01	TCGA-A7-A0CJ	BRCA	57	FEMALE	Stage IIA	Infiltrating Ductal Carcinoma		Alive	931		0	931	0	931			0
TCGA-A7-A0D9-01	TCGA-A7-A0D9	BRCA	37	FEMALE	Stage IIA	Infiltrating Ductal Carcinoma		Alive	1139		0	1139	0	1139	0	1139	0
TCGA-A7-A0D9-11	TCGA-A7-A0D9	BRCA	37	FEMALE	Stage IIA	Infiltrating Ductal Carcinoma		Alive	1139		0	1139	0	1139	0	1139	0
TCGA-A7-A0DA-01	TCGA-A7-A0DA	BRCA	62	FEMALE	Stage IIA	Infiltrating Ductal Carcinoma		Alive	1085		0	1085	0	1085	0	1085	0
TCGA-A7-A0DB-11	TCGA-A7-A0DB	BRCA	56	FEMALE	Stage IIA	Infiltrating Ductal Carcinoma		Alive	1007		0	1007	0	1007			0
TCGA-A7-A0DB-01	TCGA-A7-A0DB	BRCA	56	FEMALE	Stage IIA	Infiltrating Ductal Carcinoma		Alive	1007		0	1007	0	1007			0
TCGA-A7-A0DC-01	TCGA-A7-A0DC	BRCA	63	FEMALE	Stage IA	Infiltrating Ductal Carcinoma		Alive	906		0	906	0	906	0	906	0
TCGA-A7-A0DC-11	TCGA-A7-A0DC	BRCA	63	FEMALE	Stage IA	Infiltrating Ductal Carcinoma		Alive	906		0	906	0	906	0	906	0
TCGA-A7-A13D-01	TCGA-A7-A13D	BRCA	46	FEMALE	Stage IIA	Infiltrating Ductal Carcinoma		Alive	965		0	965	0	965	0	965	0
TCGA-A7-A13E-11	TCGA-A7-A13E	BRCA	62	FEMALE	Stage IIB	Infiltrating Ductal Carcinoma		Dead		614	1	614	1	614	1	556	1
TCGA-A7-A13E-01	TCGA-A7-A13E	BRCA	62	FEMALE	Stage IIB	Infiltrating Ductal Carcinoma		Dead		614	1	614	1	614	1	556	1
TCGA-A7-A13F-01	TCGA-A7-A13F	BRCA	44	FEMALE	Stage IIIA	Infiltrating Ductal Carcinoma		Alive	765		0	765	0	765	0	765	0
TCGA-A7-A13F-11	TCGA-A7-A13F	BRCA	44	FEMALE	Stage IIIA	Infiltrating Ductal Carcinoma		Alive	765		0	765	0	765	0	765	0
TCGA-A7-A13G-01	TCGA-A7-A13G	BRCA	79	FEMALE	Stage IIA	Infiltrating Ductal Carcinoma		Alive	718		0	718	0	718	0	718	1
TCGA-A7-A13G-11	TCGA-A7-A13G	BRCA	79	FEMALE	Stage IIA	Infiltrating Ductal Carcinoma		Alive	718		0	718	0	718	0	718	1
TCGA-A7-A13H-01	TCGA-A7-A13H	BRCA	61	FEMALE	Stage IIB	Infiltrating Lobular Carcinoma		Alive	899		0	899	0	899	0	899	1
TCGA-A7-A26E-01	TCGA-A7-A26E	BRCA	71	FEMALE	Stage IIIA	Infiltrating Lobular Carcinoma		Alive	954		0	954	0	954	0	954	0
TCGA-A7-A26F-01	TCGA-A7-A26F	BRCA	55	FEMALE	Stage IA	Other, specify		Alive	738		0	738	0	738	0	738	0
TCGA-A7-A26G-01	TCGA-A7-A26G	BRCA	50	FEMALE	Stage IIA	Other, specify		Alive	722		0	722	0	722	0	722	0
TCGA-A7-A26H-01	TCGA-A7-A26H	BRCA	72	FEMALE	Stage IIA	Infiltrating Ductal Carcinoma		Alive	724		0	724	0	724	1	291	1
TCGA-A7-A26I-01	TCGA-A7-A26I	BRCA	65	FEMALE	Stage IIA	Infiltrating Ductal Carcinoma		Alive	661		0	661	0	661	0	661	0
TCGA-A7-A26J-01	TCGA-A7-A26J	BRCA	49	FEMALE	Stage IIA	Infiltrating Ductal Carcinoma		Alive	627		0	627	0	627	0	627	0
TCGA-A7-A2KD-01	TCGA-A7-A2KD	BRCA	53	FEMALE	Stage IIIA	Infiltrating Ductal Carcinoma		Alive	679		0	679	0	679	0	679	0
TCGA-A7-A3IY-01	TCGA-A7-A3IY	BRCA	71	FEMALE	Stage I	Mucinous Carcinoma		Alive	345		0	345	0	345	0	345	0
TCGA-A7-A3IZ-01	TCGA-A7-A3IZ	BRCA	62	FEMALE	Stage IIA	Infiltrating Lobular Carcinoma		Alive	322		0	322	0	322	0	322	0
TCGA-A7-A3J0-01	TCGA-A7-A3J0	BRCA	62	FEMALE	Stage IIA	Mucinous Carcinoma		Alive	313		0	313	0	313	0	313	0
TCGA-A7-A3J1-01	TCGA-A7-A3J1	BRCA	63	FEMALE	Stage IA	Infiltrating Lobular Carcinoma		Alive	343		0	343	0	343	0	343	0
TCGA-A7-A3RF-01	TCGA-A7-A3RF	BRCA	79	FEMALE	Stage IIA	Mucinous Carcinoma		Alive	408		0	408	0	408	1	174	1
TCGA-A7-A425-01	TCGA-A7-A425	BRCA	70	FEMALE	Stage IIIC	Infiltrating Lobular Carcinoma		Alive	447		0	447	0	447	1	419	1
TCGA-A7-A426-01	TCGA-A7-A426	BRCA	50	FEMALE	Stage IIIC	Infiltrating Lobular Carcinoma		Alive	364		0	364	0	364	0	364	0
TCGA-A7-A4SA-01	TCGA-A7-A4SA	BRCA	40	FEMALE	Stage IIB	Infiltrating Lobular Carcinoma		Alive	454		0	454	0	454	0	454	0
TCGA-A7-A4SB-01	TCGA-A7-A4SB	BRCA	56	FEMALE	Stage IIIA	Infiltrating Lobular Carcinoma		Alive	418		0	418	0	418	0	418	0
TCGA-A7-A4SC-01	TCGA-A7-A4SC	BRCA	62	FEMALE	Stage IIB	Infiltrating Lobular Carcinoma		Alive	446		0	446	0	446	0	446	0
TCGA-A7-A4SD-01	TCGA-A7-A4SD	BRCA	52	FEMALE	Stage IIA	Infiltrating Ductal Carcinoma		Alive	441		0	441	0	441	0	441	0
TCGA-A7-A4SE-01	TCGA-A7-A4SE	BRCA	54	FEMALE	Stage IIA	Infiltrating Ductal Carcinoma		Alive	644		0	644	0	644	0	644	0
TCGA-A7-A4SF-01	TCGA-A7-A4SF	BRCA	54	FEMALE	Stage IIA	Infiltrating Ductal Carcinoma		Alive	545		0	545	0	545			0
TCGA-A7-A56D-01	TCGA-A7-A56D	BRCA	84	FEMALE	Stage IIA	Infiltrating Ductal Carcinoma		Alive	448		0	448	0	448	0	448	0
TCGA-A7-A5ZV-01	TCGA-A7-A5ZV	BRCA	62	FEMALE	Stage IIA	Infiltrating Carcinoma NOS		Alive	368		0	368	0	368	0	368	0
TCGA-A7-A5ZW-01	TCGA-A7-A5ZW	BRCA	47	FEMALE	Stage IIA	Infiltrating Ductal Carcinoma		Alive	326		0	326	0	326	0	326	0
TCGA-A7-A5ZX-01	TCGA-A7-A5ZX	BRCA	48	FEMALE	Stage IIIC	Infiltrating Lobular Carcinoma		Alive	336		0	336	0	336			0
TCGA-A7-A6VV-01	TCGA-A7-A6VV	BRCA	51	FEMALE	Stage IIA	Infiltrating Ductal Carcinoma		Alive	313		0	313	0	313	0	313	0
TCGA-A7-A6VW-01	TCGA-A7-A6VW	BRCA	48	FEMALE	Stage IIA	Infiltrating Ductal Carcinoma		Alive	285		0	285	0	285			0
TCGA-A7-A6VX-01	TCGA-A7-A6VX	BRCA	68	FEMALE	Stage IIA	Infiltrating Ductal Carcinoma		Alive	317		0	317	0	317	0	317	0
TCGA-A7-A6VY-01	TCGA-A7-A6VY	BRCA	48	FEMALE	Stage IIB	Infiltrating Ductal Carcinoma		Alive	266		0	266	0	266	0	266	0
TCGA-A8-A06N-01	TCGA-A8-A06N	BRCA	66	FEMALE	Stage IIIB	Infiltrating Ductal Carcinoma		Alive	0		0	0	0	0	0	0	0
TCGA-A8-A06O-01	TCGA-A8-A06O	BRCA	60	FEMALE	Stage I	Infiltrating Ductal Carcinoma		Alive	396		0	396	0	396	0	396	0
TCGA-A8-A06P-01	TCGA-A8-A06P	BRCA	63	FEMALE	Stage IIIA	Infiltrating Ductal Carcinoma		Alive	396		0	396	0	396	0	396	0
TCGA-A8-A06Q-01	TCGA-A8-A06Q	BRCA	63	FEMALE	Stage IIIA	Infiltrating Ductal Carcinoma		Alive	31		0	31	0	31	0	31	0
TCGA-A8-A06R-01	TCGA-A8-A06R	BRCA	69	FEMALE	Stage IIB	Infiltrating Ductal Carcinoma		Alive	547		0	547	0	547	0	547	0
TCGA-A8-A06T-01	TCGA-A8-A06T	BRCA	75	FEMALE	Stage IIIA	Infiltrating Ductal Carcinoma		Alive	1614		0	1614	0	1614	0	1614	0
TCGA-A8-A06U-01	TCGA-A8-A06U	BRCA	80	FEMALE	Stage IIB	Infiltrating Ductal Carcinoma		Dead		883	1	883	0	883	0	883	0
TCGA-A8-A06X-01	TCGA-A8-A06X	BRCA	77	FEMALE	Stage IIB	Infiltrating Ductal Carcinoma		Dead		943	1	943	0	943	0	943	0
TCGA-A8-A06Y-01	TCGA-A8-A06Y	BRCA	66	FEMALE	Stage IIA	Infiltrating Ductal Carcinoma		Alive	791		0	791	0	791	1	791	1
TCGA-A8-A06Z-01	TCGA-A8-A06Z	BRCA	84	FEMALE	Stage IIB	Infiltrating Ductal Carcinoma		Alive	31		0	31	0	31			0
TCGA-A8-A075-01	TCGA-A8-A075	BRCA	42	FEMALE	Stage IIB	Infiltrating Ductal Carcinoma		Alive	518		0	518	0	518	0	518	0
TCGA-A8-A076-01	TCGA-A8-A076	BRCA	66	FEMALE	Stage IIA	Infiltrating Ductal Carcinoma		Alive	1642		0	1642	0	1642	0	1642	0
TCGA-A8-A079-01	TCGA-A8-A079	BRCA	69	FEMALE	Stage IIIB	Infiltrating Ductal Carcinoma		Alive	274		0	274	0	274	0	274	0
TCGA-A8-A07B-01	TCGA-A8-A07B	BRCA	69	FEMALE	Stage IIA	Infiltrating Ductal Carcinoma		Alive	1308		0	1308	0	1308	0	1308	0
TCGA-A8-A07C-01	TCGA-A8-A07C	BRCA	57	FEMALE	Stage IIA	Infiltrating Ductal Carcinoma		Alive	1034		0	1034	0	1034	0	1034	0
TCGA-A8-A07E-01	TCGA-A8-A07E	BRCA	81	FEMALE	Stage X	Infiltrating Ductal Carcinoma		Alive	608		0	608	0	608	0	608	0
TCGA-A8-A07F-01	TCGA-A8-A07F	BRCA	65	FEMALE	Stage IIB	Infiltrating Ductal Carcinoma		Alive	577		0	577	0	577	0	577	0
TCGA-A8-A07G-01	TCGA-A8-A07G	BRCA	65	FEMALE	Stage IIA	Infiltrating Ductal Carcinoma		Alive	577		0	577	0	577	0	577	0
TCGA-A8-A07I-01	TCGA-A8-A07I	BRCA	69	FEMALE	Stage IIIA	Infiltrating Ductal Carcinoma		Alive	426		0	426	0	426	0	426	0
TCGA-A8-A07J-01	TCGA-A8-A07J	BRCA	35	FEMALE	Stage IIB	Infiltrating Ductal Carcinoma		Alive	365		0	365	0	365	0	365	0
TCGA-A8-A07L-01	TCGA-A8-A07L	BRCA	58	FEMALE	Stage IIIA	Infiltrating Ductal Carcinoma		Alive	975		0	975	0	975	0	975	0
TCGA-A8-A07O-01	TCGA-A8-A07O	BRCA	51	FEMALE	Stage IIA	Infiltrating Ductal Carcinoma		Alive	304		0	304	0	304	0	304	0
TCGA-A8-A07P-01	TCGA-A8-A07P	BRCA	68	FEMALE	Stage IIB	Infiltrating Ductal Carcinoma		Alive	334		0	334	0	334	0	334	0
TCGA-A8-A07R-01	TCGA-A8-A07R	BRCA	80	FEMALE	Stage IIIC	Infiltrating Ductal Carcinoma		Alive	273		0	273	0	273			0
TCGA-A8-A07S-01	TCGA-A8-A07S	BRCA	73	FEMALE	Stage IIA	Mixed Histology (please specify)		Alive	243		0	243	0	243			0
TCGA-A8-A07U-01	TCGA-A8-A07U	BRCA	66	FEMALE	Stage IIIA	Infiltrating Ductal Carcinoma		Alive	760		0	760	0	760	0	760	0
TCGA-A8-A07W-01	TCGA-A8-A07W	BRCA	76	FEMALE	Stage IV	Infiltrating Ductal Carcinoma		Alive	304		0	304	0	304			0
TCGA-A8-A07Z-01	TCGA-A8-A07Z	BRCA	85	FEMALE	Stage IIA	Infiltrating Ductal Carcinoma		Alive	1371		0	1371	0	1371	0	1371	0
TCGA-A8-A081-01	TCGA-A8-A081	BRCA	80	FEMALE	Stage IIA	Infiltrating Ductal Carcinoma		Alive	0		0	0	0	0	0	0	0
TCGA-A8-A082-01	TCGA-A8-A082	BRCA	58	FEMALE	Stage IIB	Infiltrating Ductal Carcinoma		Alive	549		0	549	0	549	0	549	0
TCGA-A8-A083-01	TCGA-A8-A083	BRCA	67	FEMALE	Stage IIB	Infiltrating Ductal Carcinoma		Alive	0		0	0	0	0	0	0	0
TCGA-A8-A084-01	TCGA-A8-A084	BRCA	81	FEMALE	Stage IIB	Infiltrating Ductal Carcinoma		Alive	458		0	458	0	458			0
TCGA-A8-A085-01	TCGA-A8-A085	BRCA	44	MALE	Stage IIB	Infiltrating Ductal Carcinoma		Alive	1124		0	1124	0	1124	0	1124	0
TCGA-A8-A086-01	TCGA-A8-A086	BRCA	59	FEMALE	Stage IIA	Infiltrating Ductal Carcinoma		Alive	396		0	396	0	396	0	396	0
TCGA-A8-A08A-01	TCGA-A8-A08A	BRCA	89	FEMALE	Stage I	Infiltrating Ductal Carcinoma		Alive	30		0	30	0	30	0	30	0
TCGA-A8-A08B-01	TCGA-A8-A08B	BRCA	52	FEMALE	Stage IIA	Infiltrating Ductal Carcinoma		Alive	1156		0	1156	0	1156	0	1156	0
TCGA-A8-A08C-01	TCGA-A8-A08C	BRCA	65	FEMALE	Stage IIA	Infiltrating Ductal Carcinoma		Alive	881		0	881	0	881	0	881	0
TCGA-A8-A08F-01	TCGA-A8-A08F	BRCA	59	FEMALE	Stage IIIC	Infiltrating Ductal Carcinoma		Alive	1004		0	1004	0	1004	0	1004	0
TCGA-A8-A08G-01	TCGA-A8-A08G	BRCA	41	FEMALE	Stage IIA	Infiltrating Ductal Carcinoma		Alive	607		0	607	0	607	0	607	0
TCGA-A8-A08H-01	TCGA-A8-A08H	BRCA	66	FEMALE	Stage IIA	Infiltrating Ductal Carcinoma		Alive	0		0	0	0	0	0	0	0
TCGA-A8-A08I-01	TCGA-A8-A08I	BRCA	53	FEMALE	Stage IIA	Infiltrating Ductal Carcinoma		Alive	365		0	365	0	365	0	365	0
TCGA-A8-A08J-01	TCGA-A8-A08J	BRCA	52	FEMALE	Stage IV	Infiltrating Ductal Carcinoma		Dead		1127	1	1127	1	1127			1
TCGA-A8-A08L-01	TCGA-A8-A08L	BRCA	89	FEMALE	Stage IIIA	Infiltrating Ductal Carcinoma		Dead		304	1	304	0	304	0	304	0
TCGA-A8-A08O-01	TCGA-A8-A08O	BRCA	45	FEMALE	Stage IV	Infiltrating Ductal Carcinoma		Alive	943		0	943	0	943			1
TCGA-A8-A08P-01	TCGA-A8-A08P	BRCA	70	FEMALE	Stage IIIA	Infiltrating Ductal Carcinoma		Alive	943		0	943	0	943	0	943	0
TCGA-A8-A08R-01	TCGA-A8-A08R	BRCA	52	FEMALE	Stage IIB	Infiltrating Ductal Carcinoma		Alive	30		0	30	0	30	0	30	0
TCGA-A8-A08S-01	TCGA-A8-A08S	BRCA	71	FEMALE	Stage IIA	Infiltrating Ductal Carcinoma		Alive	1004		0	1004	0	1004	0	1004	0
TCGA-A8-A08T-01	TCGA-A8-A08T	BRCA	64	FEMALE	Stage IV	Infiltrating Ductal Carcinoma		Dead		3409	1	3409	1	3409			1
TCGA-A8-A08X-01	TCGA-A8-A08X	BRCA	43	FEMALE	Stage IIIC	Infiltrating Ductal Carcinoma		Alive	1308		0	1308	0	1308	1	366	1
TCGA-A8-A08Z-01	TCGA-A8-A08Z	BRCA	76	FEMALE	[Discrepancy]	Infiltrating Ductal Carcinoma		Alive	1217		0	1217	0	1217	0	1217	0
TCGA-A8-A090-01	TCGA-A8-A090	BRCA	74	FEMALE	Stage IIA	Infiltrating Ductal Carcinoma		Alive	0		0	0	0	0	0	0	0
TCGA-A8-A091-01	TCGA-A8-A091	BRCA	61	FEMALE	Stage IIA	Infiltrating Ductal Carcinoma		Alive	1004		0	1004	0	1004	1	243	1
TCGA-A8-A092-01	TCGA-A8-A092	BRCA	48	FEMALE	Stage IIIA	Infiltrating Ductal Carcinoma		Alive	942		0	942	0	942	0	942	0
TCGA-A8-A093-01	TCGA-A8-A093	BRCA	61	FEMALE	Stage IIA	Infiltrating Ductal Carcinoma		Alive	546		0	546	0	546	0	546	0
TCGA-A8-A094-01	TCGA-A8-A094	BRCA	75	FEMALE	Stage IIA	Infiltrating Ductal Carcinoma		Alive	0		0	0	0	0	0	0	0
TCGA-A8-A095-01	TCGA-A8-A095	BRCA	45	FEMALE	Stage I	Infiltrating Ductal Carcinoma		Alive	1277		0	1277	0	1277	0	1277	0
TCGA-A8-A096-01	TCGA-A8-A096	BRCA	73	FEMALE	Stage IIA	Infiltrating Ductal Carcinoma		Alive	0		0	0	0	0	0	0	0
TCGA-A8-A097-01	TCGA-A8-A097	BRCA	65	FEMALE	Stage IIB	Infiltrating Ductal Carcinoma		Alive	365		0	365	0	365	0	365	0
TCGA-A8-A099-01	TCGA-A8-A099	BRCA	76	FEMALE	Stage X	Infiltrating Ductal Carcinoma		Alive	304		0	304	0	304			0
TCGA-A8-A09A-01	TCGA-A8-A09A	BRCA	40	FEMALE	Stage X	Infiltrating Ductal Carcinoma		Alive	304		0	304	0	304			0
TCGA-A8-A09B-01	TCGA-A8-A09B	BRCA	58	FEMALE	Stage IIIB	Infiltrating Ductal Carcinoma		Alive	365		0	365	0	365	0	365	0
TCGA-A8-A09C-01	TCGA-A8-A09C	BRCA	69	FEMALE	Stage X	Infiltrating Ductal Carcinoma		Alive	31		0	31	0	31			0
TCGA-A8-A09D-01	TCGA-A8-A09D	BRCA	47	FEMALE	Stage IIB	Infiltrating Ductal Carcinoma		Alive	1522		0	1522	0	1522	0	1522	0
TCGA-A8-A09E-01	TCGA-A8-A09E	BRCA	73	FEMALE	Stage IIIB	Infiltrating Ductal Carcinoma		Alive	1492		0	1492	0	1492			0
TCGA-A8-A09G-01	TCGA-A8-A09G	BRCA	79	FEMALE	Stage IIIC	Infiltrating Ductal Carcinoma		Alive	0		0	0	0	0	0	0	0
TCGA-A8-A09I-01	TCGA-A8-A09I	BRCA	84	FEMALE	Stage IIA	Infiltrating Ductal Carcinoma		Alive	1371		0	1371	0	1371	0	1371	0
TCGA-A8-A09K-01	TCGA-A8-A09K	BRCA	68	FEMALE	Stage IIA	Infiltrating Ductal Carcinoma		Alive	912		0	912	0	912	0	912	0
TCGA-A8-A09M-01	TCGA-A8-A09M	BRCA	75	FEMALE	Stage IIIC	Infiltrating Ductal Carcinoma		Alive	1006		0	1006	0	1006	0	1006	0
TCGA-A8-A09N-01	TCGA-A8-A09N	BRCA	57	FEMALE	Stage IIIC	Infiltrating Ductal Carcinoma		Alive	31		0	31	0	31	0	31	0
TCGA-A8-A09Q-01	TCGA-A8-A09Q	BRCA	83	FEMALE	Stage IIIB	Infiltrating Ductal Carcinoma		Alive	761		0	761	0	761			0
TCGA-A8-A09R-01	TCGA-A8-A09R	BRCA	82	FEMALE	Stage IIB	Infiltrating Ductal Carcinoma		Alive	273		0	273	0	273	0	273	0
TCGA-A8-A09T-01	TCGA-A8-A09T	BRCA	68	FEMALE	[Discrepancy]	Infiltrating Lobular Carcinoma		Alive	579		0	579	0	579	0	579	0
TCGA-A8-A09V-01	TCGA-A8-A09V	BRCA	51	FEMALE	Stage IIA	Infiltrating Lobular Carcinoma		Alive	457		0	457	0	457	0	457	0
TCGA-A8-A09W-01	TCGA-A8-A09W	BRCA	70	FEMALE	Stage IIIB	Infiltrating Lobular Carcinoma		Alive	30		0	30	0	30			0
TCGA-A8-A09X-01	TCGA-A8-A09X	BRCA	62	FEMALE	Stage IIIC	Infiltrating Lobular Carcinoma		Dead		426	1	426		426			0
TCGA-A8-A09Z-01	TCGA-A8-A09Z	BRCA	83	FEMALE	Stage IIB	Infiltrating Lobular Carcinoma		Alive	0		0	0	0	0			0
TCGA-A8-A0A1-01	TCGA-A8-A0A1	BRCA	84	FEMALE	Stage IIA	Infiltrating Lobular Carcinoma		Alive	365		0	365	0	365	0	365	0
TCGA-A8-A0A2-01	TCGA-A8-A0A2	BRCA	66	FEMALE	Stage IIA	Infiltrating Lobular Carcinoma		Alive	579		0	579	0	579	0	579	0
TCGA-A8-A0A4-01	TCGA-A8-A0A4	BRCA	73	FEMALE	Stage IIA	Infiltrating Lobular Carcinoma		Alive	396		0	396	0	396	0	396	0
TCGA-A8-A0A6-01	TCGA-A8-A0A6	BRCA	64	FEMALE	Stage IIIC	Infiltrating Lobular Carcinoma		Alive	640		0	640	0	640	0	640	0
TCGA-A8-A0A7-01	TCGA-A8-A0A7	BRCA	57	FEMALE	Stage IIB	Infiltrating Lobular Carcinoma		Alive	30		0	30	0	30	0	30	0
TCGA-A8-A0A9-01	TCGA-A8-A0A9	BRCA	80	FEMALE	Stage IIA	Infiltrating Ductal Carcinoma		Alive	822		0	822	0	822	0	822	0
TCGA-A8-A0AB-01	TCGA-A8-A0AB	BRCA	54	FEMALE	Stage IIA	Infiltrating Lobular Carcinoma		Alive	518		0	518	0	518	0	518	0
TCGA-A8-A0AD-01	TCGA-A8-A0AD	BRCA	83	FEMALE	Stage I	Mixed Histology (please specify)		Alive	1157		0	1157	0	1157	0	1157	0
TCGA-AC-A23C-01	TCGA-AC-A23C	BRCA	62	FEMALE	Stage IIB	Infiltrating Ductal Carcinoma		Alive	585		0	585	0	585	0	585	0
TCGA-AC-A23E-01	TCGA-AC-A23E	BRCA	50	FEMALE	Stage IIB	Infiltrating Ductal Carcinoma		Alive	698		0	698	0	698	0	698	0
TCGA-AC-A23G-01	TCGA-AC-A23G	BRCA	76	FEMALE	Stage IIA	Infiltrating Lobular Carcinoma		Alive	2248		0	2248	0	2248	0	2248	0
TCGA-AC-A23H-01	TCGA-AC-A23H	BRCA	90	FEMALE	Stage IIA	Infiltrating Ductal Carcinoma		Dead		174	1	174	1	174			1
TCGA-AC-A23H-11	TCGA-AC-A23H	BRCA	90	FEMALE	Stage IIA	Infiltrating Ductal Carcinoma		Dead		174	1	174	1	174			1
TCGA-AC-A2B8-01	TCGA-AC-A2B8	BRCA	84	FEMALE	Stage IIB	Infiltrating Lobular Carcinoma		Alive	677		0	677	0	677	0	677	1
TCGA-AC-A2BK-01	TCGA-AC-A2BK	BRCA	78	FEMALE	Stage IIIA	Infiltrating Ductal Carcinoma		Alive	2222		0	2222	0	2222	0	2222	0
TCGA-AC-A2BM-01	TCGA-AC-A2BM	BRCA	41	FEMALE	Stage IIB	Infiltrating Ductal Carcinoma		Alive	3022		0	3022	0	3022	0	3022	0
TCGA-AC-A2FB-01	TCGA-AC-A2FB	BRCA	65	FEMALE	Stage IIA	Infiltrating Lobular Carcinoma		Alive	1234		0	1234	0	1234	0	1234	0
TCGA-AC-A2FB-11	TCGA-AC-A2FB	BRCA	65	FEMALE	Stage IIA	Infiltrating Lobular Carcinoma		Alive	1234		0	1234	0	1234	0	1234	0
TCGA-AC-A2FE-01	TCGA-AC-A2FE	BRCA	62	FEMALE	Stage IIIC	Infiltrating Lobular Carcinoma		Dead		2636	1	2636	1	2636	1	766	1
TCGA-AC-A2FF-01	TCGA-AC-A2FF	BRCA	40	FEMALE	Stage IIB	Infiltrating Lobular Carcinoma		Alive	2759		0	2759	0	2759	0	2759	0
TCGA-AC-A2FF-11	TCGA-AC-A2FF	BRCA	40	FEMALE	Stage IIB	Infiltrating Lobular Carcinoma		Alive	2759		0	2759	0	2759	0	2759	0
TCGA-AC-A2FG-01	TCGA-AC-A2FG	BRCA	79	FEMALE	Stage IIB	Infiltrating Lobular Carcinoma		Alive	1853		0	1853	0	1853	0	1853	0
TCGA-AC-A2FG-11	TCGA-AC-A2FG	BRCA	79	FEMALE	Stage IIB	Infiltrating Lobular Carcinoma		Alive	1853		0	1853	0	1853	0	1853	0
TCGA-AC-A2FK-01	TCGA-AC-A2FK	BRCA	45	FEMALE	Stage IIIC	Infiltrating Lobular Carcinoma		Alive	2650		0	2650	0	2650	0	2650	0
TCGA-AC-A2FM-01	TCGA-AC-A2FM	BRCA	87	FEMALE	Stage IIB	Infiltrating Lobular Carcinoma		Dead		792	1	792	1	792	1	780	1
TCGA-AC-A2FM-11	TCGA-AC-A2FM	BRCA	87	FEMALE	Stage IIB	Infiltrating Lobular Carcinoma		Dead		792	1	792	1	792	1	780	1
TCGA-AC-A2FO-01	TCGA-AC-A2FO	BRCA	65	FEMALE	Stage IIB	Infiltrating Lobular Carcinoma		Alive	2255		0	2255	0	2255	0	2255	0
TCGA-AC-A2QH-01	TCGA-AC-A2QH	BRCA	58	FEMALE	Stage IIB	Metaplastic Carcinoma		Alive	1005		0	1005	0	1005	0	1005	0
TCGA-AC-A2QI-01	TCGA-AC-A2QI	BRCA	76	FEMALE	Stage IIIA	Infiltrating Lobular Carcinoma		Alive	588		0	588	0	588	0	588	0
TCGA-AC-A2QJ-01	TCGA-AC-A2QJ	BRCA	48	FEMALE	Stage IIIB	Metaplastic Carcinoma		Dead		446	1	446	1	446	1	237	1
TCGA-AC-A3BB-01	TCGA-AC-A3BB	BRCA	46	FEMALE	Stage IIIA	Infiltrating Lobular Carcinoma		Alive	987		0	987	0	987	0	987	0
TCGA-AC-A3EH-01	TCGA-AC-A3EH	BRCA	79	FEMALE	Stage IIIC	Infiltrating Lobular Carcinoma		Dead		197	1	197	0	197	0	197	0
TCGA-AC-A3HN-01	TCGA-AC-A3HN	BRCA	87	FEMALE	Stage IIB	Infiltrating Lobular Carcinoma		Alive	496		0	496	0	496	0	496	0
TCGA-AC-A3OD-01	TCGA-AC-A3OD	BRCA	68	FEMALE	Stage IIB	Infiltrating Lobular Carcinoma		Alive	451		0	451	0	451	0	451	0
TCGA-AC-A3QP-01	TCGA-AC-A3QP	BRCA	79	FEMALE	Stage IIB	Infiltrating Lobular Carcinoma		Alive	675		0	675	0	675	0	675	0
TCGA-AC-A3QQ-01	TCGA-AC-A3QQ	BRCA	54	FEMALE	Stage IA	Infiltrating Lobular Carcinoma		Alive	734		0	734	0	734			0
TCGA-AC-A3TM-01	TCGA-AC-A3TM	BRCA	50	FEMALE	Stage IIIA	Infiltrating Lobular Carcinoma		Alive	762		0	762	0	762	0	762	0
TCGA-AC-A3TN-01	TCGA-AC-A3TN	BRCA	75	FEMALE	Stage IIB	Infiltrating Lobular Carcinoma		Alive	456		0	456	0	456	0	456	0
TCGA-AC-A3W5-01	TCGA-AC-A3W5	BRCA	65	FEMALE	Stage IIA	Infiltrating Lobular Carcinoma		Alive	504		0	504	0	504			0
TCGA-AC-A3W6-01	TCGA-AC-A3W6	BRCA	90	FEMALE	Stage IIIA	Infiltrating Lobular Carcinoma		Alive	602		0	602	0	602	0	602	0
TCGA-AC-A3W7-01	TCGA-AC-A3W7	BRCA	66	FEMALE	Stage IIB	Infiltrating Lobular Carcinoma		Alive	471		0	471	0	471	0	471	0
TCGA-AC-A3YI-01	TCGA-AC-A3YI	BRCA	74	FEMALE	Stage IIIC	Infiltrating Lobular Carcinoma		Alive	707		0	707	0	707	0	707	0
TCGA-AC-A3YJ-01	TCGA-AC-A3YJ	BRCA	66	FEMALE	Stage IIA	Other, specify		Alive	754		0	754	0	754	0	754	0
TCGA-AC-A4ZE-01	TCGA-AC-A4ZE	BRCA	63	FEMALE	Stage IIB	Infiltrating Lobular Carcinoma		Alive	890		0	890	0	890	0	890	0
TCGA-AC-A5EH-01	TCGA-AC-A5EH	BRCA	76	FEMALE	Stage IIB	Infiltrating Ductal Carcinoma		Alive	511		0	511	0	511	0	511	0
TCGA-AC-A5EI-01	TCGA-AC-A5EI	BRCA	88	FEMALE	Stage IB	Other, specify		Alive	442		0	442	0	442	0	442	0
TCGA-AC-A5XS-01	TCGA-AC-A5XS	BRCA	74	FEMALE	Stage IIA	Infiltrating Lobular Carcinoma		Alive	588		0	588	0	588	0	588	0
TCGA-AC-A5XU-01	TCGA-AC-A5XU	BRCA	74	FEMALE	Stage IIB	Infiltrating Ductal Carcinoma		Alive	455		0	455	0	455	0	455	0
TCGA-AC-A62V-01	TCGA-AC-A62V	BRCA	58	MALE	Stage IV	Infiltrating Ductal Carcinoma		Dead		348	1	348	1	348			1
TCGA-AC-A62X-01	TCGA-AC-A62X	BRCA	72	FEMALE	Stage IIA	Infiltrating Ductal Carcinoma		Alive	417		0	417	0	417	0	417	0
TCGA-AC-A62Y-01	TCGA-AC-A62Y	BRCA	79	FEMALE	Stage IIB	Infiltrating Lobular Carcinoma		Alive	530		0	530	0	530			0
TCGA-AC-A6IV-01	TCGA-AC-A6IV	BRCA	47	FEMALE	Stage IIB	Infiltrating Lobular Carcinoma		Alive	568		0	568	0	568	0	568	0
TCGA-AC-A6IW-01	TCGA-AC-A6IW	BRCA	73	FEMALE	Stage IIA	Infiltrating Ductal Carcinoma		Alive	413		0	413	0	413	0	413	0
TCGA-AC-A6IX-06	TCGA-AC-A6IX	BRCA	49	FEMALE	Stage IIIC	Infiltrating Lobular Carcinoma		Alive	373		0	373	0	373	0	373	0
TCGA-AC-A6IX-01	TCGA-AC-A6IX	BRCA	49	FEMALE	Stage IIIC	Infiltrating Lobular Carcinoma		Alive	373		0	373	0	373	0	373	0
TCGA-AC-A6NO-01	TCGA-AC-A6NO	BRCA	43	FEMALE	Stage IIB	Infiltrating Ductal Carcinoma		Alive	51		0	51	0	51	0	51	0
TCGA-AC-A7VB-01	TCGA-AC-A7VB	BRCA	51	FEMALE	Stage IIA	Infiltrating Ductal Carcinoma		Alive	250		0	250	0	250	0	250	0
TCGA-AC-A7VC-01	TCGA-AC-A7VC	BRCA	56	FEMALE	Stage IIB	Metaplastic Carcinoma		Alive	1		0	1	0	1	0	1	0
TCGA-AC-A8OP-01	TCGA-AC-A8OP	BRCA	72	FEMALE	Stage IA	Infiltrating Ductal Carcinoma		Alive	614		0	614	0	614	0	614	0
TCGA-AC-A8OQ-01	TCGA-AC-A8OQ	BRCA	72	FEMALE	Stage IIB	Infiltrating Ductal Carcinoma		Alive	34		0	34	0	34	0	34	0
TCGA-AC-A8OR-01	TCGA-AC-A8OR	BRCA	75	FEMALE	Stage IA	Mucinous Carcinoma		Alive	40		0	40	0	40	0	40	0
TCGA-AC-A8OS-01	TCGA-AC-A8OS	BRCA	71	FEMALE	Stage IIA	Infiltrating Lobular Carcinoma		Alive	70		0	70	0	70	0	70	0
TCGA-AN-A03X-01	TCGA-AN-A03X	BRCA	74	FEMALE	Stage IIA	Infiltrating Ductal Carcinoma		Alive	10		0	10	0	10	0	10	0
TCGA-AN-A03Y-01	TCGA-AN-A03Y	BRCA	66	FEMALE	Stage IIA	Infiltrating Ductal Carcinoma		Alive	10		0	10	0	10	0	10	0
TCGA-AN-A041-01	TCGA-AN-A041	BRCA	29	FEMALE	Stage IIB	Infiltrating Ductal Carcinoma		Alive	7		0	7	0	7	0	7	0
TCGA-AN-A046-01	TCGA-AN-A046	BRCA	68	FEMALE	Stage IIA	Infiltrating Ductal Carcinoma		Alive	10		0	10	0	10	0	10	0
TCGA-AN-A049-01	TCGA-AN-A049	BRCA	62	FEMALE	Stage IIA	Infiltrating Ductal Carcinoma		Alive	19		0	19	0	19			0
TCGA-AN-A04A-01	TCGA-AN-A04A	BRCA	36	FEMALE	Stage IIIA	Infiltrating Ductal Carcinoma		Alive	90		0	90	0	90			0
TCGA-AN-A04C-01	TCGA-AN-A04C	BRCA	51	FEMALE	Stage IIB	Infiltrating Ductal Carcinoma		Alive	54		0	54	0	54			0
TCGA-AN-A04D-01	TCGA-AN-A04D	BRCA	58	FEMALE	Stage IIB	Infiltrating Ductal Carcinoma		Alive	52		0	52	0	52			0
TCGA-AN-A0AJ-01	TCGA-AN-A0AJ	BRCA	79	FEMALE	Stage IIB	Infiltrating Ductal Carcinoma		Alive	303		0	303	0	303	0	303	0
TCGA-AN-A0AK-01	TCGA-AN-A0AK	BRCA	76	FEMALE	Stage IIA	Infiltrating Ductal Carcinoma		Alive	224		0	224	0	224	0	224	0
TCGA-AN-A0AL-01	TCGA-AN-A0AL	BRCA	41	FEMALE	Stage IIIB	Infiltrating Ductal Carcinoma		Alive	227		0	227	0	227	0	227	0
TCGA-AN-A0AM-01	TCGA-AN-A0AM	BRCA	56	FEMALE	Stage IIA	Infiltrating Ductal Carcinoma		Alive	5		0	5	0	5	0	5	0
TCGA-AN-A0AR-01	TCGA-AN-A0AR	BRCA	55	FEMALE	Stage IIA	Infiltrating Ductal Carcinoma		Alive	10		0	10	0	10	0	10	0
TCGA-AN-A0AS-01	TCGA-AN-A0AS	BRCA	70	FEMALE	Stage IIIA	Infiltrating Ductal Carcinoma		Alive	10		0	10	0	10	0	10	0
TCGA-AN-A0AT-01	TCGA-AN-A0AT	BRCA	62	FEMALE	Stage IIA	Infiltrating Ductal Carcinoma		Alive	10		0	10	0	10	0	10	0
TCGA-AN-A0FD-01	TCGA-AN-A0FD	BRCA	71	FEMALE	Stage IIA	Infiltrating Ductal Carcinoma		Alive	196		0	196	0	196	0	196	0
TCGA-AN-A0FF-01	TCGA-AN-A0FF	BRCA	32	FEMALE	Stage IA	Infiltrating Ductal Carcinoma		Alive	172		0	172	0	172	0	172	0
TCGA-AN-A0FJ-01	TCGA-AN-A0FJ	BRCA	59	FEMALE	Stage IV	Infiltrating Ductal Carcinoma		Alive	242		0	242	0	242			0
TCGA-AN-A0FK-01	TCGA-AN-A0FK	BRCA	88	FEMALE	Stage IIIB	Infiltrating Ductal Carcinoma		Alive	213		0	213	0	213	0	213	0
TCGA-AN-A0FL-01	TCGA-AN-A0FL	BRCA	62	FEMALE	Stage IIA	Infiltrating Ductal Carcinoma		Alive	231		0	231	0	231	0	231	0
TCGA-AN-A0FN-01	TCGA-AN-A0FN	BRCA	61	FEMALE	Stage IA	Infiltrating Lobular Carcinoma		Alive	218		0	218	0	218	0	218	0
TCGA-AN-A0FS-01	TCGA-AN-A0FS	BRCA	55	FEMALE	Stage IA	Infiltrating Lobular Carcinoma		Alive	210		0	210	0	210	0	210	0
TCGA-AN-A0FT-01	TCGA-AN-A0FT	BRCA	63	FEMALE	Stage IIB	Infiltrating Ductal Carcinoma		Alive	214		0	214	0	214	0	214	0
TCGA-AN-A0FV-01	TCGA-AN-A0FV	BRCA	58	FEMALE	Stage IIA	Infiltrating Ductal Carcinoma		Alive	10		0	10	0	10	0	10	0
TCGA-AN-A0FW-01	TCGA-AN-A0FW	BRCA	67	FEMALE	Stage IIIA	Infiltrating Ductal Carcinoma		Alive	11		0	11	0	11	0	11	0
TCGA-AN-A0FX-01	TCGA-AN-A0FX	BRCA	52	FEMALE	Stage IIA	Infiltrating Ductal Carcinoma		Alive	10		0	10	0	10	0	10	0
TCGA-AN-A0FY-01	TCGA-AN-A0FY	BRCA	55	FEMALE	Stage IA	Infiltrating Ductal Carcinoma		Alive	10		0	10	0	10	0	10	0
TCGA-AN-A0FZ-01	TCGA-AN-A0FZ	BRCA	45	FEMALE	Stage IIIA	Infiltrating Ductal Carcinoma		Alive	10		0	10	0	10	0	10	0
TCGA-AN-A0G0-01	TCGA-AN-A0G0	BRCA	56	FEMALE	Stage IIA	Infiltrating Ductal Carcinoma		Alive	16		0	16	0	16	0	16	0
TCGA-AN-A0XL-01	TCGA-AN-A0XL	BRCA	61	FEMALE	Stage IIA	Infiltrating Ductal Carcinoma		Alive	163		0	163	0	163	0	163	0
TCGA-AN-A0XN-01	TCGA-AN-A0XN	BRCA	68	FEMALE	Stage IIIA	Infiltrating Ductal Carcinoma		Alive	10		0	10	0	10	0	10	0
TCGA-AN-A0XO-01	TCGA-AN-A0XO	BRCA	59	FEMALE	Stage IIIA	Infiltrating Ductal Carcinoma		Alive	375		0	375	0	375	0	375	0
TCGA-AN-A0XP-01	TCGA-AN-A0XP	BRCA	69	FEMALE	Stage IIIA	Infiltrating Ductal Carcinoma		Alive	9		0	9	0	9	0	9	0
TCGA-AN-A0XR-01	TCGA-AN-A0XR	BRCA	55	FEMALE	Stage IIIA	Infiltrating Ductal Carcinoma		Alive	10		0	10	0	10	0	10	0
TCGA-AN-A0XS-01	TCGA-AN-A0XS	BRCA	63	FEMALE	Stage IIIA	Infiltrating Ductal Carcinoma		Alive	10		0	10	0	10	0	10	0
TCGA-AN-A0XT-01	TCGA-AN-A0XT	BRCA	54	FEMALE	Stage IIIA	Infiltrating Ductal Carcinoma		Alive	10		0	10	0	10	0	10	0
TCGA-AN-A0XU-01	TCGA-AN-A0XU	BRCA	54	FEMALE	Stage IIA	Infiltrating Ductal Carcinoma		Alive	10		0	10	0	10	0	10	0
TCGA-AN-A0XV-01	TCGA-AN-A0XV	BRCA	67	FEMALE	Stage IIIA	Infiltrating Ductal Carcinoma		Alive	162		0	162	0	162	0	162	0
TCGA-AN-A0XW-01	TCGA-AN-A0XW	BRCA	36	FEMALE	Stage IIIA	Infiltrating Ductal Carcinoma		Alive	170		0	170	0	170	0	170	0
TCGA-AO-A03L-01	TCGA-AO-A03L	BRCA	34	FEMALE	Stage IIIA	Infiltrating Ductal Carcinoma		Alive	2442		0	2442	0	2442	0	2442	0
TCGA-AO-A03M-01	TCGA-AO-A03M	BRCA	29	FEMALE	Stage I	Infiltrating Ductal Carcinoma		Alive	1866		0	1866	0	1866	0	1866	0
TCGA-AO-A03N-01	TCGA-AO-A03N	BRCA	59	FEMALE	Stage IIB	Infiltrating Ductal Carcinoma		Alive	2031		0	2031	0	2031	1	1645	1
TCGA-AO-A03O-01	TCGA-AO-A03O	BRCA	69	FEMALE	Stage IIA	Infiltrating Ductal Carcinoma		Dead		2483	1	2483	0	2483	0	2483	0
TCGA-AO-A03P-01	TCGA-AO-A03P	BRCA	54	FEMALE	Stage IIB	Infiltrating Ductal Carcinoma		Dead		2911	1	2911	1	2911			1
TCGA-AO-A03R-01	TCGA-AO-A03R	BRCA	57	FEMALE	Stage IIB	Infiltrating Ductal Carcinoma		Alive	2091		0	2091	0	2091	0	2091	0
TCGA-AO-A03T-01	TCGA-AO-A03T	BRCA	42	FEMALE	Stage IIB	Infiltrating Ductal Carcinoma		Alive	2124		0	2124	0	2124	0	2124	0
TCGA-AO-A03U-01	TCGA-AO-A03U	BRCA	31	FEMALE	Stage I	Other, specify		Dead		1793	1	1793	0	1793	0	1793	1
TCGA-AO-A03V-01	TCGA-AO-A03V	BRCA	41	FEMALE	Stage I	Infiltrating Ductal Carcinoma		Alive	1351		0	1351	0	1351	0	1351	0
TCGA-AO-A0J2-01	TCGA-AO-A0J2	BRCA	41	FEMALE	Stage IA	Infiltrating Ductal Carcinoma		Alive	997		0	997	0	997	0	997	0
TCGA-AO-A0J3-01	TCGA-AO-A0J3	BRCA	67	FEMALE	Stage IIB	Other, specify		Alive	651		0	651	0	651	0	651	0
TCGA-AO-A0J4-01	TCGA-AO-A0J4	BRCA	41	FEMALE	Stage IA	Infiltrating Ductal Carcinoma		Alive	1587		0	1587	0	1587	0	1587	0
TCGA-AO-A0J5-01	TCGA-AO-A0J5	BRCA	48	FEMALE	Stage IV	Other, specify		Dead		792	1	792	1	792			1
TCGA-AO-A0J6-01	TCGA-AO-A0J6	BRCA	61	FEMALE	Stage IIA	Infiltrating Ductal Carcinoma		Alive	1140		0	1140	0	1140	0	1140	0
TCGA-AO-A0J7-01	TCGA-AO-A0J7	BRCA	71	FEMALE	Stage IIB	Other, specify		Alive	618		0	618	0	618	0	618	0
TCGA-AO-A0J8-01	TCGA-AO-A0J8	BRCA	61	FEMALE	Stage IIA	Infiltrating Lobular Carcinoma		Alive	680		0	680	0	680	0	680	0
TCGA-AO-A0J9-01	TCGA-AO-A0J9	BRCA	61	FEMALE	Stage IIIC	Infiltrating Lobular Carcinoma		Alive	1613		0	1613	0	1613	1	1066	1
TCGA-AO-A0JA-01	TCGA-AO-A0JA	BRCA	36	FEMALE	Stage IIIC	Infiltrating Ductal Carcinoma		Alive	655		0	655	0	655	1	143	1
TCGA-AO-A0JB-01	TCGA-AO-A0JB	BRCA	50	FEMALE	Stage IIIA	Infiltrating Ductal Carcinoma		Alive	1542		0	1542	0	1542	0	1542	0
TCGA-AO-A0JC-01	TCGA-AO-A0JC	BRCA	64	FEMALE	Stage IIA	Infiltrating Ductal Carcinoma		Alive	1547		0	1547	0	1547	0	1547	0
TCGA-AO-A0JD-01	TCGA-AO-A0JD	BRCA	59	FEMALE	Stage IIIA	Infiltrating Ductal Carcinoma		Alive	2190		0	2190	0	2190	0	2190	0
TCGA-AO-A0JE-01	TCGA-AO-A0JE	BRCA	53	FEMALE	Stage IIIA	Infiltrating Ductal Carcinoma		Alive	2335		0	2335	0	2335			0
TCGA-AO-A0JF-01	TCGA-AO-A0JF	BRCA	68	FEMALE	Stage IIA	Infiltrating Ductal Carcinoma		Alive	1980		0	1980	0	1980	0	1980	0
TCGA-AO-A0JG-01	TCGA-AO-A0JG	BRCA	49	FEMALE	Stage IIIA	Other, specify		Alive	798		0	798	0	798			0
TCGA-AO-A0JI-01	TCGA-AO-A0JI	BRCA	56	FEMALE	Stage IIA	Infiltrating Ductal Carcinoma		Alive	1528		0	1528	0	1528	0	1528	0
TCGA-AO-A0JJ-01	TCGA-AO-A0JJ	BRCA	54	FEMALE	Stage IIB	Infiltrating Lobular Carcinoma		Alive	1887		0	1887	0	1887	0	1887	0
TCGA-AO-A0JL-01	TCGA-AO-A0JL	BRCA	59	FEMALE	Stage IIIA	Infiltrating Ductal Carcinoma		Alive	1683		0	1683	0	1683	0	1683	0
TCGA-AO-A0JM-01	TCGA-AO-A0JM	BRCA	40	FEMALE	Stage IIB	Infiltrating Ductal Carcinoma		Alive	2184		0	2184	0	2184	0	2184	0
TCGA-AO-A124-01	TCGA-AO-A124	BRCA	38	FEMALE	Stage IIA	Other, specify		Alive	3506		0	3506	0	3506	0	3506	0
TCGA-AO-A125-01	TCGA-AO-A125	BRCA	72	FEMALE	Stage IIA	Other, specify		Alive	3456		0	3456	0	3456	0	3456	0
TCGA-AO-A126-01	TCGA-AO-A126	BRCA	39	FEMALE	Stage IIA	Infiltrating Ductal Carcinoma		Alive	3307		0	3307	0	3307	1	267	1
TCGA-AO-A128-01	TCGA-AO-A128	BRCA	61	FEMALE	Stage IIA	Infiltrating Ductal Carcinoma		Alive	3248		0	3248	0	3248	0	3248	0
TCGA-AO-A129-01	TCGA-AO-A129	BRCA	29	FEMALE	Stage IIB	Infiltrating Ductal Carcinoma		Alive	3286		0	3286	0	3286	0	3286	0
TCGA-AO-A12A-01	TCGA-AO-A12A	BRCA	47	FEMALE	Stage IIA	Infiltrating Ductal Carcinoma		Alive	3112		0	3112	0	3112			0
TCGA-AO-A12B-01	TCGA-AO-A12B	BRCA	63	FEMALE	Stage IIA	Infiltrating Ductal Carcinoma		Alive	2989		0	2989	0	2989	0	2989	0
TCGA-AO-A12C-01	TCGA-AO-A12C	BRCA	42	FEMALE	Stage IIB	Infiltrating Ductal Carcinoma		Alive	2372		0	2372	0	2372	0	2372	0
TCGA-AO-A12D-01	TCGA-AO-A12D	BRCA	43	FEMALE	Stage IIA	Infiltrating Ductal Carcinoma		Alive	2515		0	2515	0	2515	0	2515	0
TCGA-AO-A12E-01	TCGA-AO-A12E	BRCA	51	FEMALE	Stage IIB	Infiltrating Lobular Carcinoma		Alive	2142		0	2142	0	2142	0	2142	0
TCGA-AO-A12F-01	TCGA-AO-A12F	BRCA	36	FEMALE	Stage IIA	Infiltrating Ductal Carcinoma		Alive	1842		0	1842	0	1842	0	1842	0
TCGA-AO-A12G-01	TCGA-AO-A12G	BRCA	75	FEMALE	Stage IIA	Other, specify		Alive	1639		0	1639	0	1639	0	1639	0
TCGA-AO-A12H-01	TCGA-AO-A12H	BRCA	69	FEMALE	Stage IIA	Other, specify		Alive	1234		0	1234	0	1234	0	1234	0
TCGA-AO-A1KO-01	TCGA-AO-A1KO	BRCA	46	FEMALE	Stage IIB	Infiltrating Lobular Carcinoma		Alive	622		0	622	0	622	0	622	0
TCGA-AO-A1KP-01	TCGA-AO-A1KP	BRCA	77	FEMALE	Stage IIA	Infiltrating Ductal Carcinoma		Alive	2953		0	2953	0	2953	0	2953	0
TCGA-AO-A1KQ-01	TCGA-AO-A1KQ	BRCA	84	MALE	Stage IIIB	Infiltrating Ductal Carcinoma		Alive	1882		0	1882	0	1882	0	1882	0
TCGA-AO-A1KR-01	TCGA-AO-A1KR	BRCA	51	FEMALE	Stage IIA	Infiltrating Ductal Carcinoma		Alive	2513		0	2513	0	2513	0	2513	0
TCGA-AO-A1KS-01	TCGA-AO-A1KS	BRCA	69	FEMALE	Stage IIA	Infiltrating Lobular Carcinoma		Alive	350		0	350	0	350	0	350	0
TCGA-AO-A1KT-01	TCGA-AO-A1KT	BRCA	78	FEMALE	Stage IIA	Infiltrating Ductal Carcinoma		Alive	541		0	541	0	541	0	541	0
TCGA-AQ-A04H-01	TCGA-AQ-A04H	BRCA	61	FEMALE	Stage IIIA	Infiltrating Ductal Carcinoma		Alive	754		0	754	0	754	0	754	0
TCGA-AQ-A04J-01	TCGA-AQ-A04J	BRCA	45	FEMALE	Stage IIA	Infiltrating Ductal Carcinoma		Alive	819		0	819	0	819	0	819	0
TCGA-AQ-A04L-01	TCGA-AQ-A04L	BRCA	48	FEMALE	Stage IIA	Infiltrating Ductal Carcinoma		Alive	3957		0	3957	0	3957	0	3957	0
TCGA-AQ-A0Y5-01	TCGA-AQ-A0Y5	BRCA	70	FEMALE	Stage IIIA	Infiltrating Ductal Carcinoma		Dead		172	1	172	0	172	0	172	0
TCGA-AQ-A1H2-01	TCGA-AQ-A1H2	BRCA	84	FEMALE	Stage IIIA	Infiltrating Ductal Carcinoma		Alive	475		0	475	0	475	0	475	0
TCGA-AQ-A1H3-01	TCGA-AQ-A1H3	BRCA	49	FEMALE	Stage IIIC	Infiltrating Ductal Carcinoma		Alive	989		0	989	0	989	0	989	0
TCGA-AQ-A54N-01	TCGA-AQ-A54N	BRCA	51	FEMALE	Stage IIA	Infiltrating Ductal Carcinoma		Alive	78		0	78	0	78	0	78	0
TCGA-AQ-A54O-01	TCGA-AQ-A54O	BRCA	51	MALE	Stage IIA	Infiltrating Ductal Carcinoma		Alive	1001		0	1001	0	1001	0	1001	0
TCGA-AQ-A7U7-01	TCGA-AQ-A7U7	BRCA	55	FEMALE	Stage IIIA	Infiltrating Lobular Carcinoma		Dead		584	1	584	0	584	0	584	0
TCGA-AR-A0TP-01	TCGA-AR-A0TP	BRCA	43	FEMALE	Stage IIA	Infiltrating Ductal Carcinoma		Alive	4275		0	4275	0	4275	0	4275	0
TCGA-AR-A0TQ-01	TCGA-AR-A0TQ	BRCA	27	FEMALE	Stage IIIA	Infiltrating Ductal Carcinoma		Alive	2991		0	2991	0	2991	0	2991	0
TCGA-AR-A0TR-01	TCGA-AR-A0TR	BRCA	68	FEMALE	Stage IIB	Infiltrating Ductal Carcinoma		Dead		160	1	160		160	0	160	0
TCGA-AR-A0TS-01	TCGA-AR-A0TS	BRCA	46	FEMALE	Stage IIB	Infiltrating Ductal Carcinoma		Alive	2558		0	2558	0	2558	0	2558	0
TCGA-AR-A0TT-01	TCGA-AR-A0TT	BRCA	53	FEMALE	Stage IIIA	Infiltrating Ductal Carcinoma		Alive	3316		0	3316	0	3316	0	3316	0
TCGA-AR-A0TU-01	TCGA-AR-A0TU	BRCA	35	FEMALE	Stage IIA	Infiltrating Ductal Carcinoma		Alive	709		0	709	0	709	0	709	0
TCGA-AR-A0TV-01	TCGA-AR-A0TV	BRCA	66	FEMALE	Stage IIA	Infiltrating Ductal Carcinoma		Alive	2288		0	2288	0	2288	0	2288	0
TCGA-AR-A0TW-01	TCGA-AR-A0TW	BRCA	50	FEMALE	Stage IIIA	Infiltrating Ductal Carcinoma		Alive	3009		0	3009	0	3009	1	739	1
TCGA-AR-A0TX-01	TCGA-AR-A0TX	BRCA	64	FEMALE	Stage IIA	Infiltrating Ductal Carcinoma		Alive	1972		0	1972	0	1972	0	1972	0
TCGA-AR-A0TY-01	TCGA-AR-A0TY	BRCA	54	FEMALE	Stage IIA	Infiltrating Ductal Carcinoma		Dead		1699	1	1699	1	1699	1	544	1
TCGA-AR-A0TZ-01	TCGA-AR-A0TZ	BRCA	43	FEMALE	[Discrepancy]	Infiltrating Ductal Carcinoma		Dead		3262	1	3262		3262	1	1313	1
TCGA-AR-A0U0-01	TCGA-AR-A0U0	BRCA	73	FEMALE	Stage IIB	Infiltrating Ductal Carcinoma		Alive	1988		0	1988	0	1988	0	1988	0
TCGA-AR-A0U1-01	TCGA-AR-A0U1	BRCA	36	FEMALE	Stage IIB	Infiltrating Ductal Carcinoma		Alive	4052		0	4052	0	4052	0	4052	0
TCGA-AR-A0U2-01	TCGA-AR-A0U2	BRCA	47	FEMALE	Stage IIIA	Infiltrating Ductal Carcinoma		Dead		2551	1	2551	1	2551	1	1609	1
TCGA-AR-A0U3-01	TCGA-AR-A0U3	BRCA	59	FEMALE	Stage IIB	Infiltrating Ductal Carcinoma		Alive	4080		0	4080	0	4080	0	4080	0
TCGA-AR-A0U4-01	TCGA-AR-A0U4	BRCA	54	FEMALE	Stage IIA	Infiltrating Ductal Carcinoma		Alive	3261		0	3261	0	3261	0	3261	0
TCGA-AR-A1AH-01	TCGA-AR-A1AH	BRCA	51	FEMALE	Stage IIB	Infiltrating Ductal Carcinoma		Alive	3807		0	3807	0	3807	0	3807	1
TCGA-AR-A1AI-01	TCGA-AR-A1AI	BRCA	47	FEMALE	Stage IIA	Medullary Carcinoma		Alive	3296		0	3296	0	3296	1	588	1
TCGA-AR-A1AJ-01	TCGA-AR-A1AJ	BRCA	83	FEMALE	Stage I	Infiltrating Ductal Carcinoma		Alive	3072		0	3072	0	3072	0	3072	0
TCGA-AR-A1AK-01	TCGA-AR-A1AK	BRCA	70	FEMALE	Stage I	Infiltrating Lobular Carcinoma		Alive	3159		0	3159	0	3159	0	3159	0
TCGA-AR-A1AL-01	TCGA-AR-A1AL	BRCA	60	FEMALE	Stage IIIA	Infiltrating Lobular Carcinoma		Alive	2971		0	2971	0	2971	0	2971	0
TCGA-AR-A1AM-01	TCGA-AR-A1AM	BRCA	52	FEMALE	Stage IIIA	Infiltrating Lobular Carcinoma		Alive	2991		0	2991	0	2991	0	2991	0
TCGA-AR-A1AN-01	TCGA-AR-A1AN	BRCA	46	FEMALE	Stage IIA	Infiltrating Ductal Carcinoma		Alive	2920		0	2920	0	2920	0	2920	0
TCGA-AR-A1AO-01	TCGA-AR-A1AO	BRCA	47	FEMALE	Stage IIA	Infiltrating Ductal Carcinoma		Alive	2618		0	2618	0	2618	0	2618	0
TCGA-AR-A1AP-01	TCGA-AR-A1AP	BRCA	80	FEMALE	Stage I	Infiltrating Ductal Carcinoma		Alive	2856		0	2856	0	2856	0	2856	0
TCGA-AR-A1AQ-01	TCGA-AR-A1AQ	BRCA	49	FEMALE	Stage IIA	Infiltrating Ductal Carcinoma		Alive	3021		0	3021	0	3021	0	3021	0
TCGA-AR-A1AR-01	TCGA-AR-A1AR	BRCA	50	FEMALE	Stage IIIA	Infiltrating Ductal Carcinoma		Dead		524	1	524	1	524	1	268	1
TCGA-AR-A1AS-01	TCGA-AR-A1AS	BRCA	54	FEMALE	Stage IIB	Infiltrating Ductal Carcinoma		Alive	1150		0	1150	0	1150	0	1150	0
TCGA-AR-A1AT-01	TCGA-AR-A1AT	BRCA	62	FEMALE	Stage IIA	Infiltrating Lobular Carcinoma		Dead		1272	1	1272		1272	0	1272	0
TCGA-AR-A1AU-01	TCGA-AR-A1AU	BRCA	39	FEMALE	Stage IIIA	Infiltrating Ductal Carcinoma		Alive	2868		0	2868	0	2868	0	2868	0
TCGA-AR-A1AV-01	TCGA-AR-A1AV	BRCA	68	MALE	Stage IIB	Infiltrating Ductal Carcinoma		Alive	1864		0	1864	0	1864	0	1864	0
TCGA-AR-A1AW-01	TCGA-AR-A1AW	BRCA	65	FEMALE	Stage IIA	Infiltrating Ductal Carcinoma		Alive	2632		0	2632	0	2632	0	2632	0
TCGA-AR-A1AX-01	TCGA-AR-A1AX	BRCA	64	FEMALE	Stage I	Infiltrating Ductal Carcinoma		Alive	2629		0	2629	0	2629	0	2629	0
TCGA-AR-A1AY-01	TCGA-AR-A1AY	BRCA	65	FEMALE	Stage I	Infiltrating Ductal Carcinoma		Alive	1026		0	1026	0	1026	0	1026	0
TCGA-AR-A24H-01	TCGA-AR-A24H	BRCA	65	FEMALE	Stage IIA	Infiltrating Lobular Carcinoma		Alive	4894		0	4894	0	4894	0	4894	0
TCGA-AR-A24K-01	TCGA-AR-A24K	BRCA	46	FEMALE	Stage IIA	Infiltrating Ductal Carcinoma		Alive	1548		0	1548	0	1548	0	1548	0
TCGA-AR-A24L-01	TCGA-AR-A24L	BRCA	26	FEMALE	Stage IIB	Infiltrating Ductal Carcinoma		Dead		2866	1	2866	1	2866	1	1414	1
TCGA-AR-A24M-01	TCGA-AR-A24M	BRCA	38	FEMALE	Stage IIIA	Mixed Histology (please specify)		Alive	3660		0	3660	0	3660	0	3660	0
TCGA-AR-A24N-01	TCGA-AR-A24N	BRCA	54	FEMALE	Stage I	Infiltrating Ductal Carcinoma		Alive	3035		0	3035	0	3035	0	3035	0
TCGA-AR-A24O-01	TCGA-AR-A24O	BRCA	43	FEMALE	Stage IIIA	Mixed Histology (please specify)		Alive	3607		0	3607	0	3607	1	2561	1
TCGA-AR-A24P-01	TCGA-AR-A24P	BRCA	47	FEMALE	Stage I	Infiltrating Ductal Carcinoma		Alive	84		0	84	0	84	0	84	0
TCGA-AR-A24Q-01	TCGA-AR-A24Q	BRCA	49	FEMALE	Stage IIB	Infiltrating Ductal Carcinoma		Alive	3172		0	3172	0	3172	0	3172	0
TCGA-AR-A24R-01	TCGA-AR-A24R	BRCA	45	FEMALE	Stage IIIA	Infiltrating Ductal Carcinoma		Alive	3430		0	3430	0	3430	0	3430	0
TCGA-AR-A24S-01	TCGA-AR-A24S	BRCA	61	FEMALE	Stage I	Infiltrating Ductal Carcinoma		Alive	2976		0	2976	0	2976	0	2976	0
TCGA-AR-A24T-01	TCGA-AR-A24T	BRCA	46	FEMALE	Stage IIIC	Infiltrating Lobular Carcinoma		Alive	3202		0	3202	0	3202	0	3202	0
TCGA-AR-A24U-01	TCGA-AR-A24U	BRCA	47	FEMALE	Stage IIA	Infiltrating Ductal Carcinoma		Alive	3128		0	3128	0	3128	0	3128	0
TCGA-AR-A24V-01	TCGA-AR-A24V	BRCA	52	FEMALE	Stage IIB	Infiltrating Ductal Carcinoma		Alive	3203		0	3203	0	3203	0	3203	0
TCGA-AR-A24W-01	TCGA-AR-A24W	BRCA	55	FEMALE	Stage IIB	Infiltrating Ductal Carcinoma		Alive	1550		0	1550	0	1550	0	1550	0
TCGA-AR-A24X-01	TCGA-AR-A24X	BRCA	52	FEMALE	Stage IIA	Mixed Histology (please specify)		Alive	3004		0	3004	0	3004	0	3004	0
TCGA-AR-A24Z-01	TCGA-AR-A24Z	BRCA	57	FEMALE	Stage IIA	Infiltrating Ductal Carcinoma		Alive	3001		0	3001	0	3001	0	3001	0
TCGA-AR-A250-01	TCGA-AR-A250	BRCA	58	FEMALE	Stage IIA	Infiltrating Ductal Carcinoma		Alive	2707		0	2707	0	2707	0	2707	0
TCGA-AR-A251-01	TCGA-AR-A251	BRCA	51	FEMALE	Stage IIIA	Infiltrating Ductal Carcinoma		Alive	3030		0	3030	0	3030	0	3030	0
TCGA-AR-A252-01	TCGA-AR-A252	BRCA	50	FEMALE	Stage I	Infiltrating Ductal Carcinoma		Alive	2838		0	2838	0	2838	0	2838	0
TCGA-AR-A254-01	TCGA-AR-A254	BRCA	50	FEMALE	Stage IIIA	Infiltrating Ductal Carcinoma		Alive	2605		0	2605	0	2605	0	2605	0
TCGA-AR-A255-01	TCGA-AR-A255	BRCA	62	FEMALE	Stage I	Infiltrating Ductal Carcinoma		Alive	2161		0	2161	0	2161	0	2161	0
TCGA-AR-A256-01	TCGA-AR-A256	BRCA	45	FEMALE	Stage IIA	Infiltrating Ductal Carcinoma		Dead		2854	1	2854		2854	1	1640	1
TCGA-AR-A2LE-01	TCGA-AR-A2LE	BRCA	69	FEMALE	Stage I	Infiltrating Lobular Carcinoma		Alive	5062		0	5062	0	5062	0	5062	1
TCGA-AR-A2LH-01	TCGA-AR-A2LH	BRCA	55	FEMALE	Stage III	Infiltrating Lobular Carcinoma		Dead		616	1	616		616	1	434	1
TCGA-AR-A2LJ-01	TCGA-AR-A2LJ	BRCA	40	FEMALE	Stage IIIA	Infiltrating Lobular Carcinoma		Alive	2632		0	2632	0	2632	0	2632	0
TCGA-AR-A2LK-01	TCGA-AR-A2LK	BRCA	62	FEMALE	Stage III	Infiltrating Lobular Carcinoma		Dead		1649	1	1649		1649	1	1304	1
TCGA-AR-A2LL-01	TCGA-AR-A2LL	BRCA	70	FEMALE	Stage IIB	Infiltrating Lobular Carcinoma		Alive	2012		0	2012	0	2012	0	2012	0
TCGA-AR-A2LM-01	TCGA-AR-A2LM	BRCA	49	FEMALE	Stage II	Infiltrating Lobular Carcinoma		Alive	1935		0	1935	0	1935	0	1935	0
TCGA-AR-A2LN-01	TCGA-AR-A2LN	BRCA	65	FEMALE	Stage IIA	Infiltrating Lobular Carcinoma		Alive	1161		0	1161	0	1161	0	1161	0
TCGA-AR-A2LO-01	TCGA-AR-A2LO	BRCA	46	FEMALE	Stage IIB	Infiltrating Lobular Carcinoma		Alive	1198		0	1198	0	1198	0	1198	0
TCGA-AR-A2LQ-01	TCGA-AR-A2LQ	BRCA	59	FEMALE	Stage IIB	Infiltrating Lobular Carcinoma		Alive	1233		0	1233	0	1233	0	1233	0
TCGA-AR-A2LR-01	TCGA-AR-A2LR	BRCA	49	FEMALE	Stage I	Metaplastic Carcinoma		Alive	1742		0	1742	0	1742	0	1742	0
TCGA-AR-A5QM-01	TCGA-AR-A5QM	BRCA	62	FEMALE	Stage IIA	Infiltrating Lobular Carcinoma		Alive	2231		0	2231	0	2231			1
TCGA-AR-A5QN-01	TCGA-AR-A5QN	BRCA	68	FEMALE	Stage IIIC	Infiltrating Lobular Carcinoma		Alive	1013		0	1013	0	1013			0
TCGA-AR-A5QP-01	TCGA-AR-A5QP	BRCA	54	FEMALE	Stage IIB	Infiltrating Lobular Carcinoma		Alive	1185		0	1185	0	1185			0
TCGA-AR-A5QQ-01	TCGA-AR-A5QQ	BRCA	68	FEMALE	Stage IIIA	Other, specify		Dead		322	1	322	1	322			1
TCGA-B6-A0I1-01	TCGA-B6-A0I1	BRCA	73	FEMALE	Stage IIA	Infiltrating Ductal Carcinoma		Dead		2361	1	2361	0	2361	1	1120	1
TCGA-B6-A0I2-01	TCGA-B6-A0I2	BRCA	45	FEMALE	Stage IA	Infiltrating Ductal Carcinoma		Alive	4361		0	4361	0	4361			0
TCGA-B6-A0I5-01	TCGA-B6-A0I5	BRCA	49	FEMALE	Stage IIB	Infiltrating Ductal Carcinoma		Alive	8556		0	8556	0	8556	0	8556	0
TCGA-B6-A0I6-01	TCGA-B6-A0I6	BRCA	49	FEMALE	Stage IIA	Infiltrating Ductal Carcinoma		Dead		991	1	991	1	991	1	859	1
TCGA-B6-A0I8-01	TCGA-B6-A0I8	BRCA	46	FEMALE	Stage X	Infiltrating Ductal Carcinoma		Dead		749	1	749	1	749			1
TCGA-B6-A0I9-01	TCGA-B6-A0I9	BRCA	62	FEMALE	Stage IV	Infiltrating Ductal Carcinoma		Dead		362	1	362	1	362			1
TCGA-B6-A0IA-01	TCGA-B6-A0IA	BRCA	51	FEMALE	Stage IIA	Other, specify		Alive	8391		0	8391	0	8391	0	8391	0
TCGA-B6-A0IB-01	TCGA-B6-A0IB	BRCA	64	FEMALE	Stage IV	Infiltrating Ductal Carcinoma		Dead		3941	1	3941	1	3941			1
TCGA-B6-A0IC-01	TCGA-B6-A0IC	BRCA	90	FEMALE	Stage X	Other, specify		Dead		1542	1	1542	0	1542	0	1542	0
TCGA-B6-A0IE-01	TCGA-B6-A0IE	BRCA	38	FEMALE	Stage IIIA	Mixed Histology (please specify)		Dead		1993	1	1993	1	1993	1	834	1
TCGA-B6-A0IG-01	TCGA-B6-A0IG	BRCA	50	FEMALE	Stage IIB	Infiltrating Ductal Carcinoma		Dead		4456	1	4456	1	4456			1
TCGA-B6-A0IH-01	TCGA-B6-A0IH	BRCA	81	FEMALE	Stage IIIA	Infiltrating Lobular Carcinoma		Dead		3418	1	3418		3418	0	3418	0
TCGA-B6-A0IJ-01	TCGA-B6-A0IJ	BRCA	42	FEMALE	Stage IIB	Infiltrating Ductal Carcinoma		Alive	7106		0	7106	0	7106	0	7106	0
TCGA-B6-A0IK-01	TCGA-B6-A0IK	BRCA	63	FEMALE	Stage IIIB	Infiltrating Ductal Carcinoma		Dead		571	1	571	1	571	1	489	1
TCGA-B6-A0IM-01	TCGA-B6-A0IM	BRCA	75	FEMALE	Stage IIB	Other, specify		Dead		3873	1	3873	0	3873	0	3873	0
TCGA-B6-A0IN-01	TCGA-B6-A0IN	BRCA	45	FEMALE	Stage X	Other, specify		Dead		2573	1	2573	1	2573	1	1412	1
TCGA-B6-A0IO-01	TCGA-B6-A0IO	BRCA	66	FEMALE	Stage IIA	Infiltrating Ductal Carcinoma		Alive	5042		0	5042	0	5042	0	5042	0
TCGA-B6-A0IP-01	TCGA-B6-A0IP	BRCA	74	FEMALE	Stage IA	Infiltrating Lobular Carcinoma		Dead		3926	1	3926	0	3926	0	3926	0
TCGA-B6-A0IQ-01	TCGA-B6-A0IQ	BRCA	40	FEMALE	Stage IIIA	Infiltrating Ductal Carcinoma		Alive	4285		0	4285	0	4285	0	4285	0
TCGA-B6-A0RE-01	TCGA-B6-A0RE	BRCA	61	FEMALE	Stage X	Infiltrating Ductal Carcinoma		Alive	7777		0	7777	0	7777	0	7777	0
TCGA-B6-A0RG-01	TCGA-B6-A0RG	BRCA	26	FEMALE	Stage IIB	Infiltrating Ductal Carcinoma		Alive	2082		0	2082	0	2082	0	2082	0
TCGA-B6-A0RH-01	TCGA-B6-A0RH	BRCA	51	FEMALE	Stage IIA	Infiltrating Ductal Carcinoma		Dead		6456	1	6456	0	6456	1	2165	1
TCGA-B6-A0RI-01	TCGA-B6-A0RI	BRCA	44	FEMALE	Stage IIIB	Infiltrating Ductal Carcinoma		Alive	7126		0	7126	0	7126	1	1100	1
TCGA-B6-A0RL-01	TCGA-B6-A0RL	BRCA	60	FEMALE	Stage IIA	Infiltrating Ductal Carcinoma		Dead		2469	1	2469	0	2469	0	2469	0
TCGA-B6-A0RM-01	TCGA-B6-A0RM	BRCA	57	FEMALE	Stage X	Infiltrating Ductal Carcinoma		Dead		2373	1	2373	0	2373			0
TCGA-B6-A0RN-01	TCGA-B6-A0RN	BRCA	60	FEMALE	Stage IA	Infiltrating Ductal Carcinoma		Alive	8008		0	8008	0	8008	0	8008	0
TCGA-B6-A0RO-01	TCGA-B6-A0RO	BRCA	71	FEMALE	Stage IIIB	Infiltrating Ductal Carcinoma		Alive	4929		0	4929	0	4929	0	4929	0
TCGA-B6-A0RP-01	TCGA-B6-A0RP	BRCA	73	FEMALE	[Discrepancy]	Mixed Histology (please specify)		Dead		3126	1	3126	1	3126	1	2787	1
TCGA-B6-A0RQ-01	TCGA-B6-A0RQ	BRCA	68	FEMALE	Stage IIB	Infiltrating Lobular Carcinoma		Dead		4267	1	4267	0	4267	0	4267	0
TCGA-B6-A0RS-01	TCGA-B6-A0RS	BRCA	38	FEMALE	Stage IIA	Infiltrating Ductal Carcinoma		Dead		3063	1	3063	1	3063	1	2041	1
TCGA-B6-A0RT-01	TCGA-B6-A0RT	BRCA	39	FEMALE	Stage IIIA	Infiltrating Ductal Carcinoma		Alive	2721		0	2721	0	2721			0
TCGA-B6-A0RU-01	TCGA-B6-A0RU	BRCA	40	FEMALE	Stage IA	Other, specify		Alive	8605		0	8605	0	8605	1	3076	1
TCGA-B6-A0RV-01	TCGA-B6-A0RV	BRCA	42	FEMALE	Stage IIIA	Mixed Histology (please specify)		Alive	5156		0	5156	0	5156	0	5156	0
TCGA-B6-A0WS-01	TCGA-B6-A0WS	BRCA	58	FEMALE	Stage X	Infiltrating Ductal Carcinoma		Dead		2965	1	2965	0	2965			0
TCGA-B6-A0WT-01	TCGA-B6-A0WT	BRCA	61	FEMALE	Stage IIB	Infiltrating Ductal Carcinoma		Alive	5739		0	5739	0	5739	1	3862	1
TCGA-B6-A0WV-01	TCGA-B6-A0WV	BRCA	67	FEMALE	Stage IIB	Infiltrating Ductal Carcinoma		Dead		2417	1	2417	0	2417	0	2417	0
TCGA-B6-A0WW-01	TCGA-B6-A0WW	BRCA	58	FEMALE	Stage X	Infiltrating Ductal Carcinoma		Dead		558	1	558	1	558	1	447	1
TCGA-B6-A0WX-01	TCGA-B6-A0WX	BRCA	40	FEMALE	Stage IIIA	Other, specify		Dead		639	1	639	1	639	1	563	1
TCGA-B6-A0WY-01	TCGA-B6-A0WY	BRCA	40	FEMALE	Stage IIIA	Infiltrating Ductal Carcinoma		Dead		3461	1	3461	1	3461	1	2011	1
TCGA-B6-A0WZ-01	TCGA-B6-A0WZ	BRCA	50	FEMALE	Stage II	Infiltrating Ductal Carcinoma		Alive	6292		0	6292	0	6292	0	6292	1
TCGA-B6-A0X0-01	TCGA-B6-A0X0	BRCA	54	FEMALE	Stage I	Other, specify		Dead		3945	1	3945		3945	0	3945	0
TCGA-B6-A0X1-01	TCGA-B6-A0X1	BRCA	48	FEMALE	[Discrepancy]	Infiltrating Ductal Carcinoma		Dead		7455	1	7455	0	7455	1	490	1
TCGA-B6-A0X4-01	TCGA-B6-A0X4	BRCA	62	FEMALE	Stage IIB	Infiltrating Ductal Carcinoma		Dead		860	1	860	1	860	1	716	1
TCGA-B6-A0X5-01	TCGA-B6-A0X5	BRCA	61	FEMALE	Stage IIB	Infiltrating Ductal Carcinoma		Dead		2097	1	2097	1	2097	1	1343	1
TCGA-B6-A0X7-01	TCGA-B6-A0X7	BRCA	62	FEMALE	Stage X	Mixed Histology (please specify)		Dead		1781	1	1781	0	1781			1
TCGA-B6-A1KC-01	TCGA-B6-A1KC	BRCA	67	FEMALE	Stage IIB	Infiltrating Ductal Carcinoma		Alive	1326		0	1326	0	1326	0	1326	0
TCGA-B6-A1KF-01	TCGA-B6-A1KF	BRCA	68	FEMALE	Stage IIB	Infiltrating Ductal Carcinoma		Alive	3088		0	3088	0	3088	0	3088	0
TCGA-B6-A1KI-01	TCGA-B6-A1KI	BRCA	63	FEMALE	Stage I	Infiltrating Ductal Carcinoma		Alive	2236		0	2236	0	2236	0	2236	0
TCGA-B6-A1KN-01	TCGA-B6-A1KN	BRCA	57	FEMALE	Stage IIIB	Infiltrating Ductal Carcinoma		Alive	4233		0	4233	0	4233	0	4233	0
TCGA-B6-A2IU-01	TCGA-B6-A2IU	BRCA	62	FEMALE	Stage IIA	Infiltrating Lobular Carcinoma		Alive	5176		0	5176	0	5176	0	5176	1
TCGA-B6-A3ZX-01	TCGA-B6-A3ZX	BRCA	50	FEMALE	Stage IV	Mixed Histology (please specify)		Dead		1152	1	1152	1	1152			1
TCGA-B6-A400-01	TCGA-B6-A400	BRCA	43	FEMALE	Stage IIIA	Infiltrating Ductal Carcinoma		Alive	215		0	215	0	215	0	215	0
TCGA-B6-A401-01	TCGA-B6-A401	BRCA	47	FEMALE	Stage IIA	Infiltrating Ductal Carcinoma		Alive	2596		0	2596	0	2596	0	2596	0
TCGA-B6-A402-01	TCGA-B6-A402	BRCA	47	FEMALE	Stage I	Infiltrating Ductal Carcinoma		Alive	2281		0	2281	0	2281	1	1516	1
TCGA-B6-A408-01	TCGA-B6-A408	BRCA	55	FEMALE	Stage IIIC	Mixed Histology (please specify)		Alive	2072		0	2072	0	2072	0	2072	0
TCGA-B6-A409-01	TCGA-B6-A409	BRCA	44	FEMALE	Stage IIIA	Infiltrating Ductal Carcinoma		Dead		573	1	573	1	573	1	456	1
TCGA-B6-A40B-01	TCGA-B6-A40B	BRCA	76	FEMALE	Stage I	Infiltrating Lobular Carcinoma		Alive	3152		0	3152	0	3152	0	3152	0
TCGA-B6-A40C-01	TCGA-B6-A40C	BRCA	51	FEMALE	Stage IIB	Infiltrating Lobular Carcinoma		Alive	2164		0	2164	0	2164	0	2164	0
TCGA-BH-A0AU-01	TCGA-BH-A0AU	BRCA	45	FEMALE	Stage IIA	Infiltrating Ductal Carcinoma		Alive	1914		0	1914	0	1914	0	1914	0
TCGA-BH-A0AU-11	TCGA-BH-A0AU	BRCA	45	FEMALE	Stage IIA	Infiltrating Ductal Carcinoma		Alive	1914		0	1914	0	1914	0	1914	0
TCGA-BH-A0AV-01	TCGA-BH-A0AV	BRCA	52	FEMALE	Stage I	Infiltrating Ductal Carcinoma		Alive	1820		0	1820	0	1820	0	1820	0
TCGA-BH-A0AW-01	TCGA-BH-A0AW	BRCA	56	FEMALE	Stage IIA	Infiltrating Ductal Carcinoma		Alive	622		0	622	0	622	0	622	0
TCGA-BH-A0AY-01	TCGA-BH-A0AY	BRCA	62	FEMALE	Stage IIA	Infiltrating Ductal Carcinoma		Alive	777		0	777	0	777	0	777	0
TCGA-BH-A0AY-11	TCGA-BH-A0AY	BRCA	62	FEMALE	Stage IIA	Infiltrating Ductal Carcinoma		Alive	777		0	777	0	777	0	777	0
TCGA-BH-A0AZ-01	TCGA-BH-A0AZ	BRCA	47	FEMALE	Stage IIIA	Infiltrating Ductal Carcinoma		Alive	1919		0	1919	0	1919	0	1919	0
TCGA-BH-A0AZ-11	TCGA-BH-A0AZ	BRCA	47	FEMALE	Stage IIIA	Infiltrating Ductal Carcinoma		Alive	1919		0	1919	0	1919	0	1919	0
TCGA-BH-A0B0-01	TCGA-BH-A0B0	BRCA	56	FEMALE	Stage I	Infiltrating Ductal Carcinoma		Alive	2477		0	2477	0	2477	0	2477	0
TCGA-BH-A0B1-01	TCGA-BH-A0B1	BRCA	66	FEMALE	Stage IIB	Infiltrating Ductal Carcinoma		Alive	1148		0	1148	0	1148	0	1148	0
TCGA-BH-A0B3-01	TCGA-BH-A0B3	BRCA	53	FEMALE	Stage IIB	Infiltrating Ductal Carcinoma		Alive	1203		0	1203	0	1203	0	1203	0
TCGA-BH-A0B3-11	TCGA-BH-A0B3	BRCA	53	FEMALE	Stage IIB	Infiltrating Ductal Carcinoma		Alive	1203		0	1203	0	1203	0	1203	0
TCGA-BH-A0B4-01	TCGA-BH-A0B4	BRCA	65	MALE	Stage IIIA	Infiltrating Ductal Carcinoma		Alive	1191		0	1191	0	1191	0	1191	0
TCGA-BH-A0B5-01	TCGA-BH-A0B5	BRCA	40	FEMALE	Stage IIIA	Infiltrating Lobular Carcinoma		Alive	2136		0	2136	0	2136			0
TCGA-BH-A0B5-11	TCGA-BH-A0B5	BRCA	40	FEMALE	Stage IIIA	Infiltrating Lobular Carcinoma		Alive	2136		0	2136	0	2136			0
TCGA-BH-A0B6-01	TCGA-BH-A0B6	BRCA	47	FEMALE	Stage I	Infiltrating Ductal Carcinoma		Alive	2483		0	2483	0	2483	0	2483	0
TCGA-BH-A0B7-01	TCGA-BH-A0B7	BRCA	42	FEMALE	Stage IIB	Infiltrating Ductal Carcinoma		Alive	2559		0	2559	0	2559	0	2559	0
TCGA-BH-A0B7-11	TCGA-BH-A0B7	BRCA	42	FEMALE	Stage IIB	Infiltrating Ductal Carcinoma		Alive	2559		0	2559	0	2559	0	2559	0
TCGA-BH-A0B8-01	TCGA-BH-A0B8	BRCA	64	FEMALE	Stage I	Infiltrating Ductal Carcinoma		Alive	1569		0	1569	0	1569	0	1569	0
TCGA-BH-A0B8-11	TCGA-BH-A0B8	BRCA	64	FEMALE	Stage I	Infiltrating Ductal Carcinoma		Alive	1569		0	1569	0	1569	0	1569	0
TCGA-BH-A0B9-01	TCGA-BH-A0B9	BRCA	44	FEMALE	Stage IA	Infiltrating Ductal Carcinoma		Alive	1572		0	1572	0	1572	0	1572	0
TCGA-BH-A0BA-01	TCGA-BH-A0BA	BRCA	51	FEMALE	Stage IIIC	Mixed Histology (please specify)		Alive	1132		0	1132	0	1132	0	1132	0
TCGA-BH-A0BA-11	TCGA-BH-A0BA	BRCA	51	FEMALE	Stage IIIC	Mixed Histology (please specify)		Alive	1132		0	1132	0	1132	0	1132	0
TCGA-BH-A0BC-01	TCGA-BH-A0BC	BRCA	60	FEMALE	Stage IIIC	Infiltrating Ductal Carcinoma		Alive	974		0	974	0	974	0	974	0
TCGA-BH-A0BC-11	TCGA-BH-A0BC	BRCA	60	FEMALE	Stage IIIC	Infiltrating Ductal Carcinoma		Alive	974		0	974	0	974	0	974	0
TCGA-BH-A0BD-01	TCGA-BH-A0BD	BRCA	47	FEMALE	Stage IIA	Infiltrating Ductal Carcinoma		Alive	554		0	554	0	554	0	554	0
TCGA-BH-A0BF-01	TCGA-BH-A0BF	BRCA	56	FEMALE	Stage IIB	Infiltrating Ductal Carcinoma		Dead		1324	1	1324	0	1324	0	1324	0
TCGA-BH-A0BF-11	TCGA-BH-A0BF	BRCA	56	FEMALE	Stage IIB	Infiltrating Ductal Carcinoma		Dead		1324	1	1324	0	1324	0	1324	0
TCGA-BH-A0BG-01	TCGA-BH-A0BG	BRCA	73	FEMALE	Stage I	Infiltrating Ductal Carcinoma		Alive	1871		0	1871	0	1871	0	1871	0
TCGA-BH-A0BJ-01	TCGA-BH-A0BJ	BRCA	41	FEMALE	Stage IIB	Infiltrating Ductal Carcinoma		Alive	660		0	660	0	660	0	660	0
TCGA-BH-A0BJ-11	TCGA-BH-A0BJ	BRCA	41	FEMALE	Stage IIB	Infiltrating Ductal Carcinoma		Alive	660		0	660	0	660	0	660	0
TCGA-BH-A0BL-01	TCGA-BH-A0BL	BRCA	35	FEMALE	Stage I	Infiltrating Ductal Carcinoma		Alive	2278		0	2278	0	2278	0	2278	0
TCGA-BH-A0BL-11	TCGA-BH-A0BL	BRCA	35	FEMALE	Stage I	Infiltrating Ductal Carcinoma		Alive	2278		0	2278	0	2278	0	2278	0
TCGA-BH-A0BM-01	TCGA-BH-A0BM	BRCA	54	FEMALE	Stage IIB	Infiltrating Ductal Carcinoma		Alive	1876		0	1876	0	1876	0	1876	0
TCGA-BH-A0BM-11	TCGA-BH-A0BM	BRCA	54	FEMALE	Stage IIB	Infiltrating Ductal Carcinoma		Alive	1876		0	1876	0	1876	0	1876	0
TCGA-BH-A0BO-01	TCGA-BH-A0BO	BRCA	54	FEMALE	Stage I	Infiltrating Ductal Carcinoma		Alive	2197		0	2197	0	2197	0	2197	0
TCGA-BH-A0BO-11	TCGA-BH-A0BO	BRCA	54	FEMALE	Stage I	Infiltrating Ductal Carcinoma		Alive	2197		0	2197	0	2197	0	2197	0
TCGA-BH-A0BP-01	TCGA-BH-A0BP	BRCA	76	FEMALE	Stage I	Infiltrating Ductal Carcinoma		Dead		2296	1	2296	0	2296	0	2296	0
TCGA-BH-A0BQ-01	TCGA-BH-A0BQ	BRCA	39	FEMALE	Stage I	Infiltrating Ductal Carcinoma		Alive	2255		0	2255	0	2255	1	1709	1
TCGA-BH-A0BQ-11	TCGA-BH-A0BQ	BRCA	39	FEMALE	Stage I	Infiltrating Ductal Carcinoma		Alive	2255		0	2255	0	2255	1	1709	1
TCGA-BH-A0BR-01	TCGA-BH-A0BR	BRCA	59	FEMALE	Stage I	Infiltrating Ductal Carcinoma		Alive	2330		0	2330	0	2330	0	2330	0
TCGA-BH-A0BS-01	TCGA-BH-A0BS	BRCA	55	FEMALE	Stage IIIA	Infiltrating Ductal Carcinoma		Alive	2612		0	2612	0	2612	0	2612	0
TCGA-BH-A0BS-11	TCGA-BH-A0BS	BRCA	55	FEMALE	Stage IIIA	Infiltrating Ductal Carcinoma		Alive	2612		0	2612	0	2612	0	2612	0
TCGA-BH-A0BT-01	TCGA-BH-A0BT	BRCA	56	FEMALE	Stage IIA	Infiltrating Ductal Carcinoma		Alive	2365		0	2365	0	2365	0	2365	0
TCGA-BH-A0BT-11	TCGA-BH-A0BT	BRCA	56	FEMALE	Stage IIA	Infiltrating Ductal Carcinoma		Alive	2365		0	2365	0	2365	0	2365	0
TCGA-BH-A0BV-01	TCGA-BH-A0BV	BRCA	78	FEMALE	Stage IIB	Infiltrating Ductal Carcinoma		Alive	1519		0	1519	0	1519	0	1519	0
TCGA-BH-A0BV-11	TCGA-BH-A0BV	BRCA	78	FEMALE	Stage IIB	Infiltrating Ductal Carcinoma		Alive	1519		0	1519	0	1519	0	1519	0
TCGA-BH-A0BW-01	TCGA-BH-A0BW	BRCA	71	FEMALE	Stage I	Infiltrating Ductal Carcinoma		Alive	2371		0	2371	0	2371	0	2371	0
TCGA-BH-A0BW-11	TCGA-BH-A0BW	BRCA	71	FEMALE	Stage I	Infiltrating Ductal Carcinoma		Alive	2371		0	2371	0	2371	0	2371	0
TCGA-BH-A0BZ-01	TCGA-BH-A0BZ	BRCA	59	FEMALE	Stage IIIA	Infiltrating Ductal Carcinoma		Alive	2255		0	2255	0	2255	0	2255	0
TCGA-BH-A0BZ-11	TCGA-BH-A0BZ	BRCA	59	FEMALE	Stage IIIA	Infiltrating Ductal Carcinoma		Alive	2255		0	2255	0	2255	0	2255	0
TCGA-BH-A0C0-01	TCGA-BH-A0C0	BRCA	62	FEMALE	Stage IIA	Infiltrating Ductal Carcinoma		Alive	1270		0	1270	0	1270	0	1270	0
TCGA-BH-A0C0-11	TCGA-BH-A0C0	BRCA	62	FEMALE	Stage IIA	Infiltrating Ductal Carcinoma		Alive	1270		0	1270	0	1270	0	1270	0
TCGA-BH-A0C1-01	TCGA-BH-A0C1	BRCA	61	FEMALE	Stage IIIA	Infiltrating Lobular Carcinoma		Dead		1411	1	1411	1	1411	1	1123	1
TCGA-BH-A0C3-01	TCGA-BH-A0C3	BRCA	47	FEMALE	Stage I	Mixed Histology (please specify)		Alive	2709		0	2709	0	2709	1	2674	1
TCGA-BH-A0C3-11	TCGA-BH-A0C3	BRCA	47	FEMALE	Stage I	Mixed Histology (please specify)		Alive	2709		0	2709	0	2709	1	2674	1
TCGA-BH-A0C7-01	TCGA-BH-A0C7	BRCA	48	FEMALE	Stage IIB	Infiltrating Ductal Carcinoma		Alive	2767		0	2767	0	2767	0	2767	0
TCGA-BH-A0DD-01	TCGA-BH-A0DD	BRCA	58	MALE	Stage IIB	Infiltrating Ductal Carcinoma		Alive	2486		0	2486	0	2486	0	2486	0
TCGA-BH-A0DD-11	TCGA-BH-A0DD	BRCA	58	MALE	Stage IIB	Infiltrating Ductal Carcinoma		Alive	2486		0	2486	0	2486	0	2486	0
TCGA-BH-A0DE-01	TCGA-BH-A0DE	BRCA	62	FEMALE	Stage IIA	Infiltrating Ductal Carcinoma		Alive	2372		0	2372	0	2372	0	2372	0
TCGA-BH-A0DE-11	TCGA-BH-A0DE	BRCA	62	FEMALE	Stage IIA	Infiltrating Ductal Carcinoma		Alive	2372		0	2372	0	2372	0	2372	0
TCGA-BH-A0DG-01	TCGA-BH-A0DG	BRCA	30	FEMALE	Stage IIA	Infiltrating Ductal Carcinoma		Alive	2041		0	2041	0	2041	0	2041	0
TCGA-BH-A0DG-11	TCGA-BH-A0DG	BRCA	30	FEMALE	Stage IIA	Infiltrating Ductal Carcinoma		Alive	2041		0	2041	0	2041	0	2041	0
TCGA-BH-A0DH-01	TCGA-BH-A0DH	BRCA	63	FEMALE	Stage IIB	Infiltrating Ductal Carcinoma		Alive	1156		0	1156	0	1156	0	1156	0
TCGA-BH-A0DH-11	TCGA-BH-A0DH	BRCA	63	FEMALE	Stage IIB	Infiltrating Ductal Carcinoma		Alive	1156		0	1156	0	1156	0	1156	0
TCGA-BH-A0DI-01	TCGA-BH-A0DI	BRCA	63	FEMALE	Stage IIB	Infiltrating Ductal Carcinoma		Alive	912		0	912	0	912	0	912	0
TCGA-BH-A0DI-11	TCGA-BH-A0DI	BRCA	63	FEMALE	Stage IIB	Infiltrating Ductal Carcinoma		Alive	912		0	912	0	912	0	912	0
TCGA-BH-A0DK-01	TCGA-BH-A0DK	BRCA	49	FEMALE	Stage IIA	Infiltrating Ductal Carcinoma		Alive	423		0	423	0	423	0	423	0
TCGA-BH-A0DK-11	TCGA-BH-A0DK	BRCA	49	FEMALE	Stage IIA	Infiltrating Ductal Carcinoma		Alive	423		0	423	0	423	0	423	0
TCGA-BH-A0DL-01	TCGA-BH-A0DL	BRCA	64	FEMALE	Stage IIA	Other, specify		Alive	2381		0	2381	0	2381	0	2381	0
TCGA-BH-A0DL-11	TCGA-BH-A0DL	BRCA	64	FEMALE	Stage IIA	Other, specify		Alive	2381		0	2381	0	2381	0	2381	0
TCGA-BH-A0DO-01	TCGA-BH-A0DO	BRCA	78	FEMALE	Stage I	Infiltrating Ductal Carcinoma		Alive	1644		0	1644	0	1644	0	1644	0
TCGA-BH-A0DO-11	TCGA-BH-A0DO	BRCA	78	FEMALE	Stage I	Infiltrating Ductal Carcinoma		Alive	1644		0	1644	0	1644	0	1644	0
TCGA-BH-A0DP-01	TCGA-BH-A0DP	BRCA	60	FEMALE	Stage IIB	Infiltrating Lobular Carcinoma		Alive	476		0	476	0	476	0	476	0
TCGA-BH-A0DP-11	TCGA-BH-A0DP	BRCA	60	FEMALE	Stage IIB	Infiltrating Lobular Carcinoma		Alive	476		0	476	0	476	0	476	0
TCGA-BH-A0DQ-01	TCGA-BH-A0DQ	BRCA	42	FEMALE	Stage IIB	Infiltrating Ductal Carcinoma		Alive	98		0	98	0	98	0	98	0
TCGA-BH-A0DQ-11	TCGA-BH-A0DQ	BRCA	42	FEMALE	Stage IIB	Infiltrating Ductal Carcinoma		Alive	98		0	98	0	98	0	98	0
TCGA-BH-A0DS-01	TCGA-BH-A0DS	BRCA	71	FEMALE	Stage IIIA	Infiltrating Ductal Carcinoma		Alive	78		0	78	0	78	0	78	0
TCGA-BH-A0DT-01	TCGA-BH-A0DT	BRCA	41	FEMALE	Stage IIA	Infiltrating Ductal Carcinoma		Alive	2403		0	2403	0	2403	0	2403	0
TCGA-BH-A0DT-11	TCGA-BH-A0DT	BRCA	41	FEMALE	Stage IIA	Infiltrating Ductal Carcinoma		Alive	2403		0	2403	0	2403	0	2403	0
TCGA-BH-A0DV-01	TCGA-BH-A0DV	BRCA	54	FEMALE	Stage IIIA	Infiltrating Ductal Carcinoma		Alive	2064		0	2064	0	2064	0	2064	0
TCGA-BH-A0DV-11	TCGA-BH-A0DV	BRCA	54	FEMALE	Stage IIIA	Infiltrating Ductal Carcinoma		Alive	2064		0	2064	0	2064	0	2064	0
TCGA-BH-A0DX-01	TCGA-BH-A0DX	BRCA	62	FEMALE	Stage I	Infiltrating Ductal Carcinoma		Alive	2156		0	2156	0	2156	0	2156	0
TCGA-BH-A0DZ-01	TCGA-BH-A0DZ	BRCA	43	FEMALE	Stage IIB	Infiltrating Ductal Carcinoma		Alive	495		0	495	0	495	0	495	0
TCGA-BH-A0DZ-11	TCGA-BH-A0DZ	BRCA	43	FEMALE	Stage IIB	Infiltrating Ductal Carcinoma		Alive	495		0	495	0	495	0	495	0
TCGA-BH-A0E0-01	TCGA-BH-A0E0	BRCA	38	FEMALE	Stage IIIC	Infiltrating Ductal Carcinoma		Alive	134		0	134	0	134	0	134	0
TCGA-BH-A0E0-11	TCGA-BH-A0E0	BRCA	38	FEMALE	Stage IIIC	Infiltrating Ductal Carcinoma		Alive	134		0	134	0	134	0	134	0
TCGA-BH-A0E1-01	TCGA-BH-A0E1	BRCA	52	FEMALE	Stage IIB	Infiltrating Ductal Carcinoma		Alive	477		0	477	0	477	0	477	0
TCGA-BH-A0E1-11	TCGA-BH-A0E1	BRCA	52	FEMALE	Stage IIB	Infiltrating Ductal Carcinoma		Alive	477		0	477	0	477	0	477	0
TCGA-BH-A0E2-01	TCGA-BH-A0E2	BRCA	49	FEMALE	Stage IIIA	Infiltrating Ductal Carcinoma		Alive	435		0	435	0	435	0	435	0
TCGA-BH-A0E6-01	TCGA-BH-A0E6	BRCA	69	FEMALE	Stage IA	Infiltrating Ductal Carcinoma		Alive	293		0	293	0	293	0	293	0
TCGA-BH-A0E7-01	TCGA-BH-A0E7	BRCA	79	FEMALE	Stage IIB	Infiltrating Ductal Carcinoma		Alive	1363		0	1363	0	1363	0	1363	0
TCGA-BH-A0E9-01	TCGA-BH-A0E9	BRCA	53	FEMALE	Stage IIB	Infiltrating Lobular Carcinoma		Alive	2489		0	2489	0	2489	0	2489	0
TCGA-BH-A0EA-01	TCGA-BH-A0EA	BRCA	72	FEMALE	Stage IIA	Infiltrating Ductal Carcinoma		Dead		991	1	991	0	991	0	991	0
TCGA-BH-A0EB-01	TCGA-BH-A0EB	BRCA	69	FEMALE	Stage IA	Infiltrating Ductal Carcinoma		Alive	745		0	745	0	745	0	745	0
TCGA-BH-A0EE-01	TCGA-BH-A0EE	BRCA	68	FEMALE	Stage IIB	Infiltrating Ductal Carcinoma		Alive	943		0	943	0	943	0	943	0
TCGA-BH-A0EI-01	TCGA-BH-A0EI	BRCA	51	FEMALE	Stage IIA	Infiltrating Ductal Carcinoma		Alive	1926		0	1926	0	1926	0	1926	0
TCGA-BH-A0GY-01	TCGA-BH-A0GY	BRCA	67	FEMALE	Stage IIA	Infiltrating Ductal Carcinoma		Alive	923		0	923	0	923	0	923	0
TCGA-BH-A0GZ-01	TCGA-BH-A0GZ	BRCA	62	FEMALE	Stage IIA	Infiltrating Ductal Carcinoma		Alive	328		0	328	0	328	0	328	0
TCGA-BH-A0H0-01	TCGA-BH-A0H0	BRCA	69	FEMALE	Stage IA	Infiltrating Ductal Carcinoma		Alive	461		0	461	0	461	0	461	0
TCGA-BH-A0H3-01	TCGA-BH-A0H3	BRCA	46	FEMALE	Stage I	Infiltrating Ductal Carcinoma		Alive	1928		0	1928	0	1928	0	1928	0
TCGA-BH-A0H5-01	TCGA-BH-A0H5	BRCA	45	FEMALE	Stage I	Infiltrating Ductal Carcinoma		Alive	1620		0	1620	0	1620	0	1620	0
TCGA-BH-A0H5-11	TCGA-BH-A0H5	BRCA	45	FEMALE	Stage I	Infiltrating Ductal Carcinoma		Alive	1620		0	1620	0	1620	0	1620	0
TCGA-BH-A0H6-01	TCGA-BH-A0H6	BRCA	82	FEMALE	Stage I	Infiltrating Ductal Carcinoma		Alive	747		0	747	0	747	0	747	0
TCGA-BH-A0H7-01	TCGA-BH-A0H7	BRCA	65	FEMALE	Stage IIIA	Infiltrating Ductal Carcinoma		Alive	702		0	702	0	702	0	702	0
TCGA-BH-A0H7-11	TCGA-BH-A0H7	BRCA	65	FEMALE	Stage IIIA	Infiltrating Ductal Carcinoma		Alive	702		0	702	0	702	0	702	0
TCGA-BH-A0H9-01	TCGA-BH-A0H9	BRCA	69	FEMALE	Stage IIA	Infiltrating Ductal Carcinoma		Alive	1247		0	1247	0	1247	0	1247	0
TCGA-BH-A0H9-11	TCGA-BH-A0H9	BRCA	69	FEMALE	Stage IIA	Infiltrating Ductal Carcinoma		Alive	1247		0	1247	0	1247	0	1247	0
TCGA-BH-A0HA-01	TCGA-BH-A0HA	BRCA	31	FEMALE	Stage I	Infiltrating Ductal Carcinoma		Alive	1611		0	1611	0	1611	0	1611	0
TCGA-BH-A0HA-11	TCGA-BH-A0HA	BRCA	31	FEMALE	Stage I	Infiltrating Ductal Carcinoma		Alive	1611		0	1611	0	1611	0	1611	0
TCGA-BH-A0HB-01	TCGA-BH-A0HB	BRCA	55	FEMALE	Stage IA	Infiltrating Ductal Carcinoma		Alive	806		0	806	0	806	0	806	0
TCGA-BH-A0HF-01	TCGA-BH-A0HF	BRCA	77	FEMALE	Stage IA	Infiltrating Ductal Carcinoma		Alive	727		0	727	0	727	0	727	0
TCGA-BH-A0HI-01	TCGA-BH-A0HI	BRCA	78	FEMALE	Stage IA	Infiltrating Ductal Carcinoma		Alive	620		0	620	0	620	0	620	0
TCGA-BH-A0HK-01	TCGA-BH-A0HK	BRCA	81	FEMALE	Stage IIB	Infiltrating Ductal Carcinoma		Alive	178		0	178	0	178	0	178	0
TCGA-BH-A0HK-11	TCGA-BH-A0HK	BRCA	81	FEMALE	Stage IIB	Infiltrating Ductal Carcinoma		Alive	178		0	178	0	178	0	178	0
TCGA-BH-A0HL-01	TCGA-BH-A0HL	BRCA	56	FEMALE	Stage IIB	Infiltrating Ductal Carcinoma		Alive	72		0	72	0	72	0	72	0
TCGA-BH-A0HN-01	TCGA-BH-A0HN	BRCA	67	FEMALE	Stage IA	Infiltrating Ductal Carcinoma		Alive	516		0	516	0	516	0	516	0
TCGA-BH-A0HO-01	TCGA-BH-A0HO	BRCA	48	FEMALE	Stage IIA	Infiltrating Ductal Carcinoma		Alive	76		0	76	0	76	0	76	0
TCGA-BH-A0HP-01	TCGA-BH-A0HP	BRCA	65	FEMALE	Stage IIIA	Infiltrating Lobular Carcinoma		Alive	414		0	414	0	414	0	414	0
TCGA-BH-A0HQ-01	TCGA-BH-A0HQ	BRCA	56	FEMALE	Stage IIA	Infiltrating Ductal Carcinoma		Alive	1121		0	1121	0	1121	0	1121	0
TCGA-BH-A0HU-01	TCGA-BH-A0HU	BRCA	52	FEMALE	Stage IA	Infiltrating Ductal Carcinoma		Alive	392		0	392	0	392	0	392	0
TCGA-BH-A0HW-01	TCGA-BH-A0HW	BRCA	62	FEMALE	Stage IA	Infiltrating Ductal Carcinoma		Alive	1561		0	1561	0	1561	0	1561	0
TCGA-BH-A0HX-01	TCGA-BH-A0HX	BRCA	54	FEMALE	Stage IIB	Infiltrating Ductal Carcinoma		Alive	829		0	829	0	829	0	829	0
TCGA-BH-A0HY-01	TCGA-BH-A0HY	BRCA	60	FEMALE	Stage I	Infiltrating Ductal Carcinoma		Alive	1545		0	1545	0	1545	0	1545	0
TCGA-BH-A0RX-01	TCGA-BH-A0RX	BRCA	59	FEMALE	Stage IIA	Infiltrating Ductal Carcinoma		Alive	170		0	170	0	170	0	170	0
TCGA-BH-A0W3-01	TCGA-BH-A0W3	BRCA	58	FEMALE	Stage IIA	Infiltrating Ductal Carcinoma		Alive	728		0	728	0	728			0
TCGA-BH-A0W4-01	TCGA-BH-A0W4	BRCA	46	FEMALE	Stage IIA	Infiltrating Ductal Carcinoma		Alive	759		0	759	0	759			0
TCGA-BH-A0W5-01	TCGA-BH-A0W5	BRCA	77	FEMALE	Stage IIA	Infiltrating Ductal Carcinoma		Alive	1288		0	1288	0	1288	0	1288	0
TCGA-BH-A0W7-01	TCGA-BH-A0W7	BRCA	49	FEMALE	Stage I	Infiltrating Ductal Carcinoma		Alive	1363		0	1363	0	1363	0	1363	0
TCGA-BH-A0WA-01	TCGA-BH-A0WA	BRCA	82	FEMALE	Stage I			Alive	701		0	701	0	701	0	701	0
TCGA-BH-A18F-01	TCGA-BH-A18F	BRCA	50	FEMALE	Stage IIA	Infiltrating Ductal Carcinoma		Alive	1001		0	1001	0	1001	0	1001	0
TCGA-BH-A18F-11	TCGA-BH-A18F	BRCA	50	FEMALE	Stage IIA	Infiltrating Ductal Carcinoma		Alive	1001		0	1001	0	1001	0	1001	0
TCGA-BH-A18G-01	TCGA-BH-A18G	BRCA	81	FEMALE	Stage IA	Infiltrating Ductal Carcinoma		Alive	149		0	149	0	149	0	149	0
TCGA-BH-A18H-01	TCGA-BH-A18H	BRCA	63	FEMALE	Stage IA	Infiltrating Ductal Carcinoma		Alive	652		0	652	0	652	0	652	0
TCGA-BH-A18I-01	TCGA-BH-A18I	BRCA	53	FEMALE	Stage IIA	Infiltrating Ductal Carcinoma		Alive	1093		0	1093	0	1093	0	1093	0
TCGA-BH-A18J-01	TCGA-BH-A18J	BRCA	56	FEMALE	Stage IV	Infiltrating Ductal Carcinoma		Dead		612	1	612	1	612			1
TCGA-BH-A18J-11	TCGA-BH-A18J	BRCA	56	FEMALE	Stage IV	Infiltrating Ductal Carcinoma		Dead		612	1	612	1	612			1
TCGA-BH-A18K-01	TCGA-BH-A18K	BRCA	46	FEMALE	Stage I	Infiltrating Ductal Carcinoma		Dead		2763	1	2763	1	2763			1
TCGA-BH-A18K-11	TCGA-BH-A18K	BRCA	46	FEMALE	Stage I	Infiltrating Ductal Carcinoma		Dead		2763	1	2763	1	2763			1
TCGA-BH-A18L-01	TCGA-BH-A18L	BRCA	50	FEMALE	Stage IIIA	Infiltrating Ductal Carcinoma		Dead		811	1	811		811	0	811	0
TCGA-BH-A18L-11	TCGA-BH-A18L	BRCA	50	FEMALE	Stage IIIA	Infiltrating Ductal Carcinoma		Dead		811	1	811		811	0	811	0
TCGA-BH-A18M-01	TCGA-BH-A18M	BRCA	39	FEMALE	Stage IIIA	Infiltrating Ductal Carcinoma		Dead		2207	1	2207		2207	0	2207	0
TCGA-BH-A18M-11	TCGA-BH-A18M	BRCA	39	FEMALE	Stage IIIA	Infiltrating Ductal Carcinoma		Dead		2207	1	2207		2207	0	2207	0
TCGA-BH-A18N-01	TCGA-BH-A18N	BRCA	88	FEMALE	Stage IIA	Infiltrating Ductal Carcinoma		Dead		1148	1	1148		1148	0	1148	0
TCGA-BH-A18N-11	TCGA-BH-A18N	BRCA	88	FEMALE	Stage IIA	Infiltrating Ductal Carcinoma		Dead		1148	1	1148		1148	0	1148	0
TCGA-BH-A18P-01	TCGA-BH-A18P	BRCA	60	FEMALE	Stage I	Infiltrating Ductal Carcinoma		Dead		921	1	921	1	921			1
TCGA-BH-A18P-11	TCGA-BH-A18P	BRCA	60	FEMALE	Stage I	Infiltrating Ductal Carcinoma		Dead		921	1	921	1	921			1
TCGA-BH-A18Q-01	TCGA-BH-A18Q	BRCA	56	FEMALE	Stage IIB	Infiltrating Ductal Carcinoma		Dead		1692	1	1692		1692	0	1692	0
TCGA-BH-A18Q-11	TCGA-BH-A18Q	BRCA	56	FEMALE	Stage IIB	Infiltrating Ductal Carcinoma		Dead		1692	1	1692		1692	0	1692	0
TCGA-BH-A18R-01	TCGA-BH-A18R	BRCA	50	FEMALE	Stage IIA	Infiltrating Ductal Carcinoma		Dead		1142	1	1142	0	1142	0	1142	0
TCGA-BH-A18R-11	TCGA-BH-A18R	BRCA	50	FEMALE	Stage IIA	Infiltrating Ductal Carcinoma		Dead		1142	1	1142	0	1142	0	1142	0
TCGA-BH-A18S-01	TCGA-BH-A18S	BRCA	79	FEMALE	Stage I	Mucinous Carcinoma		Dead		2009	1	2009	0	2009	0	2009	0
TCGA-BH-A18S-11	TCGA-BH-A18S	BRCA	79	FEMALE	Stage I	Mucinous Carcinoma		Dead		2009	1	2009	0	2009	0	2009	0
TCGA-BH-A18T-01	TCGA-BH-A18T	BRCA	70	FEMALE	Stage IIA	Infiltrating Ductal Carcinoma		Dead		224	1	224	1	224			1
TCGA-BH-A18U-01	TCGA-BH-A18U	BRCA	72	FEMALE	Stage IIIA	Infiltrating Ductal Carcinoma		Dead		1563	1	1563	0	1563	0	1563	0
TCGA-BH-A18U-11	TCGA-BH-A18U	BRCA	72	FEMALE	Stage IIIA	Infiltrating Ductal Carcinoma		Dead		1563	1	1563	0	1563	0	1563	0
TCGA-BH-A18V-06	TCGA-BH-A18V	BRCA	48	FEMALE	Stage IIB	Infiltrating Ductal Carcinoma		Dead		1556	1	1556		1556	0	1556	0
TCGA-BH-A18V-01	TCGA-BH-A18V	BRCA	48	FEMALE	Stage IIB	Infiltrating Ductal Carcinoma		Dead		1556	1	1556		1556	0	1556	0
TCGA-BH-A18V-11	TCGA-BH-A18V	BRCA	48	FEMALE	Stage IIB	Infiltrating Ductal Carcinoma		Dead		1556	1	1556		1556	0	1556	0
TCGA-BH-A1EN-01	TCGA-BH-A1EN	BRCA	78	FEMALE	Stage IIA	Infiltrating Ductal Carcinoma		Dead		2127	1	2127	0	2127	0	2127	0
TCGA-BH-A1EN-11	TCGA-BH-A1EN	BRCA	78	FEMALE	Stage IIA	Infiltrating Ductal Carcinoma		Dead		2127	1	2127	0	2127	0	2127	0
TCGA-BH-A1EO-01	TCGA-BH-A1EO	BRCA	68	FEMALE	Stage IIA	Mixed Histology (please specify)		Dead		2798	1	2798	0	2798			0
TCGA-BH-A1EO-11	TCGA-BH-A1EO	BRCA	68	FEMALE	Stage IIA	Mixed Histology (please specify)		Dead		2798	1	2798	0	2798			0
TCGA-BH-A1ES-06	TCGA-BH-A1ES	BRCA	35	FEMALE	Stage IIB	Infiltrating Ductal Carcinoma		Dead		3462	1	3462	1	3462			1
TCGA-BH-A1ES-01	TCGA-BH-A1ES	BRCA	35	FEMALE	Stage IIB	Infiltrating Ductal Carcinoma		Dead		3462	1	3462	1	3462			1
TCGA-BH-A1ES-11	TCGA-BH-A1ES	BRCA	35	FEMALE	Stage IIB	Infiltrating Ductal Carcinoma		Dead		3462	1	3462	1	3462			1
TCGA-BH-A1ET-01	TCGA-BH-A1ET	BRCA	55	FEMALE	Stage I	Infiltrating Ductal Carcinoma		Dead		2520	1	2520	0	2520			0
TCGA-BH-A1ET-11	TCGA-BH-A1ET	BRCA	55	FEMALE	Stage I	Infiltrating Ductal Carcinoma		Dead		2520	1	2520	0	2520			0
TCGA-BH-A1EU-01	TCGA-BH-A1EU	BRCA	83	FEMALE	Stage I	Infiltrating Ductal Carcinoma		Dead		1286	1	1286	0	1286			0
TCGA-BH-A1EU-11	TCGA-BH-A1EU	BRCA	83	FEMALE	Stage I	Infiltrating Ductal Carcinoma		Dead		1286	1	1286	0	1286			0
TCGA-BH-A1EV-01	TCGA-BH-A1EV	BRCA	45	FEMALE	Stage IIIA	Infiltrating Ductal Carcinoma		Dead		365	1	365	1	365			1
TCGA-BH-A1EV-11	TCGA-BH-A1EV	BRCA	45	FEMALE	Stage IIIA	Infiltrating Ductal Carcinoma		Dead		365	1	365	1	365			1
TCGA-BH-A1EW-01	TCGA-BH-A1EW	BRCA	38	FEMALE	Stage IIA	Infiltrating Ductal Carcinoma		Dead		1694	1	1694	1	1694			1
TCGA-BH-A1EW-11	TCGA-BH-A1EW	BRCA	38	FEMALE	Stage IIA	Infiltrating Ductal Carcinoma		Dead		1694	1	1694	1	1694			1
TCGA-BH-A1EX-01	TCGA-BH-A1EX	BRCA	67	FEMALE	Stage IIB	Infiltrating Ductal Carcinoma		Dead		1508	1	1508	1	1508			1
TCGA-BH-A1EY-01	TCGA-BH-A1EY	BRCA	79	FEMALE	Stage IIA	Infiltrating Ductal Carcinoma		Dead		538	1	538	1	538			1
TCGA-BH-A1EY-11	TCGA-BH-A1EY	BRCA	79	FEMALE	Stage IIA	Infiltrating Ductal Carcinoma		Dead		538	1	538	1	538			1
TCGA-BH-A1F0-01	TCGA-BH-A1F0	BRCA	80	FEMALE	Stage IIA	Infiltrating Ductal Carcinoma		Dead		785	1	785	1	785			1
TCGA-BH-A1F0-11	TCGA-BH-A1F0	BRCA	80	FEMALE	Stage IIA	Infiltrating Ductal Carcinoma		Dead		785	1	785	1	785			1
TCGA-BH-A1F2-01	TCGA-BH-A1F2	BRCA	53	FEMALE	Stage IIIB	Infiltrating Ductal Carcinoma		Dead		959	1	959	0	959			0
TCGA-BH-A1F2-11	TCGA-BH-A1F2	BRCA	53	FEMALE	Stage IIIB	Infiltrating Ductal Carcinoma		Dead		959	1	959	0	959			0
TCGA-BH-A1F5-01	TCGA-BH-A1F5	BRCA	62	FEMALE	Stage IIA	Infiltrating Ductal Carcinoma		Dead		2712	1	2712	0	2712			0
TCGA-BH-A1F5-11	TCGA-BH-A1F5	BRCA	62	FEMALE	Stage IIA	Infiltrating Ductal Carcinoma		Dead		2712	1	2712	0	2712			0
TCGA-BH-A1F6-01	TCGA-BH-A1F6	BRCA	51	FEMALE		Infiltrating Ductal Carcinoma		Dead		2965	1	2965		2965			0
TCGA-BH-A1F6-11	TCGA-BH-A1F6	BRCA	51	FEMALE		Infiltrating Ductal Carcinoma		Dead		2965	1	2965		2965			0
TCGA-BH-A1F8-01	TCGA-BH-A1F8	BRCA	90	FEMALE	Stage IIIB	Infiltrating Ductal Carcinoma		Dead		763	1	763	1	763			1
TCGA-BH-A1F8-11	TCGA-BH-A1F8	BRCA	90	FEMALE	Stage IIIB	Infiltrating Ductal Carcinoma		Dead		763	1	763	1	763			1
TCGA-BH-A1FB-01	TCGA-BH-A1FB	BRCA	60	FEMALE	Stage IIB	Infiltrating Ductal Carcinoma		Dead		3669	1	3669	1	3669			1
TCGA-BH-A1FB-11	TCGA-BH-A1FB	BRCA	60	FEMALE	Stage IIB	Infiltrating Ductal Carcinoma		Dead		3669	1	3669	1	3669			1
TCGA-BH-A1FC-01	TCGA-BH-A1FC	BRCA	78	FEMALE	Stage IIA	Medullary Carcinoma		Dead		3472	1	3472	0	3472			0
TCGA-BH-A1FC-11	TCGA-BH-A1FC	BRCA	78	FEMALE	Stage IIA	Medullary Carcinoma		Dead		3472	1	3472	0	3472			0
TCGA-BH-A1FD-01	TCGA-BH-A1FD	BRCA	68	FEMALE	Stage I	Infiltrating Ductal Carcinoma		Dead		1009	1	1009	1	1009			1
TCGA-BH-A1FD-11	TCGA-BH-A1FD	BRCA	68	FEMALE	Stage I	Infiltrating Ductal Carcinoma		Dead		1009	1	1009	1	1009			1
TCGA-BH-A1FE-06	TCGA-BH-A1FE	BRCA	31	FEMALE	Stage IIB	Infiltrating Ductal Carcinoma		Dead		2273	1	2273	1	2273			1
TCGA-BH-A1FE-01	TCGA-BH-A1FE	BRCA	31	FEMALE	Stage IIB	Infiltrating Ductal Carcinoma		Dead		2273	1	2273	1	2273			1
TCGA-BH-A1FE-11	TCGA-BH-A1FE	BRCA	31	FEMALE	Stage IIB	Infiltrating Ductal Carcinoma		Dead		2273	1	2273	1	2273			1
TCGA-BH-A1FG-01	TCGA-BH-A1FG	BRCA	88	FEMALE	Stage I	Infiltrating Ductal Carcinoma		Dead		3736	1	3736		3736			0
TCGA-BH-A1FG-11	TCGA-BH-A1FG	BRCA	88	FEMALE	Stage I	Infiltrating Ductal Carcinoma		Dead		3736	1	3736		3736			0
TCGA-BH-A1FH-01	TCGA-BH-A1FH	BRCA	47	FEMALE	Stage IV	Infiltrating Ductal Carcinoma		Dead		1034	1	1034	1	1034			1
TCGA-BH-A1FH-11	TCGA-BH-A1FH	BRCA	47	FEMALE	Stage IV	Infiltrating Ductal Carcinoma		Dead		1034	1	1034	1	1034			1
TCGA-BH-A1FJ-01	TCGA-BH-A1FJ	BRCA	66	FEMALE	Stage IIIA	Infiltrating Ductal Carcinoma		Dead		1927	1	1927		1927			0
TCGA-BH-A1FJ-11	TCGA-BH-A1FJ	BRCA	66	FEMALE	Stage IIIA	Infiltrating Ductal Carcinoma		Dead		1927	1	1927		1927			0
TCGA-BH-A1FL-01	TCGA-BH-A1FL	BRCA	69	FEMALE	Stage IIB	Infiltrating Ductal Carcinoma		Dead		1673	1	1673	1	1673			1
TCGA-BH-A1FM-01	TCGA-BH-A1FM	BRCA	44	FEMALE	Stage IIIA	Infiltrating Ductal Carcinoma		Dead		1388	1	1388		1388			0
TCGA-BH-A1FM-11	TCGA-BH-A1FM	BRCA	44	FEMALE	Stage IIIA	Infiltrating Ductal Carcinoma		Dead		1388	1	1388		1388			0
TCGA-BH-A1FN-01	TCGA-BH-A1FN	BRCA	34	FEMALE	Stage IIA	Infiltrating Ductal Carcinoma		Dead		2192	1	2192	1	2192			1
TCGA-BH-A1FN-11	TCGA-BH-A1FN	BRCA	34	FEMALE	Stage IIA	Infiltrating Ductal Carcinoma		Dead		2192	1	2192	1	2192			1
TCGA-BH-A1FR-01	TCGA-BH-A1FR	BRCA	73	FEMALE	Stage IIIB	Other, specify		Dead		1642	1	1642	1	1642			1
TCGA-BH-A1FR-11	TCGA-BH-A1FR	BRCA	73	FEMALE	Stage IIIB	Other, specify		Dead		1642	1	1642	1	1642			1
TCGA-BH-A1FU-01	TCGA-BH-A1FU	BRCA	44	FEMALE	Stage IA	Infiltrating Ductal Carcinoma		Dead		1688	1	1688	1	1688			1
TCGA-BH-A1FU-11	TCGA-BH-A1FU	BRCA	44	FEMALE	Stage IA	Infiltrating Ductal Carcinoma		Dead		1688	1	1688	1	1688			1
TCGA-BH-A201-01	TCGA-BH-A201	BRCA	64	FEMALE	Stage IA	Infiltrating Ductal Carcinoma		Alive	856		0	856	0	856			0
TCGA-BH-A202-01	TCGA-BH-A202	BRCA	60	FEMALE	Stage II	Infiltrating Ductal Carcinoma		Alive	795		0	795	0	795			0
TCGA-BH-A203-01	TCGA-BH-A203	BRCA	78	FEMALE	Stage IIB	Infiltrating Ductal Carcinoma		Dead		1174	1	1174	1	1174			1
TCGA-BH-A203-11	TCGA-BH-A203	BRCA	78	FEMALE	Stage IIB	Infiltrating Ductal Carcinoma		Dead		1174	1	1174	1	1174			1
TCGA-BH-A204-01	TCGA-BH-A204	BRCA	80	FEMALE	Stage IIB	Infiltrating Ductal Carcinoma		Dead		2534	1	2534		2534			0
TCGA-BH-A204-11	TCGA-BH-A204	BRCA	80	FEMALE	Stage IIB	Infiltrating Ductal Carcinoma		Dead		2534	1	2534		2534			0
TCGA-BH-A208-01	TCGA-BH-A208	BRCA	48	FEMALE	Stage IIB	Infiltrating Ductal Carcinoma		Dead		1759	1	1759	0	1759			0
TCGA-BH-A208-11	TCGA-BH-A208	BRCA	48	FEMALE	Stage IIB	Infiltrating Ductal Carcinoma		Dead		1759	1	1759	0	1759			0
TCGA-BH-A209-01	TCGA-BH-A209	BRCA	77	FEMALE	Stage I	Medullary Carcinoma		Dead		3959	1	3959	0	3959			0
TCGA-BH-A209-11	TCGA-BH-A209	BRCA	77	FEMALE	Stage I	Medullary Carcinoma		Dead		3959	1	3959	0	3959			0
TCGA-BH-A28O-01	TCGA-BH-A28O	BRCA	50	FEMALE	Stage IIIC	Infiltrating Lobular Carcinoma		Alive	1120		0	1120	0	1120	0	1120	0
TCGA-BH-A28Q-01	TCGA-BH-A28Q	BRCA	46	FEMALE	Stage IIB	Infiltrating Lobular Carcinoma		Alive	1119		0	1119	0	1119			0
TCGA-BH-A2L8-01	TCGA-BH-A2L8	BRCA	45	FEMALE	Stage IIA	Infiltrating Lobular Carcinoma		Alive	612		0	612	0	612	0	612	0
TCGA-BH-A42T-01	TCGA-BH-A42T	BRCA	75	FEMALE	Stage IIA	Infiltrating Lobular Carcinoma		Dead		320	1	320	0	320	0	320	0
TCGA-BH-A42U-01	TCGA-BH-A42U	BRCA	80	FEMALE	Stage IIA	Infiltrating Lobular Carcinoma		Alive	3364		0	3364	0	3364	0	3364	0
TCGA-BH-A42V-01	TCGA-BH-A42V	BRCA	41	FEMALE	Stage IB	Infiltrating Ductal Carcinoma		Alive	635		0	635	0	635	0	635	0
TCGA-BH-A5IZ-01	TCGA-BH-A5IZ	BRCA	51	FEMALE	Stage IIB	Infiltrating Ductal Carcinoma		Alive	567		0	567	0	567	0	567	0
TCGA-BH-A5J0-01	TCGA-BH-A5J0	BRCA	63	FEMALE	Stage IA	Infiltrating Ductal Carcinoma		Alive	715		0	715	0	715	0	715	0
TCGA-BH-A6R8-01	TCGA-BH-A6R8	BRCA	46	FEMALE	Stage IIA	Infiltrating Ductal Carcinoma		Alive	293		0	293	0	293	0	293	0
TCGA-BH-A6R9-01	TCGA-BH-A6R9	BRCA	61	FEMALE	Stage IIA	Metaplastic Carcinoma		Alive	160		0	160	0	160	0	160	0
TCGA-BH-A8FY-01	TCGA-BH-A8FY	BRCA	87	FEMALE	Stage IA	Infiltrating Lobular Carcinoma		Dead		295	1	295	0	295	0	295	0
TCGA-BH-A8FZ-01	TCGA-BH-A8FZ	BRCA	58	FEMALE	Stage IA	Infiltrating Lobular Carcinoma		Alive	574		0	574	0	574	0	574	0
TCGA-BH-A8G0-01	TCGA-BH-A8G0	BRCA	54	FEMALE	Stage IIB	Infiltrating Lobular Carcinoma		Alive	662		0	662	0	662	0	662	0
TCGA-BH-AB28-01	TCGA-BH-AB28	BRCA	53	FEMALE	Stage IIIA	Infiltrating Lobular Carcinoma		Alive	287		0	287	0	287	0	287	0
TCGA-C8-A12K-01	TCGA-C8-A12K	BRCA	80	FEMALE	Stage IIB	Infiltrating Ductal Carcinoma		Alive	0		0	0	0	0	0	0	0
TCGA-C8-A12L-01	TCGA-C8-A12L	BRCA	67	FEMALE	Stage IIA	Infiltrating Ductal Carcinoma		Alive	363		0	363	0	363	0	363	0
TCGA-C8-A12M-01	TCGA-C8-A12M	BRCA	70	FEMALE	Stage IIA	Infiltrating Ductal Carcinoma		Alive	358		0	358	0	358	0	358	0
TCGA-C8-A12N-01	TCGA-C8-A12N	BRCA	58	FEMALE	Stage IIA	Infiltrating Ductal Carcinoma		Alive	358		0	358	0	358	0	358	0
TCGA-C8-A12O-01	TCGA-C8-A12O	BRCA	50	FEMALE	Stage IIA	Infiltrating Ductal Carcinoma		Alive	385		0	385	0	385	0	385	0
TCGA-C8-A12P-01	TCGA-C8-A12P	BRCA	55	FEMALE	Stage IIB	Infiltrating Ductal Carcinoma		Alive	358		0	358	0	358	0	358	0
TCGA-C8-A12Q-01	TCGA-C8-A12Q	BRCA	78	FEMALE	Stage IIIA	Infiltrating Ductal Carcinoma		Dead		385	1	385	1	385			1
TCGA-C8-A12T-01	TCGA-C8-A12T	BRCA	43	FEMALE	Stage IIA	Infiltrating Ductal Carcinoma		Alive	0		0	0	0	0	0	0	0
TCGA-C8-A12U-01	TCGA-C8-A12U	BRCA	46	FEMALE	Stage IIB	Infiltrating Ductal Carcinoma		Alive	385		0	385	0	385	0	385	0
TCGA-C8-A12V-01	TCGA-C8-A12V	BRCA	55	FEMALE	Stage IIA	Infiltrating Ductal Carcinoma		Alive	385		0	385	0	385			0
TCGA-C8-A12W-01	TCGA-C8-A12W	BRCA	49	FEMALE	Stage IIIB	Infiltrating Ductal Carcinoma		Alive	385		0	385	0	385	0	385	0
TCGA-C8-A12X-01	TCGA-C8-A12X	BRCA	62	FEMALE	Stage IIB	Mucinous Carcinoma		Alive	385		0	385	0	385	0	385	0
TCGA-C8-A12Y-01	TCGA-C8-A12Y	BRCA	44	FEMALE	Stage IIB	Infiltrating Ductal Carcinoma		Alive	1476		0	1476	0	1476	0	1476	0
TCGA-C8-A12Z-01	TCGA-C8-A12Z	BRCA	45	FEMALE	Stage IIB	Infiltrating Ductal Carcinoma		Alive	382		0	382	0	382	0	382	0
TCGA-C8-A130-01	TCGA-C8-A130	BRCA	52	FEMALE	Stage IIIA	Infiltrating Ductal Carcinoma		Alive	370		0	370	0	370	0	370	0
TCGA-C8-A131-01	TCGA-C8-A131	BRCA	82	FEMALE	Stage IIIA	Infiltrating Ductal Carcinoma		Alive	411		0	411	0	411	0	411	0
TCGA-C8-A132-01	TCGA-C8-A132	BRCA	56	FEMALE	Stage IIB	Infiltrating Ductal Carcinoma		Alive	383		0	383	0	383	0	383	0
TCGA-C8-A133-01	TCGA-C8-A133	BRCA	65	FEMALE	Stage IIIA	Other, specify		Alive	0		0	0	0	0	0	0	0
TCGA-C8-A134-01	TCGA-C8-A134	BRCA	52	FEMALE	Stage IIA	Infiltrating Ductal Carcinoma		Alive	383		0	383	0	383	0	383	0
TCGA-C8-A135-01	TCGA-C8-A135	BRCA	64	FEMALE	Stage IIB	Infiltrating Ductal Carcinoma		Alive	393		0	393	0	393	0	393	0
TCGA-C8-A137-01	TCGA-C8-A137	BRCA	34	FEMALE	Stage IIB	Infiltrating Ductal Carcinoma		Alive	379		0	379	0	379	1	136	1
TCGA-C8-A138-01	TCGA-C8-A138	BRCA	54	FEMALE	Stage IIIA	Infiltrating Ductal Carcinoma		Alive	380		0	380	0	380	0	380	0
TCGA-C8-A1HE-01	TCGA-C8-A1HE	BRCA	59	FEMALE	Stage IIA	Infiltrating Ductal Carcinoma		Alive	375		0	375	0	375	0	375	0
TCGA-C8-A1HF-01	TCGA-C8-A1HF	BRCA	48	FEMALE	Stage IIA	Infiltrating Ductal Carcinoma		Alive	332		0	332	0	332	0	332	0
TCGA-C8-A1HG-01	TCGA-C8-A1HG	BRCA	50	FEMALE	Stage IIA	Infiltrating Ductal Carcinoma		Alive	345		0	345	0	345	0	345	0
TCGA-C8-A1HI-01	TCGA-C8-A1HI	BRCA	40	FEMALE	Stage IIIA	Infiltrating Ductal Carcinoma		Alive	343		0	343	0	343	0	343	0
TCGA-C8-A1HJ-01	TCGA-C8-A1HJ	BRCA	53	FEMALE	Stage IIA	Infiltrating Ductal Carcinoma		Alive	5		0	5	0	5	0	5	0
TCGA-C8-A1HK-01	TCGA-C8-A1HK	BRCA	53	FEMALE	Stage IIB	Infiltrating Ductal Carcinoma		Alive	366		0	366	0	366	0	366	0
TCGA-C8-A1HL-01	TCGA-C8-A1HL	BRCA	38	FEMALE	Stage IIIA	Other, specify		Alive	317		0	317	0	317	0	317	0
TCGA-C8-A1HM-01	TCGA-C8-A1HM	BRCA	74	FEMALE	Stage IIA	Infiltrating Ductal Carcinoma		Alive	375		0	375	0	375	0	375	0
TCGA-C8-A1HN-01	TCGA-C8-A1HN	BRCA	56	FEMALE	Stage IIA	Infiltrating Ductal Carcinoma		Alive	394		0	394	0	394	0	394	0
TCGA-C8-A1HO-01	TCGA-C8-A1HO	BRCA	34	FEMALE	Stage IIIC	Infiltrating Ductal Carcinoma		Alive	375		0	375	0	375	0	375	0
TCGA-C8-A26V-01	TCGA-C8-A26V	BRCA	47	FEMALE	Stage IIIA	Infiltrating Ductal Carcinoma		Alive	616		0	616	0	616	0	616	0
TCGA-C8-A26W-01	TCGA-C8-A26W	BRCA	58	FEMALE	Stage IIB	Infiltrating Ductal Carcinoma		Alive	381		0	381	0	381	0	381	0
TCGA-C8-A26X-01	TCGA-C8-A26X	BRCA	58	FEMALE	Stage IIA	Infiltrating Ductal Carcinoma		Alive	376		0	376	0	376	0	376	0
TCGA-C8-A26Y-01	TCGA-C8-A26Y	BRCA	90	FEMALE	Stage IIA	Infiltrating Ductal Carcinoma		Alive	394		0	394	0	394	0	394	0
TCGA-C8-A26Z-01	TCGA-C8-A26Z	BRCA	59	FEMALE	Stage IIA	Infiltrating Ductal Carcinoma		Alive	470		0	470	0	470	0	470	0
TCGA-C8-A273-01	TCGA-C8-A273	BRCA	29	FEMALE	Stage IIB	Infiltrating Ductal Carcinoma		Alive	513		0	513	0	513	0	513	0
TCGA-C8-A274-01	TCGA-C8-A274	BRCA	63	FEMALE	Stage IIA	Infiltrating Ductal Carcinoma		Alive	508		0	508	0	508	0	508	0
TCGA-C8-A275-01	TCGA-C8-A275	BRCA	56	FEMALE	Stage IIA	Infiltrating Ductal Carcinoma		Alive	1		0	1	0	1	0	1	0
TCGA-C8-A278-01	TCGA-C8-A278	BRCA	61	FEMALE	Stage IIIA	Infiltrating Ductal Carcinoma		Alive	297		0	297	0	297	0	297	0
TCGA-C8-A27A-01	TCGA-C8-A27A	BRCA	48	FEMALE	Stage IIB	Infiltrating Ductal Carcinoma		Alive	747		0	747	0	747	0	747	0
TCGA-C8-A27B-01	TCGA-C8-A27B	BRCA	48	FEMALE	Stage IIB	Infiltrating Ductal Carcinoma		Alive	439		0	439	0	439	0	439	0
TCGA-C8-A3M7-01	TCGA-C8-A3M7	BRCA	60	FEMALE	Stage IIIB	Infiltrating Lobular Carcinoma		Dead		1034	1	1034	1	1034	1	1034	1
TCGA-C8-A3M8-01	TCGA-C8-A3M8	BRCA	68	FEMALE	Stage IA	Infiltrating Lobular Carcinoma		Alive	394		0	394	0	394	0	394	0
TCGA-C8-A8HP-01	TCGA-C8-A8HP	BRCA	59	FEMALE	Stage IIIA	Metaplastic Carcinoma		Alive	396		0	396	0	396	0	396	0
TCGA-C8-A8HQ-01	TCGA-C8-A8HQ	BRCA	53	FEMALE	Stage IIB	Mucinous Carcinoma		Alive	380		0	380	0	380	0	380	0
TCGA-C8-A8HR-01	TCGA-C8-A8HR	BRCA	49	FEMALE	Stage IIIA	Infiltrating Lobular Carcinoma		Alive	408		0	408	0	408	0	408	0
TCGA-C8-A9FZ-01	TCGA-C8-A9FZ	BRCA	49	FEMALE	Stage IIB	Mixed Histology (please specify)		Alive	592		0	592	0	592	0	592	0
TCGA-D8-A13Y-01	TCGA-D8-A13Y	BRCA	52	FEMALE	Stage IA	Infiltrating Ductal Carcinoma		Alive	1728		0	1728	0	1728	0	1728	0
TCGA-D8-A13Z-01	TCGA-D8-A13Z	BRCA	51	FEMALE		Infiltrating Ductal Carcinoma		Alive	635		0	635	0	635	0	635	0
TCGA-D8-A140-01	TCGA-D8-A140	BRCA	62	FEMALE	Stage IIB	Infiltrating Ductal Carcinoma		Alive	403		0	403	0	403	0	403	0
TCGA-D8-A141-01	TCGA-D8-A141	BRCA	40	FEMALE		Infiltrating Ductal Carcinoma		Alive	626		0	626	0	626	0	626	0
TCGA-D8-A142-01	TCGA-D8-A142	BRCA	74	FEMALE	Stage IIB	Infiltrating Ductal Carcinoma		Alive	425		0	425	0	425	0	425	0
TCGA-D8-A143-01	TCGA-D8-A143	BRCA	51	FEMALE	Stage IIA	Infiltrating Ductal Carcinoma		Alive	431		0	431	0	431	0	431	0
TCGA-D8-A145-01	TCGA-D8-A145	BRCA	80	FEMALE	Stage IIA	Infiltrating Ductal Carcinoma		Alive	410		0	410	0	410	0	410	0
TCGA-D8-A146-01	TCGA-D8-A146	BRCA	57	FEMALE	Stage IIA	Infiltrating Ductal Carcinoma		Alive	643		0	643	0	643	0	643	0
TCGA-D8-A147-01	TCGA-D8-A147	BRCA	45	FEMALE		Infiltrating Ductal Carcinoma		Alive	584		0	584	0	584	0	584	0
TCGA-D8-A1J8-01	TCGA-D8-A1J8	BRCA	77	FEMALE	Stage IIB	Infiltrating Ductal Carcinoma		Alive	431		0	431	0	431	0	431	0
TCGA-D8-A1J9-01	TCGA-D8-A1J9	BRCA	48	FEMALE	Stage IA	Infiltrating Ductal Carcinoma		Alive	532		0	532	0	532	0	532	0
TCGA-D8-A1JA-01	TCGA-D8-A1JA	BRCA	60	FEMALE		Infiltrating Ductal Carcinoma		Alive	502		0	502	0	502	1	431	1
TCGA-D8-A1JB-01	TCGA-D8-A1JB	BRCA	54	FEMALE	Stage IIB	Infiltrating Ductal Carcinoma		Alive	1688		0	1688	0	1688	0	1688	0
TCGA-D8-A1JC-01	TCGA-D8-A1JC	BRCA	59	FEMALE	Stage IIIA	Infiltrating Ductal Carcinoma		Alive	480		0	480	0	480	0	480	0
TCGA-D8-A1JD-01	TCGA-D8-A1JD	BRCA	41	FEMALE	Stage IIB	Infiltrating Ductal Carcinoma		Alive	552		0	552	0	552	0	552	0
TCGA-D8-A1JE-01	TCGA-D8-A1JE	BRCA	62	FEMALE	Stage IIA	Infiltrating Ductal Carcinoma		Alive	575		0	575	0	575	0	575	0
TCGA-D8-A1JF-01	TCGA-D8-A1JF	BRCA	79	FEMALE	Stage IIIA	Infiltrating Ductal Carcinoma		Alive	366		0	366	0	366	0	366	0
TCGA-D8-A1JG-01	TCGA-D8-A1JG	BRCA	62	FEMALE	Stage IIA	Infiltrating Ductal Carcinoma		Alive	1612		0	1612	0	1612	0	1612	0
TCGA-D8-A1JH-01	TCGA-D8-A1JH	BRCA	56	FEMALE	Stage IA	Infiltrating Ductal Carcinoma		Alive	426		0	426	0	426	0	426	0
TCGA-D8-A1JI-01	TCGA-D8-A1JI	BRCA	54	FEMALE	Stage IIA	Infiltrating Ductal Carcinoma		Alive	577		0	577	0	577	0	577	0
TCGA-D8-A1JJ-01	TCGA-D8-A1JJ	BRCA	54	FEMALE	Stage IIA	Infiltrating Ductal Carcinoma		Alive	611		0	611	0	611	0	611	0
TCGA-D8-A1JK-01	TCGA-D8-A1JK	BRCA	90	FEMALE	Stage IIA	Infiltrating Ductal Carcinoma		Alive	612		0	612	0	612	0	612	0
TCGA-D8-A1JL-01	TCGA-D8-A1JL	BRCA	72	FEMALE	Stage IIA	Infiltrating Ductal Carcinoma		Alive	611		0	611	0	611	0	611	0
TCGA-D8-A1JM-01	TCGA-D8-A1JM	BRCA	59	FEMALE	Stage IIB	Infiltrating Ductal Carcinoma		Alive	590		0	590	0	590	0	590	0
TCGA-D8-A1JN-01	TCGA-D8-A1JN	BRCA	80	FEMALE	Stage IIIC	Infiltrating Lobular Carcinoma		Alive	620		0	620	0	620	0	620	0
TCGA-D8-A1JP-01	TCGA-D8-A1JP	BRCA	73	FEMALE	Stage IA	Infiltrating Ductal Carcinoma		Alive	639		0	639	0	639	0	639	0
TCGA-D8-A1JS-01	TCGA-D8-A1JS	BRCA	77	FEMALE	Stage IA	Other, specify		Alive	371		0	371	0	371	0	371	0
TCGA-D8-A1JT-01	TCGA-D8-A1JT	BRCA	70	FEMALE	Stage IIA	Other, specify		Alive	405		0	405	0	405	0	405	0
TCGA-D8-A1JU-01	TCGA-D8-A1JU	BRCA	51	FEMALE	Stage IA	Infiltrating Ductal Carcinoma		Alive	447		0	447	0	447	0	447	0
TCGA-D8-A1X5-01	TCGA-D8-A1X5	BRCA	81	FEMALE	Stage IIIC	Infiltrating Ductal Carcinoma		Alive	565		0	565	0	565	0	565	0
TCGA-D8-A1X6-01	TCGA-D8-A1X6	BRCA	80	FEMALE	Stage IIIA	Infiltrating Ductal Carcinoma		Alive	541		0	541	0	541	0	541	0
TCGA-D8-A1X7-01	TCGA-D8-A1X7	BRCA	40	FEMALE	Stage IIA	Other, specify		Alive	509		0	509	0	509	0	509	0
TCGA-D8-A1X8-01	TCGA-D8-A1X8	BRCA	62	FEMALE	Stage IIIA	Infiltrating Lobular Carcinoma		Alive	783		0	783	0	783	0	783	0
TCGA-D8-A1X9-01	TCGA-D8-A1X9	BRCA	66	FEMALE	Stage IIB	Infiltrating Ductal Carcinoma		Alive	727		0	727	0	727			0
TCGA-D8-A1XA-01	TCGA-D8-A1XA	BRCA	64	FEMALE	Stage IA	Infiltrating Ductal Carcinoma		Alive	839		0	839	0	839	0	839	0
TCGA-D8-A1XB-01	TCGA-D8-A1XB	BRCA	62	FEMALE	Stage IIB	Infiltrating Ductal Carcinoma		Alive	552		0	552	0	552	0	552	0
TCGA-D8-A1XC-01	TCGA-D8-A1XC	BRCA	85	FEMALE	Stage IIIB	Mucinous Carcinoma		Dead		377	1	377	1	377			1
TCGA-D8-A1XD-01	TCGA-D8-A1XD	BRCA	36	FEMALE	Stage IIIA	Infiltrating Ductal Carcinoma		Alive	522		0	522	0	522	0	522	0
TCGA-D8-A1XF-01	TCGA-D8-A1XF	BRCA	45	FEMALE	Stage IIA	Infiltrating Ductal Carcinoma		Alive	463		0	463	0	463			0
TCGA-D8-A1XG-01	TCGA-D8-A1XG	BRCA	86	FEMALE	Stage IIIB	Infiltrating Ductal Carcinoma		Alive	448		0	448	0	448	0	448	0
TCGA-D8-A1XJ-01	TCGA-D8-A1XJ	BRCA	76	FEMALE	Stage IIIA	Other, specify		Alive	664		0	664	0	664	0	664	0
TCGA-D8-A1XK-01	TCGA-D8-A1XK	BRCA	55	FEMALE	Stage IIB	Infiltrating Ductal Carcinoma		Alive	441		0	441	0	441	0	441	0
TCGA-D8-A1XL-01	TCGA-D8-A1XL	BRCA	34	FEMALE	Stage IIB	Infiltrating Ductal Carcinoma		Alive	606		0	606	0	606	0	606	0
TCGA-D8-A1XM-01	TCGA-D8-A1XM	BRCA	57	FEMALE	Stage IA	Infiltrating Ductal Carcinoma		Alive	538		0	538	0	538	0	538	0
TCGA-D8-A1XO-01	TCGA-D8-A1XO	BRCA	56	FEMALE	Stage IIB	Infiltrating Lobular Carcinoma		Alive	1682		0	1682	0	1682	0	1682	0
TCGA-D8-A1XQ-01	TCGA-D8-A1XQ	BRCA	69	FEMALE	Stage IIA	Infiltrating Ductal Carcinoma		Alive	499		0	499	0	499	0	499	0
TCGA-D8-A1XR-01	TCGA-D8-A1XR	BRCA	56	FEMALE	Stage IIB	Infiltrating Ductal Carcinoma		Alive	482		0	482	0	482	0	482	0
TCGA-D8-A1XS-01	TCGA-D8-A1XS	BRCA	48	MALE	Stage IIIC	Other, specify		Alive	496		0	496	0	496	0	496	0
TCGA-D8-A1XT-01	TCGA-D8-A1XT	BRCA	61	FEMALE	Stage IIA	Infiltrating Ductal Carcinoma		Alive	506		0	506	0	506	0	506	0
TCGA-D8-A1XU-01	TCGA-D8-A1XU	BRCA	56	FEMALE	Stage IA	Infiltrating Ductal Carcinoma		Alive	395		0	395	0	395	0	395	0
TCGA-D8-A1XV-01	TCGA-D8-A1XV	BRCA	84	FEMALE	Stage IIA	Mucinous Carcinoma		Alive	461		0	461	0	461	0	461	0
TCGA-D8-A1XW-01	TCGA-D8-A1XW	BRCA	53	FEMALE	Stage IIA	Infiltrating Ductal Carcinoma		Alive	1309		0	1309	0	1309	0	1309	0
TCGA-D8-A1XY-01	TCGA-D8-A1XY	BRCA	74	FEMALE	Stage IIA	Infiltrating Ductal Carcinoma		Alive	503		0	503	0	503			0
TCGA-D8-A1XZ-01	TCGA-D8-A1XZ	BRCA	81	FEMALE	Stage IIIA	Infiltrating Ductal Carcinoma		Alive	466		0	466	0	466	0	466	0
TCGA-D8-A1Y0-01	TCGA-D8-A1Y0	BRCA	65	FEMALE	Stage IIIA	Infiltrating Ductal Carcinoma		Alive	472		0	472	0	472			0
TCGA-D8-A1Y1-01	TCGA-D8-A1Y1	BRCA	80	FEMALE	Stage IIIA	Infiltrating Ductal Carcinoma		Dead		302	1	302	1	302			1
TCGA-D8-A1Y2-01	TCGA-D8-A1Y2	BRCA	71	FEMALE	Stage IIA	Infiltrating Ductal Carcinoma		Alive	433		0	433	0	433	0	433	0
TCGA-D8-A1Y3-01	TCGA-D8-A1Y3	BRCA	61	FEMALE	Stage IIIA	Infiltrating Ductal Carcinoma		Alive	430		0	430	0	430	0	430	0
TCGA-D8-A27E-01	TCGA-D8-A27E	BRCA	66	FEMALE	Stage IA	Other, specify		Alive	530		0	530	0	530	0	530	0
TCGA-D8-A27F-01	TCGA-D8-A27F	BRCA	40	FEMALE	Stage IIA	Infiltrating Ductal Carcinoma		Alive	488		0	488	0	488	0	488	0
TCGA-D8-A27G-01	TCGA-D8-A27G	BRCA	75	FEMALE	Stage IIA	Infiltrating Lobular Carcinoma		Alive	409		0	409	0	409	0	409	0
TCGA-D8-A27H-01	TCGA-D8-A27H	BRCA	72	FEMALE	Stage IIA	Infiltrating Ductal Carcinoma		Alive	397		0	397	0	397	0	397	0
TCGA-D8-A27I-01	TCGA-D8-A27I	BRCA	58	FEMALE	Stage IIIA	Infiltrating Lobular Carcinoma		Alive	439		0	439	0	439	0	439	0
TCGA-D8-A27K-01	TCGA-D8-A27K	BRCA	47	FEMALE	Stage IIB	Infiltrating Ductal Carcinoma		Alive	1461		0	1461	0	1461	0	1461	0
TCGA-D8-A27L-01	TCGA-D8-A27L	BRCA	49	FEMALE	Stage IIIA	Infiltrating Ductal Carcinoma		Alive	499		0	499	0	499	0	499	0
TCGA-D8-A27M-01	TCGA-D8-A27M	BRCA	59	FEMALE	Stage IA	Infiltrating Ductal Carcinoma		Alive	410		0	410	0	410	0	410	0
TCGA-D8-A27N-01	TCGA-D8-A27N	BRCA	36	FEMALE	Stage IIIA	Infiltrating Ductal Carcinoma		Alive	519		0	519	0	519	0	519	0
TCGA-D8-A27P-01	TCGA-D8-A27P	BRCA	64	FEMALE	Stage IA	Infiltrating Ductal Carcinoma		Alive	49		0	49	0	49	0	49	0
TCGA-D8-A27R-01	TCGA-D8-A27R	BRCA	41	FEMALE	Stage IIIC	Infiltrating Ductal Carcinoma		Alive	307		0	307	0	307	0	307	0
TCGA-D8-A27T-01	TCGA-D8-A27T	BRCA	53	FEMALE	Stage IIIC	Infiltrating Lobular Carcinoma		Alive	398		0	398	0	398	0	398	0
TCGA-D8-A27V-01	TCGA-D8-A27V	BRCA	62	FEMALE	Stage IIA	Infiltrating Lobular Carcinoma		Alive	381		0	381	0	381	0	381	0
TCGA-D8-A27W-01	TCGA-D8-A27W	BRCA	55	FEMALE	Stage IIIB	Mucinous Carcinoma		Alive	373		0	373	0	373	0	373	0
TCGA-D8-A3Z5-01	TCGA-D8-A3Z5	BRCA	54	FEMALE	Stage IIIC	Infiltrating Lobular Carcinoma		Alive	1015		0	1015	0	1015	0	1015	0
TCGA-D8-A3Z6-01	TCGA-D8-A3Z6	BRCA	56	FEMALE	Stage IIIC	Infiltrating Lobular Carcinoma		Alive	563		0	563	0	563	0	563	0
TCGA-D8-A4Z1-01	TCGA-D8-A4Z1	BRCA	68	FEMALE	Stage IA	Infiltrating Lobular Carcinoma		Alive	659		0	659	0	659	0	659	0
TCGA-D8-A73U-01	TCGA-D8-A73U	BRCA	88	FEMALE	Stage IIA	Infiltrating Lobular Carcinoma		Alive	492		0	492	0	492	0	492	0
TCGA-D8-A73W-01	TCGA-D8-A73W	BRCA	79	FEMALE	Stage IIIA	Mucinous Carcinoma		Dead		385	1	385	1	385	1	21	1
TCGA-D8-A73X-01	TCGA-D8-A73X	BRCA	53	FEMALE	Stage IIA	Other, specify		Alive	767		0	767	0	767	0	767	0
TCGA-E2-A105-01	TCGA-E2-A105	BRCA	79	FEMALE	Stage IIA	Infiltrating Ductal Carcinoma		Alive	1308		0	1308	0	1308	0	1308	0
TCGA-E2-A106-01	TCGA-E2-A106	BRCA	34	FEMALE	Stage IB	Infiltrating Ductal Carcinoma		Alive	2541		0	2541	0	2541	0	2541	0
TCGA-E2-A107-01	TCGA-E2-A107	BRCA	54	FEMALE	Stage IIIA	Infiltrating Lobular Carcinoma		Alive	1047		0	1047	0	1047	0	1047	0
TCGA-E2-A108-01	TCGA-E2-A108	BRCA	64	FEMALE	Stage IIIA	Infiltrating Ductal Carcinoma		Alive	837		0	837	0	837	0	837	0
TCGA-E2-A109-01	TCGA-E2-A109	BRCA	64	FEMALE	Stage IIA	Infiltrating Ductal Carcinoma		Alive	1417		0	1417	0	1417	0	1417	0
TCGA-E2-A10A-01	TCGA-E2-A10A	BRCA	41	FEMALE	Stage IIB	Infiltrating Ductal Carcinoma		Alive	1229		0	1229	0	1229	1	75	1
TCGA-E2-A10B-01	TCGA-E2-A10B	BRCA	67	FEMALE	Stage IIB	Infiltrating Ductal Carcinoma		Alive	1141		0	1141	0	1141			1
TCGA-E2-A10C-01	TCGA-E2-A10C	BRCA	54	FEMALE	Stage IIB	Infiltrating Ductal Carcinoma		Alive	1220		0	1220	0	1220	0	1220	0
TCGA-E2-A10E-01	TCGA-E2-A10E	BRCA	64	FEMALE	Stage IIA	Infiltrating Ductal Carcinoma		Alive	865		0	865	0	865	0	865	0
TCGA-E2-A10F-01	TCGA-E2-A10F	BRCA	47	FEMALE	Stage IIA	Infiltrating Lobular Carcinoma		Alive	878		0	878	0	878	0	878	0
TCGA-E2-A14N-01	TCGA-E2-A14N	BRCA	37	FEMALE	Stage IIB	Infiltrating Ductal Carcinoma		Alive	1434		0	1434	0	1434	0	1434	0
TCGA-E2-A14O-01	TCGA-E2-A14O	BRCA	76	FEMALE	Stage IIIA	Infiltrating Ductal Carcinoma		Alive	1359		0	1359	0	1359	0	1359	0
TCGA-E2-A14P-01	TCGA-E2-A14P	BRCA	79	FEMALE	Stage IIIC	Infiltrating Ductal Carcinoma		Alive	1246		0	1246	0	1246	0	1246	0
TCGA-E2-A14Q-01	TCGA-E2-A14Q	BRCA	50	FEMALE	Stage IIB	Infiltrating Ductal Carcinoma		Alive	1163		0	1163	0	1163	0	1163	0
TCGA-E2-A14R-01	TCGA-E2-A14R	BRCA	62	FEMALE	Stage IIA	Infiltrating Ductal Carcinoma		Alive	1174		0	1174	0	1174	0	1174	1
TCGA-E2-A14S-01	TCGA-E2-A14S	BRCA	65	FEMALE	Stage I	Infiltrating Ductal Carcinoma		Alive	1009		0	1009	0	1009	0	1009	0
TCGA-E2-A14T-01	TCGA-E2-A14T	BRCA	52	FEMALE	Stage IIA	Infiltrating Ductal Carcinoma		Alive	2311		0	2311	0	2311	0	2311	0
TCGA-E2-A14U-01	TCGA-E2-A14U	BRCA	74	FEMALE	Stage I	Infiltrating Lobular Carcinoma		Alive	1318		0	1318	0	1318	0	1318	0
TCGA-E2-A14V-01	TCGA-E2-A14V	BRCA	53	FEMALE	Stage IIB	Infiltrating Ductal Carcinoma		Alive	1042		0	1042	0	1042	0	1042	0
TCGA-E2-A14W-01	TCGA-E2-A14W	BRCA	78	MALE	Stage IIA	Infiltrating Ductal Carcinoma		Alive	974		0	974	0	974	0	974	0
TCGA-E2-A14X-01	TCGA-E2-A14X	BRCA	55	FEMALE	Stage IIIA	Infiltrating Ductal Carcinoma		Alive	972		0	972	0	972	0	972	0
TCGA-E2-A14Y-01	TCGA-E2-A14Y	BRCA	35	FEMALE	Stage IIA	Infiltrating Ductal Carcinoma		Alive	2109		0	2109	0	2109	0	2109	0
TCGA-E2-A14Y-11	TCGA-E2-A14Y	BRCA	35	FEMALE	Stage IIA	Infiltrating Ductal Carcinoma		Alive	2109		0	2109	0	2109	0	2109	0
TCGA-E2-A14Z-01	TCGA-E2-A14Z	BRCA	64	FEMALE	Stage I	Infiltrating Ductal Carcinoma		Dead		563	1	563	1	563	1	188	1
TCGA-E2-A150-01	TCGA-E2-A150	BRCA	48	FEMALE	Stage IIA	Infiltrating Ductal Carcinoma		Alive	1935		0	1935	0	1935	0	1935	0
TCGA-E2-A152-01	TCGA-E2-A152	BRCA	56	FEMALE	Stage I	Infiltrating Ductal Carcinoma		Alive	2128		0	2128	0	2128	1	54	1
TCGA-E2-A153-01	TCGA-E2-A153	BRCA	51	FEMALE	Stage IIB	Infiltrating Ductal Carcinoma		Alive	707		0	707	0	707	0	707	0
TCGA-E2-A153-11	TCGA-E2-A153	BRCA	51	FEMALE	Stage IIB	Infiltrating Ductal Carcinoma		Alive	707		0	707	0	707	0	707	0
TCGA-E2-A154-01	TCGA-E2-A154	BRCA	68	FEMALE	Stage I	Infiltrating Ductal Carcinoma		Alive	591		0	591	0	591	0	591	0
TCGA-E2-A155-01	TCGA-E2-A155	BRCA	58	FEMALE	Stage IIB	Infiltrating Ductal Carcinoma		Alive	640		0	640	0	640	0	640	0
TCGA-E2-A156-01	TCGA-E2-A156	BRCA	61	FEMALE	Stage I	Infiltrating Ductal Carcinoma		Alive	726		0	726	0	726	0	726	0
TCGA-E2-A158-01	TCGA-E2-A158	BRCA	43	FEMALE	Stage IIA	Infiltrating Ductal Carcinoma		Alive	450		0	450	0	450	0	450	0
TCGA-E2-A158-11	TCGA-E2-A158	BRCA	43	FEMALE	Stage IIA	Infiltrating Ductal Carcinoma		Alive	450		0	450	0	450	0	450	0
TCGA-E2-A159-01	TCGA-E2-A159	BRCA	50	FEMALE	Stage IIA	Infiltrating Ductal Carcinoma		Alive	762		0	762	0	762	0	762	0
TCGA-E2-A15A-06	TCGA-E2-A15A	BRCA	45	FEMALE	Stage IIIC	Infiltrating Ductal Carcinoma		Alive	710		0	710	0	710	0	710	0
TCGA-E2-A15A-01	TCGA-E2-A15A	BRCA	45	FEMALE	Stage IIIC	Infiltrating Ductal Carcinoma		Alive	710		0	710	0	710	0	710	0
TCGA-E2-A15C-01	TCGA-E2-A15C	BRCA	61	FEMALE	Stage I	Infiltrating Ductal Carcinoma		Alive	694		0	694	0	694	0	694	0
TCGA-E2-A15D-01	TCGA-E2-A15D	BRCA	47	FEMALE	Stage IIA	Infiltrating Ductal Carcinoma		Alive	526		0	526	0	526	0	526	0
TCGA-E2-A15E-06	TCGA-E2-A15E	BRCA	40	FEMALE	Stage IIA	Infiltrating Ductal Carcinoma		Alive	630		0	630	0	630	0	630	0
TCGA-E2-A15E-01	TCGA-E2-A15E	BRCA	40	FEMALE	Stage IIA	Infiltrating Ductal Carcinoma		Alive	630		0	630	0	630	0	630	0
TCGA-E2-A15F-01	TCGA-E2-A15F	BRCA	64	FEMALE	Stage I	Infiltrating Ductal Carcinoma		Alive	658		0	658	0	658	0	658	0
TCGA-E2-A15G-01	TCGA-E2-A15G	BRCA	76	FEMALE	Stage IIA	Mixed Histology (please specify)		Alive	554		0	554	0	554	0	554	0
TCGA-E2-A15H-01	TCGA-E2-A15H	BRCA	38	FEMALE	Stage IIA	Infiltrating Ductal Carcinoma		Alive	393		0	393	0	393	0	393	0
TCGA-E2-A15I-01	TCGA-E2-A15I	BRCA	44	FEMALE	Stage IIA	Infiltrating Ductal Carcinoma		Alive	1692		0	1692	0	1692	0	1692	0
TCGA-E2-A15I-11	TCGA-E2-A15I	BRCA	44	FEMALE	Stage IIA	Infiltrating Ductal Carcinoma		Alive	1692		0	1692	0	1692	0	1692	0
TCGA-E2-A15J-01	TCGA-E2-A15J	BRCA	51	FEMALE	Stage I	Infiltrating Ductal Carcinoma		Alive	1640		0	1640	0	1640	0	1640	0
TCGA-E2-A15K-06	TCGA-E2-A15K	BRCA	58	FEMALE	Stage IIB	Infiltrating Ductal Carcinoma		Alive	275		0	275	0	275	0	275	0
TCGA-E2-A15K-01	TCGA-E2-A15K	BRCA	58	FEMALE	Stage IIB	Infiltrating Ductal Carcinoma		Alive	275		0	275	0	275	0	275	0
TCGA-E2-A15K-11	TCGA-E2-A15K	BRCA	58	FEMALE	Stage IIB	Infiltrating Ductal Carcinoma		Alive	275		0	275	0	275	0	275	0
TCGA-E2-A15L-01	TCGA-E2-A15L	BRCA	65	FEMALE	Stage IIA	Infiltrating Lobular Carcinoma		Alive	626		0	626	0	626	0	626	0
TCGA-E2-A15L-11	TCGA-E2-A15L	BRCA	65	FEMALE	Stage IIA	Infiltrating Lobular Carcinoma		Alive	626		0	626	0	626	0	626	0
TCGA-E2-A15M-01	TCGA-E2-A15M	BRCA	66	FEMALE	Stage IIA	Infiltrating Lobular Carcinoma		Dead		336	1	336	0	336	0	336	0
TCGA-E2-A15M-11	TCGA-E2-A15M	BRCA	66	FEMALE	Stage IIA	Infiltrating Lobular Carcinoma		Dead		336	1	336	0	336	0	336	0
TCGA-E2-A15O-01	TCGA-E2-A15O	BRCA	89	FEMALE	Stage I	Infiltrating Ductal Carcinoma		Alive	1545		0	1545	0	1545	1	1210	1
TCGA-E2-A15P-01	TCGA-E2-A15P	BRCA	61	FEMALE	Stage IA	Infiltrating Ductal Carcinoma		Alive	595		0	595	0	595	0	595	0
TCGA-E2-A15R-01	TCGA-E2-A15R	BRCA	64	FEMALE	Stage IIA	Infiltrating Ductal Carcinoma		Alive	1732		0	1732	0	1732	0	1732	0
TCGA-E2-A15S-01	TCGA-E2-A15S	BRCA	34	FEMALE	Stage IIB	Infiltrating Ductal Carcinoma		Alive	428		0	428	0	428	0	428	0
TCGA-E2-A15T-01	TCGA-E2-A15T	BRCA	65	FEMALE	Stage IIA	Infiltrating Ductal Carcinoma		Alive	1563		0	1563	0	1563	0	1563	0
TCGA-E2-A1AZ-01	TCGA-E2-A1AZ	BRCA	63	FEMALE	Stage IIB	Infiltrating Ductal Carcinoma		Alive	2329		0	2329	0	2329	0	2329	0
TCGA-E2-A1B0-01	TCGA-E2-A1B0	BRCA	50	FEMALE	Stage IIIA	Infiltrating Ductal Carcinoma		Alive	1631		0	1631	0	1631	0	1631	0
TCGA-E2-A1B1-01	TCGA-E2-A1B1	BRCA	45	FEMALE	Stage IIB	Infiltrating Ductal Carcinoma		Alive	2653		0	2653	0	2653	0	2653	0
TCGA-E2-A1B4-01	TCGA-E2-A1B4	BRCA	74	FEMALE	Stage IIIA	Infiltrating Ductal Carcinoma		Dead		1004	1	1004	0	1004	0	1004	0
TCGA-E2-A1B5-01	TCGA-E2-A1B5	BRCA	46	FEMALE	Stage IIA	Infiltrating Lobular Carcinoma		Alive	984		0	984	0	984	0	984	0
TCGA-E2-A1B5-11	TCGA-E2-A1B5	BRCA	46	FEMALE	Stage IIA	Infiltrating Lobular Carcinoma		Alive	984		0	984	0	984	0	984	0
TCGA-E2-A1B6-01	TCGA-E2-A1B6	BRCA	44	FEMALE	Stage IIA	Infiltrating Ductal Carcinoma		Alive	867		0	867	0	867	0	867	0
TCGA-E2-A1BC-01	TCGA-E2-A1BC	BRCA	63	FEMALE	Stage IA	Infiltrating Ductal Carcinoma		Alive	501		0	501	0	501			0
TCGA-E2-A1BC-11	TCGA-E2-A1BC	BRCA	63	FEMALE	Stage IA	Infiltrating Ductal Carcinoma		Alive	501		0	501	0	501			0
TCGA-E2-A1BD-01	TCGA-E2-A1BD	BRCA	53	FEMALE	Stage IIA	Infiltrating Ductal Carcinoma		Alive	1133		0	1133	0	1133	0	1133	0
TCGA-E2-A1IE-01	TCGA-E2-A1IE	BRCA	61	FEMALE	Stage IIB	Infiltrating Ductal Carcinoma		Alive	2362		0	2362	0	2362	1	1810	1
TCGA-E2-A1IF-01	TCGA-E2-A1IF	BRCA	74	FEMALE	Stage I	Infiltrating Ductal Carcinoma		Alive	1138		0	1138	0	1138	0	1138	0
TCGA-E2-A1IF-11	TCGA-E2-A1IF	BRCA	74	FEMALE	Stage I	Infiltrating Ductal Carcinoma		Alive	1138		0	1138	0	1138	0	1138	0
TCGA-E2-A1IG-01	TCGA-E2-A1IG	BRCA	45	FEMALE	Stage IIB	Infiltrating Ductal Carcinoma		Alive	2140		0	2140	0	2140	0	2140	0
TCGA-E2-A1IG-11	TCGA-E2-A1IG	BRCA	45	FEMALE	Stage IIB	Infiltrating Ductal Carcinoma		Alive	2140		0	2140	0	2140	0	2140	0
TCGA-E2-A1IH-01	TCGA-E2-A1IH	BRCA	80	FEMALE	Stage I	Infiltrating Lobular Carcinoma		Alive	1026		0	1026	0	1026	0	1026	0
TCGA-E2-A1II-01	TCGA-E2-A1II	BRCA	51	FEMALE	Stage I	Infiltrating Ductal Carcinoma		Alive	1025		0	1025	0	1025	0	1025	0
TCGA-E2-A1II-11	TCGA-E2-A1II	BRCA	51	FEMALE	Stage I	Infiltrating Ductal Carcinoma		Alive	1025		0	1025	0	1025	0	1025	0
TCGA-E2-A1IJ-01	TCGA-E2-A1IJ	BRCA	57	FEMALE	Stage I	Infiltrating Lobular Carcinoma		Alive	865		0	865	0	865	0	865	0
TCGA-E2-A1IK-01	TCGA-E2-A1IK	BRCA	71	FEMALE	Stage IIA	Infiltrating Ductal Carcinoma		Alive	1800		0	1800	0	1800	0	1800	0
TCGA-E2-A1IL-01	TCGA-E2-A1IL	BRCA	78	FEMALE	Stage IIA	Infiltrating Lobular Carcinoma		Alive	118		0	118	0	118	0	118	0
TCGA-E2-A1IN-01	TCGA-E2-A1IN	BRCA	60	FEMALE	Stage I	Infiltrating Ductal Carcinoma		Alive	675		0	675	0	675	0	675	0
TCGA-E2-A1IO-01	TCGA-E2-A1IO	BRCA	37	FEMALE	Stage I	Infiltrating Ductal Carcinoma		Alive	1855		0	1855	0	1855	0	1855	0
TCGA-E2-A1IO-11	TCGA-E2-A1IO	BRCA	37	FEMALE	Stage I	Infiltrating Ductal Carcinoma		Alive	1855		0	1855	0	1855	0	1855	0
TCGA-E2-A1IU-01	TCGA-E2-A1IU	BRCA	60	FEMALE	Stage IA	Infiltrating Ductal Carcinoma		Alive	337		0	337	0	337	0	337	0
TCGA-E2-A1L6-01	TCGA-E2-A1L6	BRCA	44	FEMALE	Stage IIA	Infiltrating Ductal Carcinoma		Alive	1648		0	1648	0	1648	0	1648	0
TCGA-E2-A1L7-01	TCGA-E2-A1L7	BRCA	40	FEMALE	Stage IIIA	Infiltrating Ductal Carcinoma		Alive	1836		0	1836	0	1836	1	1619	1
TCGA-E2-A1L7-11	TCGA-E2-A1L7	BRCA	40	FEMALE	Stage IIIA	Infiltrating Ductal Carcinoma		Alive	1836		0	1836	0	1836	1	1619	1
TCGA-E2-A1L8-01	TCGA-E2-A1L8	BRCA	52	FEMALE	Stage IIB	Infiltrating Lobular Carcinoma		Alive	2240		0	2240	0	2240	0	2240	0
TCGA-E2-A1L9-01	TCGA-E2-A1L9	BRCA	40	FEMALE	Stage IIA	Infiltrating Ductal Carcinoma		Alive	598		0	598	0	598	0	598	0
TCGA-E2-A1LA-01	TCGA-E2-A1LA	BRCA	59	FEMALE	Stage IIA	Infiltrating Ductal Carcinoma		Alive	748		0	748	0	748	0	748	0
TCGA-E2-A1LB-01	TCGA-E2-A1LB	BRCA	41	FEMALE	Stage IIB	Infiltrating Ductal Carcinoma		Alive	2306		0	2306	0	2306	0	2306	0
TCGA-E2-A1LB-11	TCGA-E2-A1LB	BRCA	41	FEMALE	Stage IIB	Infiltrating Ductal Carcinoma		Alive	2306		0	2306	0	2306	0	2306	0
TCGA-E2-A1LE-01	TCGA-E2-A1LE	BRCA	71	FEMALE	Stage IIIC	Infiltrating Ductal Carcinoma		Dead		879	1	879	1	879	1	361	1
TCGA-E2-A1LG-01	TCGA-E2-A1LG	BRCA	50	FEMALE	Stage IIA	Infiltrating Lobular Carcinoma		Alive	1523		0	1523	0	1523	0	1523	0
TCGA-E2-A1LH-01	TCGA-E2-A1LH	BRCA	59	FEMALE	Stage I	Infiltrating Ductal Carcinoma		Alive	3247		0	3247	0	3247	0	3247	0
TCGA-E2-A1LH-11	TCGA-E2-A1LH	BRCA	59	FEMALE	Stage I	Infiltrating Ductal Carcinoma		Alive	3247		0	3247	0	3247	0	3247	0
TCGA-E2-A1LI-01	TCGA-E2-A1LI	BRCA	57	FEMALE	Stage IIB	Infiltrating Ductal Carcinoma		Alive	3121		0	3121	0	3121			0
TCGA-E2-A1LI-11	TCGA-E2-A1LI	BRCA	57	FEMALE	Stage IIB	Infiltrating Ductal Carcinoma		Alive	3121		0	3121	0	3121			0
TCGA-E2-A1LK-01	TCGA-E2-A1LK	BRCA	84	FEMALE	Stage IIIC	Infiltrating Ductal Carcinoma		Dead		266	1	266	1	266	1	155	1
TCGA-E2-A1LL-01	TCGA-E2-A1LL	BRCA	73	FEMALE	Stage IIIA	Infiltrating Ductal Carcinoma		Alive	1309		0	1309	0	1309	1	1303	1
TCGA-E2-A1LS-01	TCGA-E2-A1LS	BRCA	46	FEMALE	Stage IA	Infiltrating Ductal Carcinoma		Alive	1604		0	1604	0	1604	0	1604	0
TCGA-E2-A1LS-11	TCGA-E2-A1LS	BRCA	46	FEMALE	Stage IA	Infiltrating Ductal Carcinoma		Alive	1604		0	1604	0	1604	0	1604	0
TCGA-E2-A2P5-01	TCGA-E2-A2P5	BRCA	78	FEMALE	Stage IIIC	Infiltrating Lobular Carcinoma		Dead		821	1	821	1	821	1	597	1
TCGA-E2-A2P6-01	TCGA-E2-A2P6	BRCA	77	FEMALE	Stage IIB	Infiltrating Lobular Carcinoma		Alive	1051		0	1051	0	1051	0	1051	0
TCGA-E2-A3DX-01	TCGA-E2-A3DX	BRCA	43	FEMALE	Stage IIIC	Infiltrating Lobular Carcinoma		Alive	1325		0	1325	0	1325			0
TCGA-E2-A56Z-01	TCGA-E2-A56Z	BRCA	69	FEMALE	Stage IIB	Infiltrating Ductal Carcinoma		Alive	252		0	252	0	252	0	252	0
TCGA-E2-A570-01	TCGA-E2-A570	BRCA	47	FEMALE	Stage IB	Infiltrating Ductal Carcinoma		Alive	931		0	931	0	931	0	931	0
TCGA-E2-A572-01	TCGA-E2-A572	BRCA	72	FEMALE	Stage IIIA	Infiltrating Ductal Carcinoma		Alive	1208		0	1208	0	1208	0	1208	0
TCGA-E2-A573-01	TCGA-E2-A573	BRCA	48	FEMALE	Stage IA	Infiltrating Ductal Carcinoma		Alive	1062		0	1062	0	1062	0	1062	0
TCGA-E2-A574-01	TCGA-E2-A574	BRCA	44	FEMALE	Stage IIA	Infiltrating Ductal Carcinoma		Alive	1179		0	1179	0	1179	0	1179	0
TCGA-E2-A576-01	TCGA-E2-A576	BRCA	69	FEMALE	Stage IA	Infiltrating Lobular Carcinoma		Alive	1043		0	1043	0	1043	0	1043	0
TCGA-E2-A9RU-01	TCGA-E2-A9RU	BRCA	90	FEMALE	Stage IIIC	Infiltrating Ductal Carcinoma		Alive	538		0	538	0	538	0	538	0
TCGA-E9-A1N3-01	TCGA-E9-A1N3	BRCA	70	FEMALE	Stage IIIA	Mixed Histology (please specify)		Alive	1059		0	1059	0	1059	0	1059	0
TCGA-E9-A1N4-01	TCGA-E9-A1N4	BRCA	41	FEMALE	Stage IIIA	Mixed Histology (please specify)		Alive	1000		0	1000	0	1000	0	1000	0
TCGA-E9-A1N4-11	TCGA-E9-A1N4	BRCA	41	FEMALE	Stage IIIA	Mixed Histology (please specify)		Alive	1000		0	1000	0	1000	0	1000	0
TCGA-E9-A1N5-01	TCGA-E9-A1N5	BRCA	45	FEMALE	Stage IIB	Mixed Histology (please specify)		Alive	1120		0	1120	0	1120	0	1120	0
TCGA-E9-A1N5-11	TCGA-E9-A1N5	BRCA	45	FEMALE	Stage IIB	Mixed Histology (please specify)		Alive	1120		0	1120	0	1120	0	1120	0
TCGA-E9-A1N6-01	TCGA-E9-A1N6	BRCA	52	FEMALE	Stage IIB	Infiltrating Ductal Carcinoma		Dead		678	1	678	1	678	1	443	1
TCGA-E9-A1N6-11	TCGA-E9-A1N6	BRCA	52	FEMALE	Stage IIB	Infiltrating Ductal Carcinoma		Dead		678	1	678	1	678	1	443	1
TCGA-E9-A1N8-01	TCGA-E9-A1N8	BRCA	48	FEMALE	Stage IIA	Infiltrating Ductal Carcinoma		Alive	1039		0	1039	0	1039	0	1039	0
TCGA-E9-A1N8-11	TCGA-E9-A1N8	BRCA	48	FEMALE	Stage IIA	Infiltrating Ductal Carcinoma		Alive	1039		0	1039	0	1039	0	1039	0
TCGA-E9-A1N9-01	TCGA-E9-A1N9	BRCA	58	FEMALE	Stage IIA	Mixed Histology (please specify)		Alive	1101		0	1101	0	1101	0	1101	0
TCGA-E9-A1N9-11	TCGA-E9-A1N9	BRCA	58	FEMALE	Stage IIA	Mixed Histology (please specify)		Alive	1101		0	1101	0	1101	0	1101	0
TCGA-E9-A1NA-01	TCGA-E9-A1NA	BRCA	58	FEMALE	Stage IIA	Mixed Histology (please specify)		Alive	1112		0	1112	0	1112	0	1112	0
TCGA-E9-A1NA-11	TCGA-E9-A1NA	BRCA	58	FEMALE	Stage IIA	Mixed Histology (please specify)		Alive	1112		0	1112	0	1112	0	1112	0
TCGA-E9-A1NC-01	TCGA-E9-A1NC	BRCA	61	FEMALE	Stage IIB	Mixed Histology (please specify)		Alive	1203		0	1203	0	1203	0	1203	0
TCGA-E9-A1ND-01	TCGA-E9-A1ND	BRCA	75	FEMALE	Stage IIB	Infiltrating Ductal Carcinoma		Alive	1266		0	1266	0	1266	0	1266	0
TCGA-E9-A1ND-11	TCGA-E9-A1ND	BRCA	75	FEMALE	Stage IIB	Infiltrating Ductal Carcinoma		Alive	1266		0	1266	0	1266	0	1266	0
TCGA-E9-A1NE-01	TCGA-E9-A1NE	BRCA	28	FEMALE	Stage IIB	Infiltrating Ductal Carcinoma		Alive	1088		0	1088	0	1088	0	1088	0
TCGA-E9-A1NE-11	TCGA-E9-A1NE	BRCA	28	FEMALE	Stage IIB	Infiltrating Ductal Carcinoma		Alive	1088		0	1088	0	1088	0	1088	0
TCGA-E9-A1NF-01	TCGA-E9-A1NF	BRCA	60	FEMALE	Stage IIA	Mixed Histology (please specify)		Dead		1072	1	1072	1	1072	1	90	1
TCGA-E9-A1NF-11	TCGA-E9-A1NF	BRCA	60	FEMALE	Stage IIA	Mixed Histology (please specify)		Dead		1072	1	1072	1	1072	1	90	1
TCGA-E9-A1NG-01	TCGA-E9-A1NG	BRCA	62	FEMALE	Stage IIA	Infiltrating Ductal Carcinoma		Dead		786	1	786	0	786	0	786	0
TCGA-E9-A1NG-11	TCGA-E9-A1NG	BRCA	62	FEMALE	Stage IIA	Infiltrating Ductal Carcinoma		Dead		786	1	786	0	786	0	786	0
TCGA-E9-A1NH-01	TCGA-E9-A1NH	BRCA	71	FEMALE	Stage IIB	Infiltrating Ductal Carcinoma		Alive	576		0	576	0	576	0	576	0
TCGA-E9-A1NI-01	TCGA-E9-A1NI	BRCA	51	FEMALE	Stage IIA	Mixed Histology (please specify)		Alive	300		0	300	0	300	0	300	0
TCGA-E9-A1QZ-01	TCGA-E9-A1QZ	BRCA	61	FEMALE	Stage IIA	Infiltrating Ductal Carcinoma		Alive	755		0	755	0	755	0	755	0
TCGA-E9-A1R0-01	TCGA-E9-A1R0	BRCA	58	FEMALE	Stage IIA	Infiltrating Ductal Carcinoma		Alive	860		0	860	0	860			0
TCGA-E9-A1R2-01	TCGA-E9-A1R2	BRCA	51	FEMALE	Stage IIIC	Infiltrating Ductal Carcinoma		Alive	1063		0	1063	0	1063			0
TCGA-E9-A1R3-01	TCGA-E9-A1R3	BRCA	70	FEMALE	Stage IIIC	Infiltrating Ductal Carcinoma		Alive	78		0	78	0	78	0	78	0
TCGA-E9-A1R4-01	TCGA-E9-A1R4	BRCA	66	FEMALE	Stage IA	Infiltrating Ductal Carcinoma		Alive	186		0	186	0	186	0	186	0
TCGA-E9-A1R5-01	TCGA-E9-A1R5	BRCA	63	FEMALE	Stage IA	Infiltrating Ductal Carcinoma		Alive	92		0	92	0	92	0	92	0
TCGA-E9-A1R6-01	TCGA-E9-A1R6	BRCA	63	FEMALE	Stage IIA	Infiltrating Ductal Carcinoma		Alive	339		0	339	0	339	0	339	0
TCGA-E9-A1R7-01	TCGA-E9-A1R7	BRCA	64	FEMALE	Stage IIA	Infiltrating Ductal Carcinoma		Alive	1467		0	1467	0	1467	0	1467	0
TCGA-E9-A1R7-11	TCGA-E9-A1R7	BRCA	64	FEMALE	Stage IIA	Infiltrating Ductal Carcinoma		Alive	1467		0	1467	0	1467	0	1467	0
TCGA-E9-A1RA-01	TCGA-E9-A1RA	BRCA	48	FEMALE	Stage IA	Infiltrating Ductal Carcinoma		Alive	1369		0	1369	0	1369	0	1369	0
TCGA-E9-A1RB-01	TCGA-E9-A1RB	BRCA	40	FEMALE	Stage IIA	Infiltrating Ductal Carcinoma		Dead		976	1	976	0	976	0	976	0
TCGA-E9-A1RB-11	TCGA-E9-A1RB	BRCA	40	FEMALE	Stage IIA	Infiltrating Ductal Carcinoma		Dead		976	1	976	0	976	0	976	0
TCGA-E9-A1RC-01	TCGA-E9-A1RC	BRCA	56	FEMALE	Stage IIIC	Mixed Histology (please specify)		Alive	1224		0	1224	0	1224	0	1224	0
TCGA-E9-A1RC-11	TCGA-E9-A1RC	BRCA	56	FEMALE	Stage IIIC	Mixed Histology (please specify)		Alive	1224		0	1224	0	1224	0	1224	0
TCGA-E9-A1RD-01	TCGA-E9-A1RD	BRCA	67	FEMALE	Stage IIA	Infiltrating Ductal Carcinoma		Alive	34		0	34	0	34	0	34	0
TCGA-E9-A1RD-11	TCGA-E9-A1RD	BRCA	67	FEMALE	Stage IIA	Infiltrating Ductal Carcinoma		Alive	34		0	34	0	34	0	34	0
TCGA-E9-A1RE-01	TCGA-E9-A1RE	BRCA	74	FEMALE	Stage IIIA	Infiltrating Ductal Carcinoma		Alive	1419		0	1419	0	1419	0	1419	0
TCGA-E9-A1RF-01	TCGA-E9-A1RF	BRCA	68	FEMALE	Stage IIIA	Infiltrating Ductal Carcinoma		Alive	200		0	200	0	200	0	200	0
TCGA-E9-A1RF-11	TCGA-E9-A1RF	BRCA	68	FEMALE	Stage IIIA	Infiltrating Ductal Carcinoma		Alive	200		0	200	0	200	0	200	0
TCGA-E9-A1RG-01	TCGA-E9-A1RG	BRCA	62	FEMALE	Stage IIIA	Infiltrating Ductal Carcinoma		Alive	647		0	647	0	647	0	647	0
TCGA-E9-A1RH-01	TCGA-E9-A1RH	BRCA	63	FEMALE	Stage IIA	Infiltrating Ductal Carcinoma		Alive	1417		0	1417	0	1417	0	1417	0
TCGA-E9-A1RH-11	TCGA-E9-A1RH	BRCA	63	FEMALE	Stage IIA	Infiltrating Ductal Carcinoma		Alive	1417		0	1417	0	1417	0	1417	0
TCGA-E9-A1RI-01	TCGA-E9-A1RI	BRCA	43	FEMALE	Stage IIIA	Mixed Histology (please specify)		Alive	1449		0	1449	0	1449	0	1449	0
TCGA-E9-A1RI-11	TCGA-E9-A1RI	BRCA	43	FEMALE	Stage IIIA	Mixed Histology (please specify)		Alive	1449		0	1449	0	1449	0	1449	0
TCGA-E9-A226-01	TCGA-E9-A226	BRCA	45	FEMALE	Stage IIIA	Infiltrating Ductal Carcinoma		Dead		1048	1	1048	1	1048	1	790	1
TCGA-E9-A227-01	TCGA-E9-A227	BRCA	42	FEMALE	Stage IIB	Infiltrating Ductal Carcinoma		Alive	975		0	975	0	975	0	975	0
TCGA-E9-A228-01	TCGA-E9-A228	BRCA	58	FEMALE	Stage IIB	Infiltrating Ductal Carcinoma		Alive	1285		0	1285	0	1285	0	1285	0
TCGA-E9-A229-01	TCGA-E9-A229	BRCA	37	FEMALE	Stage IA	Infiltrating Ductal Carcinoma		Alive	1148		0	1148	0	1148	0	1148	0
TCGA-E9-A22A-01	TCGA-E9-A22A	BRCA	74	FEMALE	Stage IIA	Infiltrating Ductal Carcinoma		Alive	1189		0	1189	0	1189	0	1189	0
TCGA-E9-A22B-01	TCGA-E9-A22B	BRCA	71	FEMALE	Stage IA	Mixed Histology (please specify)		Alive	1167		0	1167	0	1167	0	1167	0
TCGA-E9-A22D-01	TCGA-E9-A22D	BRCA	38	FEMALE	Stage IIA	Infiltrating Ductal Carcinoma		Alive	1248		0	1248	0	1248	0	1248	0
TCGA-E9-A22E-01	TCGA-E9-A22E	BRCA	56	FEMALE	Stage IIIA	Infiltrating Ductal Carcinoma		Alive	1269		0	1269	0	1269	0	1269	0
TCGA-E9-A22G-01	TCGA-E9-A22G	BRCA	47	FEMALE	Stage IIA	Infiltrating Ductal Carcinoma		Alive	1239		0	1239	0	1239	0	1239	0
TCGA-E9-A22H-01	TCGA-E9-A22H	BRCA	42	FEMALE	Stage IIB	Infiltrating Ductal Carcinoma		Alive	1232		0	1232	0	1232	0	1232	0
TCGA-E9-A243-01	TCGA-E9-A243	BRCA	52	FEMALE	Stage IIA	Infiltrating Ductal Carcinoma		Alive	612		0	612	0	612	1	305	1
TCGA-E9-A244-01	TCGA-E9-A244	BRCA	54	FEMALE	Stage IIA	Infiltrating Ductal Carcinoma		Alive	21		0	21	0	21	0	21	0
TCGA-E9-A245-01	TCGA-E9-A245	BRCA	47	FEMALE	Stage IIB	Infiltrating Ductal Carcinoma		Alive	26		0	26	0	26	0	26	0
TCGA-E9-A247-01	TCGA-E9-A247	BRCA	59	FEMALE	Stage IA	Infiltrating Ductal Carcinoma		Alive	1186		0	1186	0	1186	0	1186	0
TCGA-E9-A248-01	TCGA-E9-A248	BRCA	51	FEMALE	Stage IIA	Infiltrating Ductal Carcinoma		Alive	59		0	59	0	59	0	59	0
TCGA-E9-A249-01	TCGA-E9-A249	BRCA	45	FEMALE	Stage IIA	Infiltrating Ductal Carcinoma		Alive	217		0	217	0	217	0	217	0
TCGA-E9-A24A-01	TCGA-E9-A24A	BRCA	69	FEMALE	Stage IIA	Infiltrating Ductal Carcinoma		Alive	747		0	747	0	747	0	747	0
TCGA-E9-A295-01	TCGA-E9-A295	BRCA	71	FEMALE	Stage IIA	Infiltrating Lobular Carcinoma		Alive	375		0	375	0	375	0	375	0
TCGA-E9-A2JS-01	TCGA-E9-A2JS	BRCA	72	FEMALE	Stage IIB	Infiltrating Lobular Carcinoma		Dead		904	1	904	1	904	1	524	1
TCGA-E9-A2JT-01	TCGA-E9-A2JT	BRCA	63	FEMALE	Stage IIA	Infiltrating Lobular Carcinoma		Alive	288		0	288	0	288	0	288	0
TCGA-E9-A3HO-01	TCGA-E9-A3HO	BRCA	49	FEMALE	Stage IIA	Infiltrating Lobular Carcinoma		Alive	1158		0	1158	0	1158	0	1158	0
TCGA-E9-A3Q9-01	TCGA-E9-A3Q9	BRCA	78	FEMALE	Stage IIIC	Infiltrating Lobular Carcinoma		Alive	1001		0	1001	0	1001	0	1001	0
TCGA-E9-A3QA-01	TCGA-E9-A3QA	BRCA	33	FEMALE	Stage IIA	Medullary Carcinoma		Alive	918		0	918	0	918	0	918	0
TCGA-E9-A3X8-01	TCGA-E9-A3X8	BRCA	48	FEMALE	Stage IIB	Infiltrating Lobular Carcinoma		Alive	926		0	926	0	926	0	926	0
TCGA-E9-A54X-01	TCGA-E9-A54X	BRCA	85	FEMALE	Stage IA	Mucinous Carcinoma		Alive	727		0	727	0	727	0	727	0
TCGA-E9-A54Y-01	TCGA-E9-A54Y	BRCA	63	FEMALE	Stage IIIA	Infiltrating Lobular Carcinoma		Alive	725		0	725	0	725	0	725	0
TCGA-E9-A5FK-01	TCGA-E9-A5FK	BRCA	60	FEMALE	Stage IIIC	Infiltrating Lobular Carcinoma		Alive	812		0	812	0	812	0	812	0
TCGA-E9-A5FL-01	TCGA-E9-A5FL	BRCA	65	FEMALE	Stage IIB	Metaplastic Carcinoma		Alive	24		0	24	0	24	0	24	0
TCGA-E9-A5UO-01	TCGA-E9-A5UO	BRCA	41	FEMALE	Stage IIA	Mucinous Carcinoma		Alive	785		0	785	0	785	0	785	0
TCGA-E9-A5UP-01	TCGA-E9-A5UP	BRCA	63	FEMALE	Stage IIA	Other, specify		Alive	803		0	803	0	803	0	803	0
TCGA-E9-A6HE-01	TCGA-E9-A6HE	BRCA	45	FEMALE	Stage IIIC	Infiltrating Lobular Carcinoma		Alive	847		0	847	0	847	0	847	0
TCGA-EW-A1IW-01	TCGA-EW-A1IW	BRCA	80	FEMALE	Stage IIB	Infiltrating Lobular Carcinoma		Alive	371		0	371	0	371	0	371	0
TCGA-EW-A1IX-01	TCGA-EW-A1IX	BRCA	48	FEMALE	Stage IIA	Other, specify		Alive	1208		0	1208	0	1208	0	1208	0
TCGA-EW-A1IY-01	TCGA-EW-A1IY	BRCA	38	FEMALE	Stage I	Infiltrating Ductal Carcinoma		Alive	258		0	258	0	258	0	258	0
TCGA-EW-A1IZ-01	TCGA-EW-A1IZ	BRCA	53	FEMALE	Stage IIIA	Infiltrating Ductal Carcinoma		Alive	554		0	554	0	554	0	554	0
TCGA-EW-A1J1-01	TCGA-EW-A1J1	BRCA	38	FEMALE	Stage IIB	Infiltrating Ductal Carcinoma		Alive	575		0	575	0	575	0	575	0
TCGA-EW-A1J2-01	TCGA-EW-A1J2	BRCA	50	FEMALE	[Discrepancy]	Infiltrating Lobular Carcinoma		Alive	403		0	403	0	403	0	403	0
TCGA-EW-A1J3-01	TCGA-EW-A1J3	BRCA	61	FEMALE	Stage IA	Infiltrating Lobular Carcinoma		Alive	504		0	504	0	504	0	504	0
TCGA-EW-A1J5-01	TCGA-EW-A1J5	BRCA	59	FEMALE	Stage IIB	Infiltrating Lobular Carcinoma		Alive	477		0	477	0	477	0	477	0
TCGA-EW-A1J6-01	TCGA-EW-A1J6	BRCA	70	FEMALE	Stage I	Infiltrating Ductal Carcinoma		Alive	875		0	875	0	875	0	875	0
TCGA-EW-A1OV-01	TCGA-EW-A1OV	BRCA	56	FEMALE	Stage IIB	Infiltrating Ductal Carcinoma		Alive	789		0	789	0	789	0	789	0
TCGA-EW-A1OW-01	TCGA-EW-A1OW	BRCA	58	FEMALE	Stage IIA	Infiltrating Ductal Carcinoma		Alive	694		0	694	0	694	0	694	0
TCGA-EW-A1OX-01	TCGA-EW-A1OX	BRCA	43	FEMALE	Stage IIA	Mucinous Carcinoma		Alive	911		0	911	0	911	0	911	0
TCGA-EW-A1OY-01	TCGA-EW-A1OY	BRCA	63	FEMALE	Stage IIA	Infiltrating Ductal Carcinoma		Alive	908		0	908	0	908	0	908	0
TCGA-EW-A1OZ-01	TCGA-EW-A1OZ	BRCA	56	FEMALE	Stage IIA	Infiltrating Ductal Carcinoma		Alive	1229		0	1229	0	1229	0	1229	0
TCGA-EW-A1P0-01	TCGA-EW-A1P0	BRCA	55	FEMALE	Stage IIB	Other, specify		Alive	1251		0	1251	0	1251	1	1094	1
TCGA-EW-A1P1-01	TCGA-EW-A1P1	BRCA	68	FEMALE	Stage IIIC	Infiltrating Ductal Carcinoma		Alive	1210		0	1210	0	1210	1	1014	1
TCGA-EW-A1P3-01	TCGA-EW-A1P3	BRCA	48	FEMALE	Stage IIA	Infiltrating Ductal Carcinoma		Alive	1611		0	1611	0	1611	0	1611	0
TCGA-EW-A1P4-01	TCGA-EW-A1P4	BRCA	43	FEMALE	Stage IIA	Medullary Carcinoma		Alive	907		0	907	0	907	0	907	0
TCGA-EW-A1P5-01	TCGA-EW-A1P5	BRCA	77	FEMALE	Stage IIB	Infiltrating Ductal Carcinoma		Alive	703		0	703	0	703	0	703	0
TCGA-EW-A1P6-01	TCGA-EW-A1P6	BRCA	64	FEMALE	Stage IIB	Infiltrating Ductal Carcinoma		Alive	562		0	562	0	562			0
TCGA-EW-A1P7-01	TCGA-EW-A1P7	BRCA	59	FEMALE	Stage IIA	Infiltrating Ductal Carcinoma		Alive	915		0	915	0	915	1	729	1
TCGA-EW-A1P8-01	TCGA-EW-A1P8	BRCA	58	FEMALE	Stage IIIC	Infiltrating Ductal Carcinoma		Dead		239	1	239	1	239	1	207	1
TCGA-EW-A1PA-01	TCGA-EW-A1PA	BRCA	59	FEMALE	Stage IIB	Infiltrating Ductal Carcinoma		Alive	575		0	575	0	575	0	575	0
TCGA-EW-A1PB-01	TCGA-EW-A1PB	BRCA	70	FEMALE	Stage IIIA	Infiltrating Ductal Carcinoma		Alive	608		0	608	0	608	0	608	0
TCGA-EW-A1PC-01	TCGA-EW-A1PC	BRCA	66	FEMALE	Stage IIB	Infiltrating Ductal Carcinoma		Alive	187		0	187	0	187	0	187	0
TCGA-EW-A1PD-01	TCGA-EW-A1PD	BRCA	61	MALE	Stage IIA	Infiltrating Ductal Carcinoma		Alive	424		0	424	0	424	0	424	0
TCGA-EW-A1PE-01	TCGA-EW-A1PE	BRCA	56	FEMALE	Stage IIA	Infiltrating Ductal Carcinoma		Alive	320		0	320	0	320	0	320	0
TCGA-EW-A1PF-01	TCGA-EW-A1PF	BRCA	50	FEMALE	Stage IA	Infiltrating Ductal Carcinoma		Alive	439		0	439	0	439	0	439	0
TCGA-EW-A1PG-01	TCGA-EW-A1PG	BRCA	53	FEMALE	Stage IIB	Infiltrating Lobular Carcinoma		Alive	1051		0	1051	0	1051	0	1051	0
TCGA-EW-A1PH-01	TCGA-EW-A1PH	BRCA	52	FEMALE	Stage IIA	Infiltrating Ductal Carcinoma		Alive	607		0	607	0	607	0	607	0
TCGA-EW-A2FR-01	TCGA-EW-A2FR	BRCA	59	FEMALE	Stage IIIC	Infiltrating Ductal Carcinoma		Alive	1673		0	1673	0	1673	0	1673	0
TCGA-EW-A2FS-01	TCGA-EW-A2FS	BRCA	41	FEMALE	Stage IIB	Infiltrating Ductal Carcinoma		Alive	1604		0	1604	0	1604	0	1604	0
TCGA-EW-A2FV-01	TCGA-EW-A2FV	BRCA	39	FEMALE	Stage IIIC	Other, specify		Alive	788		0	788	0	788	0	788	0
TCGA-EW-A2FW-01	TCGA-EW-A2FW	BRCA	52	FEMALE	Stage IIA	Other, specify		Alive	672		0	672	0	672	0	672	0
TCGA-EW-A3E8-01	TCGA-EW-A3E8	BRCA	60	FEMALE	Stage IIB	Infiltrating Lobular Carcinoma		Alive	1035		0	1035	0	1035	0	1035	0
TCGA-EW-A3U0-01	TCGA-EW-A3U0	BRCA	61	FEMALE	Stage IIIA	Infiltrating Ductal Carcinoma		Alive	532		0	532	0	532	0	532	0
TCGA-EW-A423-01	TCGA-EW-A423	BRCA	75	FEMALE	Stage IIA	Infiltrating Lobular Carcinoma		Alive	533		0	533	0	533	0	533	0
TCGA-EW-A424-01	TCGA-EW-A424	BRCA	51	FEMALE	Stage IIIA	Infiltrating Lobular Carcinoma		Alive	715		0	715	0	715	0	715	0
TCGA-EW-A6S9-01	TCGA-EW-A6S9	BRCA	34	FEMALE	Stage IIA	Infiltrating Ductal Carcinoma		Alive	463		0	463	0	463			0
TCGA-EW-A6SA-01	TCGA-EW-A6SA	BRCA	59	MALE	Stage II	Infiltrating Ductal Carcinoma		Alive	510		0	510	0	510	0	510	0
TCGA-EW-A6SB-01	TCGA-EW-A6SB	BRCA	62	FEMALE	Stage II	Infiltrating Ductal Carcinoma		Alive	760		0	760	0	760	0	760	0
TCGA-EW-A6SC-01	TCGA-EW-A6SC	BRCA	60	FEMALE	Stage IIA	Infiltrating Lobular Carcinoma		Alive	952		0	952	0	952	0	952	0
TCGA-EW-A6SD-01	TCGA-EW-A6SD	BRCA	32	FEMALE	Stage IIB	Infiltrating Ductal Carcinoma		Alive	1010		0	1010	0	1010	0	1010	0
TCGA-GI-A2C8-01	TCGA-GI-A2C8	BRCA	63	FEMALE	Stage IIIB	Infiltrating Ductal Carcinoma		Alive	225		0	225	0	225	0	225	0
TCGA-GI-A2C8-11	TCGA-GI-A2C8	BRCA	63	FEMALE	Stage IIIB	Infiltrating Ductal Carcinoma		Alive	225		0	225	0	225	0	225	0
TCGA-GI-A2C9-01	TCGA-GI-A2C9	BRCA	58	FEMALE	Stage IIB	Infiltrating Ductal Carcinoma		Alive	3342		0	3342	0	3342	0	3342	0
TCGA-GI-A2C9-11	TCGA-GI-A2C9	BRCA	58	FEMALE	Stage IIB	Infiltrating Ductal Carcinoma		Alive	3342		0	3342	0	3342	0	3342	0
TCGA-GM-A2D9-01	TCGA-GM-A2D9	BRCA	69	FEMALE	Stage I	Infiltrating Ductal Carcinoma		Dead		1812	1	1812	1	1812	1	536	1
TCGA-GM-A2DA-01	TCGA-GM-A2DA	BRCA	46	FEMALE	Stage IIB	Infiltrating Ductal Carcinoma		Dead		6593	1	6593	1	6593	1	3014	1
TCGA-GM-A2DB-01	TCGA-GM-A2DB	BRCA	62	FEMALE	Stage IIA	Infiltrating Ductal Carcinoma		Alive	2406		0	2406	0	2406	0	2406	0
TCGA-GM-A2DC-01	TCGA-GM-A2DC	BRCA	57	FEMALE	Stage IIA	Infiltrating Ductal Carcinoma		Alive	2535		0	2535	0	2535	0	2535	0
TCGA-GM-A2DD-01	TCGA-GM-A2DD	BRCA	53	FEMALE	Stage I	Infiltrating Ductal Carcinoma		Alive	2282		0	2282	0	2282	0	2282	0
TCGA-GM-A2DF-01	TCGA-GM-A2DF	BRCA	53	FEMALE	Stage IIA	Infiltrating Ductal Carcinoma		Alive	2155		0	2155	0	2155	0	2155	0
TCGA-GM-A2DH-01	TCGA-GM-A2DH	BRCA	58	FEMALE	Stage I	Infiltrating Ductal Carcinoma		Alive	2193		0	2193	0	2193	0	2193	0
TCGA-GM-A2DI-01	TCGA-GM-A2DI	BRCA	52	FEMALE	Stage I	Infiltrating Ductal Carcinoma		Alive	2590		0	2590	0	2590	0	2590	0
TCGA-GM-A2DK-01	TCGA-GM-A2DK	BRCA	58	FEMALE	Stage I	Infiltrating Ductal Carcinoma		Alive	2645		0	2645	0	2645	0	2645	0
TCGA-GM-A2DL-01	TCGA-GM-A2DL	BRCA	50	FEMALE	Stage I	Infiltrating Ductal Carcinoma		Alive	3519		0	3519	0	3519	0	3519	0
TCGA-GM-A2DM-01	TCGA-GM-A2DM	BRCA	57	FEMALE	Stage IIA	Infiltrating Ductal Carcinoma		Alive	3226		0	3226	0	3226	0	3226	0
TCGA-GM-A2DN-01	TCGA-GM-A2DN	BRCA	58	FEMALE	Stage IIA	Infiltrating Ductal Carcinoma		Alive	3091		0	3091	0	3091	0	3091	0
TCGA-GM-A2DO-01	TCGA-GM-A2DO	BRCA	54	FEMALE	Stage I	Infiltrating Lobular Carcinoma		Alive	2596		0	2596	0	2596	0	2596	0
TCGA-GM-A3NW-01	TCGA-GM-A3NW	BRCA	63	FEMALE	Stage IIA	Infiltrating Lobular Carcinoma		Alive	3361		0	3361	0	3361	0	3361	0
TCGA-GM-A3NY-01	TCGA-GM-A3NY	BRCA	72	FEMALE	Stage IIB	Infiltrating Lobular Carcinoma		Alive	1162		0	1162	0	1162	0	1162	0
TCGA-GM-A3XG-01	TCGA-GM-A3XG	BRCA	46	FEMALE	Stage IIIA	Infiltrating Lobular Carcinoma		Alive	1330		0	1330	0	1330	0	1330	0
TCGA-GM-A3XL-01	TCGA-GM-A3XL	BRCA	49	FEMALE	Stage IIA	Infiltrating Ductal Carcinoma		Alive	2108		0	2108	0	2108	0	2108	0
TCGA-GM-A3XN-01	TCGA-GM-A3XN	BRCA	44	FEMALE	Stage IIIA	Infiltrating Lobular Carcinoma		Alive	2019		0	2019	0	2019	0	2019	0
TCGA-GM-A4E0-01	TCGA-GM-A4E0	BRCA	67	FEMALE	Stage IIIC	Infiltrating Lobular Carcinoma		Alive	2191		0	2191	0	2191	0	2191	0
TCGA-GM-A5PV-01	TCGA-GM-A5PV	BRCA	63	FEMALE	Stage IIB	Infiltrating Lobular Carcinoma		Alive	412		0	412	0	412	0	412	0
TCGA-GM-A5PX-01	TCGA-GM-A5PX	BRCA	65	FEMALE	Stage IIB	Infiltrating Lobular Carcinoma		Alive	551		0	551	0	551	0	551	0
TCGA-HN-A2NL-01	TCGA-HN-A2NL	BRCA	56	FEMALE	Stage IIA	Infiltrating Lobular Carcinoma		Alive	79		0	79	0	79	0	79	0
TCGA-HN-A2OB-01	TCGA-HN-A2OB	BRCA	45	FEMALE	Stage IIB	Infiltrating Lobular Carcinoma		Dead		1900	1	1900	1	1900	1	1543	1
TCGA-JL-A3YW-01	TCGA-JL-A3YW	BRCA	49	FEMALE	Stage IIB	Infiltrating Lobular Carcinoma		Alive	360		0	360	0	360	0	360	0
TCGA-JL-A3YX-01	TCGA-JL-A3YX	BRCA	46	FEMALE	Stage IIA	Infiltrating Lobular Carcinoma		Alive	352		0	352	0	352	0	352	0
TCGA-LD-A66U-01	TCGA-LD-A66U	BRCA	44	FEMALE	Stage IIB	Infiltrating Lobular Carcinoma		Alive	646		0	646	0	646	0	646	0
TCGA-LD-A74U-01	TCGA-LD-A74U	BRCA	79	FEMALE	Stage IIIC	Other, specify		Alive	402		0	402	0	402	0	402	0
TCGA-LD-A7W5-01	TCGA-LD-A7W5	BRCA	52	FEMALE	Stage IIIC	Infiltrating Ductal Carcinoma		Alive	216		0	216	0	216			0
TCGA-LD-A7W6-01	TCGA-LD-A7W6	BRCA	54	FEMALE	Stage IIB	Other, specify		Alive	404		0	404	0	404	0	404	0
TCGA-LD-A9QF-01	TCGA-LD-A9QF	BRCA	73	FEMALE	Stage IA	Infiltrating Ductal Carcinoma		Alive	323		0	323	0	323	0	323	0
TCGA-LL-A440-01	TCGA-LL-A440	BRCA	61	FEMALE	Stage IA	Infiltrating Lobular Carcinoma		Alive	759		0	759	0	759	0	759	0
TCGA-LL-A441-01	TCGA-LL-A441	BRCA	62	FEMALE	Stage IA	Infiltrating Ductal Carcinoma		Alive	996		0	996	0	996	0	996	0
TCGA-LL-A442-01	TCGA-LL-A442	BRCA	56	FEMALE	Stage IIA	Infiltrating Ductal Carcinoma		Alive	889		0	889	0	889	0	889	0
TCGA-LL-A50Y-01	TCGA-LL-A50Y	BRCA	84	FEMALE	Stage IIA	Infiltrating Lobular Carcinoma		Alive	762		0	762	0	762	0	762	0
TCGA-LL-A5YL-01	TCGA-LL-A5YL	BRCA	64	FEMALE	Stage IIB	Infiltrating Lobular Carcinoma		Alive	519		0	519	0	519	0	519	0
TCGA-LL-A5YM-01	TCGA-LL-A5YM	BRCA	88	FEMALE	Stage IIIB	Infiltrating Ductal Carcinoma		Alive	466		0	466	0	466	1	258	1
TCGA-LL-A5YN-01	TCGA-LL-A5YN	BRCA	46	FEMALE	Stage IIA	Infiltrating Ductal Carcinoma		Alive	447		0	447	0	447	0	447	0
TCGA-LL-A5YO-01	TCGA-LL-A5YO	BRCA	50	FEMALE	Stage IA	Infiltrating Ductal Carcinoma		Alive	440		0	440	0	440	0	440	0
TCGA-LL-A5YP-01	TCGA-LL-A5YP	BRCA	49	FEMALE	Stage IIB	Infiltrating Ductal Carcinoma		Alive	450		0	450	0	450	0	450	0
TCGA-LL-A6FP-01	TCGA-LL-A6FP	BRCA	90	FEMALE	Stage IIA	Infiltrating Lobular Carcinoma		Alive	677		0	677	0	677	0	677	0
TCGA-LL-A6FQ-01	TCGA-LL-A6FQ	BRCA	77	FEMALE	Stage IIIA	Infiltrating Ductal Carcinoma		Alive	80		0	80	0	80	0	80	0
TCGA-LL-A6FR-01	TCGA-LL-A6FR	BRCA	50	FEMALE	Stage IIA	Infiltrating Ductal Carcinoma		Alive	489		0	489	0	489	0	489	0
TCGA-LL-A73Y-01	TCGA-LL-A73Y	BRCA	67	FEMALE	Stage IA	Infiltrating Ductal Carcinoma		Alive	477		0	477	0	477	0	477	0
TCGA-LL-A73Z-01	TCGA-LL-A73Z	BRCA	55	FEMALE	Stage IV	Infiltrating Ductal Carcinoma		Dead		227	1	227	1	227			1
TCGA-LL-A740-01	TCGA-LL-A740	BRCA	61	FEMALE	Stage IA	Infiltrating Ductal Carcinoma		Alive	441		0	441	0	441	0	441	0
TCGA-LL-A7SZ-01	TCGA-LL-A7SZ	BRCA	49	FEMALE	Stage IIB	Infiltrating Ductal Carcinoma		Alive	594		0	594	0	594	0	594	0
TCGA-LL-A7T0-01	TCGA-LL-A7T0	BRCA	70	FEMALE	Stage IIB	Infiltrating Ductal Carcinoma		Alive	376		0	376	0	376	0	376	0
TCGA-LL-A8F5-01	TCGA-LL-A8F5	BRCA	61	FEMALE	Stage IIA	Infiltrating Ductal Carcinoma		Alive	596		0	596	0	596	0	596	0
TCGA-LL-A9Q3-01	TCGA-LL-A9Q3	BRCA	69	FEMALE	Stage IIIC	Infiltrating Lobular Carcinoma		Alive	532		0	532	0	532	0	532	0
TCGA-LQ-A4E4-01	TCGA-LQ-A4E4	BRCA	73	FEMALE	Stage IIIA	Infiltrating Lobular Carcinoma		Alive	849		0	849	0	849			1
TCGA-MS-A51U-01	TCGA-MS-A51U	BRCA	44	FEMALE	Stage IIB	Infiltrating Lobular Carcinoma		Alive	681		0	681	0	681	0	681	0
TCGA-OK-A5Q2-01	TCGA-OK-A5Q2	BRCA	59	FEMALE	Stage II	Infiltrating Lobular Carcinoma		Alive	64		0	64	0	64	0	64	0
TCGA-OL-A5D6-01	TCGA-OL-A5D6	BRCA	71	FEMALE	Stage IIA	Infiltrating Ductal Carcinoma		Dead		1104	1	1104	0	1104	0	1104	0
TCGA-OL-A5D7-01	TCGA-OL-A5D7	BRCA	70	FEMALE	Stage IIA	Infiltrating Ductal Carcinoma		Alive	1780		0	1780	0	1780	0	1780	0
TCGA-OL-A5D8-01	TCGA-OL-A5D8	BRCA	40	FEMALE	Stage IIB	Infiltrating Ductal Carcinoma		Alive	973		0	973	0	973			0
TCGA-OL-A5DA-01	TCGA-OL-A5DA	BRCA	61	FEMALE	Stage IIA	Infiltrating Lobular Carcinoma		Alive	1783		0	1783	0	1783	0	1783	0
TCGA-OL-A5RU-01	TCGA-OL-A5RU	BRCA	63	FEMALE	Stage IIA	Infiltrating Ductal Carcinoma		Alive	1219		0	1219	0	1219	0	1219	0
TCGA-OL-A5RV-01	TCGA-OL-A5RV	BRCA	43	FEMALE	Stage IIIC	Infiltrating Ductal Carcinoma		Alive	1062		0	1062	0	1062	0	1062	0
TCGA-OL-A5RW-01	TCGA-OL-A5RW	BRCA	40	FEMALE	Stage IIA	Infiltrating Ductal Carcinoma		Alive	1106		0	1106	0	1106	0	1106	0
TCGA-OL-A5RX-01	TCGA-OL-A5RX	BRCA	51	FEMALE	Stage IA	Infiltrating Ductal Carcinoma		Alive	878		0	878	0	878	0	878	0
TCGA-OL-A5RY-01	TCGA-OL-A5RY	BRCA	52	FEMALE	Stage IIA	Infiltrating Ductal Carcinoma		Alive	752		0	752	0	752	0	752	0
TCGA-OL-A5RZ-01	TCGA-OL-A5RZ	BRCA	57	FEMALE	Stage IA	Infiltrating Ductal Carcinoma		Alive	679		0	679	0	679	0	679	0
TCGA-OL-A5S0-01	TCGA-OL-A5S0	BRCA	66	FEMALE	Stage IIB	Infiltrating Ductal Carcinoma		Alive	620		0	620	0	620	0	620	0
TCGA-OL-A66H-01	TCGA-OL-A66H	BRCA		FEMALE	Stage IB	Mucinous Carcinoma		Alive			0		0		0		0
TCGA-OL-A66I-01	TCGA-OL-A66I	BRCA	36	FEMALE	Stage IIA	Infiltrating Ductal Carcinoma		Alive	714		0	714	0	714	0	714	0
TCGA-OL-A66J-01	TCGA-OL-A66J	BRCA	80	FEMALE	Stage I	Infiltrating Lobular Carcinoma		Alive	1996		0	1996	0	1996	0	1996	0
TCGA-OL-A66K-01	TCGA-OL-A66K	BRCA	72	FEMALE	Stage IIA	Infiltrating Lobular Carcinoma		Dead		1275	1	1275	0	1275	0	1275	0
TCGA-OL-A66L-01	TCGA-OL-A66L	BRCA	71	FEMALE	Stage IA	Infiltrating Ductal Carcinoma		Alive	1301		0	1301	0	1301	0	1301	0
TCGA-OL-A66N-01	TCGA-OL-A66N	BRCA	59	FEMALE	Stage IIIC	Infiltrating Lobular Carcinoma		Alive	792		0	792	0	792	0	792	0
TCGA-OL-A66O-01	TCGA-OL-A66O	BRCA	39	FEMALE	Stage IIB	Infiltrating Ductal Carcinoma		Alive	528		0	528	0	528	0	528	0
TCGA-OL-A66P-01	TCGA-OL-A66P	BRCA	75	FEMALE	Stage IIA	Infiltrating Ductal Carcinoma		Alive	428		0	428	0	428	0	428	0
TCGA-OL-A6VO-01	TCGA-OL-A6VO	BRCA	43	FEMALE	Stage IA	Infiltrating Ductal Carcinoma		Alive	858		0	858	0	858	0	858	0
TCGA-OL-A6VQ-01	TCGA-OL-A6VQ	BRCA	49	FEMALE	Stage IIA	Infiltrating Lobular Carcinoma		Alive	600		0	600	0	600	0	600	0
TCGA-OL-A6VR-01	TCGA-OL-A6VR	BRCA	48	FEMALE	Stage IA	Infiltrating Ductal Carcinoma		Alive	1220		0	1220	0	1220	0	1220	0
TCGA-OL-A97C-01	TCGA-OL-A97C	BRCA	67	FEMALE	Stage IIB	Other, specify		Alive	271		0	271	0	271			1
TCGA-PE-A5DC-01	TCGA-PE-A5DC	BRCA	72	FEMALE	Stage IIIA	Infiltrating Lobular Carcinoma		Dead		1430	1	1430	0	1430			0
TCGA-PE-A5DD-01	TCGA-PE-A5DD	BRCA	64	FEMALE	Stage IIA	Infiltrating Lobular Carcinoma		Alive	1953		0	1953	0	1953	0	1953	0
TCGA-PE-A5DE-01	TCGA-PE-A5DE	BRCA	41	FEMALE	Stage IIA	Infiltrating Lobular Carcinoma		Alive	2645		0	2645	0	2645			0
TCGA-PL-A8LV-01	TCGA-PL-A8LV	BRCA	54	FEMALE	Stage IIIB	Medullary Carcinoma		Alive	-7		0	0	0	0			0
TCGA-PL-A8LX-01	TCGA-PL-A8LX	BRCA	35	FEMALE	Stage IV	Infiltrating Ductal Carcinoma		Alive	5		0	5	0	5			0
TCGA-PL-A8LY-01	TCGA-PL-A8LY	BRCA	30	FEMALE	Stage IIB	Infiltrating Ductal Carcinoma		Alive	8		0	8	0	8			0
TCGA-PL-A8LZ-01	TCGA-PL-A8LZ	BRCA	29	FEMALE	Stage IIIB	Infiltrating Ductal Carcinoma		Alive	302		0	302	0	302			0
TCGA-S3-A6ZF-01	TCGA-S3-A6ZF	BRCA	64	FEMALE	Stage IIA	Infiltrating Ductal Carcinoma		Alive	572		0	572	0	572	0	572	0
TCGA-S3-A6ZG-01	TCGA-S3-A6ZG	BRCA	71	FEMALE	Stage IIB	Mixed Histology (please specify)		Alive	562		0	562	0	562	0	562	0
TCGA-S3-A6ZH-01	TCGA-S3-A6ZH	BRCA	29	FEMALE	Stage IIIC	Infiltrating Ductal Carcinoma		Alive	641		0	641	0	641	0	641	0
TCGA-S3-AA0Z-01	TCGA-S3-AA0Z	BRCA	63	FEMALE	Stage IIB	Infiltrating Ductal Carcinoma		Alive	629		0	629	0	629	0	629	0
TCGA-S3-AA10-01	TCGA-S3-AA10	BRCA	65	FEMALE	Stage IIA	Infiltrating Ductal Carcinoma		Alive	586		0	586	0	586	0	586	0
TCGA-S3-AA11-01	TCGA-S3-AA11	BRCA	67	FEMALE	Stage IIA	Infiltrating Ductal Carcinoma		Alive	421		0	421	0	421	0	421	0
TCGA-S3-AA12-01	TCGA-S3-AA12	BRCA	82	FEMALE	Stage IIIA	Infiltrating Ductal Carcinoma		Alive	574		0	574	0	574	0	574	0
TCGA-S3-AA14-01	TCGA-S3-AA14	BRCA	47	FEMALE	Stage I	Infiltrating Ductal Carcinoma		Alive	529		0	529	0	529	0	529	0
TCGA-S3-AA15-01	TCGA-S3-AA15	BRCA	51	FEMALE	Stage IIB	Infiltrating Ductal Carcinoma		Alive	525		0	525	0	525	0	525	0
TCGA-S3-AA17-01	TCGA-S3-AA17	BRCA	64	FEMALE	Stage IIB	Infiltrating Ductal Carcinoma		Alive	424		0	424	0	424	0	424	0
TCGA-UL-AAZ6-01	TCGA-UL-AAZ6	BRCA	73	FEMALE	Stage IIA	Infiltrating Ductal Carcinoma		Alive	518		0	518	0	518			0
TCGA-UU-A93S-01	TCGA-UU-A93S	BRCA	63	FEMALE	Stage IV	Infiltrating Ductal Carcinoma		Dead		116	1	116	1	116			1
TCGA-V7-A7HQ-01	TCGA-V7-A7HQ	BRCA	75	FEMALE	Stage IIIA	Infiltrating Ductal Carcinoma		Alive	2033		0	2033	0	2033	0	2033	0
TCGA-W8-A86G-01	TCGA-W8-A86G	BRCA	66	FEMALE	Stage IIA	Infiltrating Lobular Carcinoma		Alive	347		0	347	0	347	0	347	0
TCGA-WT-AB41-01	TCGA-WT-AB41	BRCA	55	FEMALE	Stage IIB	Infiltrating Ductal Carcinoma		Alive	1611		0	1611	0	1611	0	1611	0
TCGA-WT-AB44-01	TCGA-WT-AB44	BRCA	77	FEMALE	Stage IA	Infiltrating Lobular Carcinoma		Alive	883		0	883	0	883	0	883	0
TCGA-XX-A899-01	TCGA-XX-A899	BRCA	46	FEMALE	Stage IIIA	Infiltrating Lobular Carcinoma		Alive	467		0	467	0	467	0	467	0
TCGA-XX-A89A-01	TCGA-XX-A89A	BRCA	68	FEMALE	Stage IIB	Infiltrating Lobular Carcinoma		Alive	488		0	488	0	488	0	488	0
TCGA-Z7-A8R5-01	TCGA-Z7-A8R5	BRCA	61	FEMALE	Stage IIIA	Infiltrating Lobular Carcinoma		Alive	3287		0	3287	0	3287			1
TCGA-Z7-A8R6-01	TCGA-Z7-A8R6	BRCA	46	FEMALE	Stage I	Infiltrating Lobular Carcinoma		Alive	3256		0	3256	0	3256	0	3256	0
TCGA-2W-A8YY-01	TCGA-2W-A8YY	CESC	51	FEMALE		Adenosquamous	G3	Alive	533		0	533	0	533	0	533	0
TCGA-4J-AA1J-01	TCGA-4J-AA1J	CESC	31	FEMALE		Cervical Squamous Cell Carcinoma	G3	Alive	542		0	542	0	542	0	542	0
TCGA-BI-A0VR-01	TCGA-BI-A0VR	CESC	53	FEMALE		Cervical Squamous Cell Carcinoma	G3	Alive	1505		0	1505	0	1505			0
TCGA-BI-A0VS-01	TCGA-BI-A0VS	CESC	48	FEMALE		Cervical Squamous Cell Carcinoma	G3	Alive	1735		0	1735	0	1735	0	1735	0
TCGA-BI-A20A-01	TCGA-BI-A20A	CESC	49	FEMALE		Cervical Squamous Cell Carcinoma	G3	Alive	720		0	720	0	720	0	720	0
TCGA-C5-A0TN-01	TCGA-C5-A0TN	CESC	21	FEMALE		Cervical Squamous Cell Carcinoma	G3	Dead		348	1	348	1	348			1
TCGA-C5-A1BE-01	TCGA-C5-A1BE	CESC	64	FEMALE		Cervical Squamous Cell Carcinoma	G2	Dead		2094	1	2094	1	2094	1	1674	1
TCGA-C5-A1BF-01	TCGA-C5-A1BF	CESC	46	FEMALE		Cervical Squamous Cell Carcinoma	G1	Dead		570	1	570	1	570	1	93	1
TCGA-C5-A1BI-01	TCGA-C5-A1BI	CESC	31	FEMALE		Cervical Squamous Cell Carcinoma	G2	Alive	1112		0	1112	0	1112	0	1112	0
TCGA-C5-A1BJ-01	TCGA-C5-A1BJ	CESC	34	FEMALE		Cervical Squamous Cell Carcinoma	G2	Alive	4385		0	4385	0	4385	0	4385	0
TCGA-C5-A1BK-01	TCGA-C5-A1BK	CESC	36	FEMALE		Cervical Squamous Cell Carcinoma	G2	Alive	5385		0	5385	0	5385	0	5385	0
TCGA-C5-A1BL-01	TCGA-C5-A1BL	CESC	32	FEMALE		Cervical Squamous Cell Carcinoma	G2	Alive	5271		0	5271	0	5271	0	5271	0
TCGA-C5-A1BM-01	TCGA-C5-A1BM	CESC	78	FEMALE		Cervical Squamous Cell Carcinoma	G2	Dead		2520	1	2520	0	2520	0	2520	0
TCGA-C5-A1BN-01	TCGA-C5-A1BN	CESC	26	FEMALE		Cervical Squamous Cell Carcinoma	G3	Dead		166	1	166	1	166			1
TCGA-C5-A1BQ-01	TCGA-C5-A1BQ	CESC	65	FEMALE		Cervical Squamous Cell Carcinoma	G2	Dead		604	1	604	1	604			0
TCGA-C5-A1M5-01	TCGA-C5-A1M5	CESC	53	FEMALE		Cervical Squamous Cell Carcinoma	G2	Dead		2052	1	2052	1	2052	1	693	1
TCGA-C5-A1M6-01	TCGA-C5-A1M6	CESC	55	FEMALE		Cervical Squamous Cell Carcinoma	G3	Dead		955	1	955	1	955	1	316	1
TCGA-C5-A1M7-01	TCGA-C5-A1M7	CESC	37	FEMALE		Cervical Squamous Cell Carcinoma	G2	Alive	1409		0	1409	0	1409	0	1409	0
TCGA-C5-A1M8-01	TCGA-C5-A1M8	CESC	43	FEMALE		Cervical Squamous Cell Carcinoma	G2	Alive	919		0	919	0	919	0	919	0
TCGA-C5-A1M9-01	TCGA-C5-A1M9	CESC	46	FEMALE		Endocervical Type of Adenocarcinoma	G3	Dead		1065	1	1065	1	1065	1	555	1
TCGA-C5-A1ME-01	TCGA-C5-A1ME	CESC	40	FEMALE		Endocervical Type of Adenocarcinoma	G1	Alive	1756		0	1756	0	1756	0	1756	0
TCGA-C5-A1MF-01	TCGA-C5-A1MF	CESC	49	FEMALE		Cervical Squamous Cell Carcinoma	G2	Alive	1617		0	1617	0	1617	0	1617	0
TCGA-C5-A1MH-01	TCGA-C5-A1MH	CESC	71	FEMALE		Cervical Squamous Cell Carcinoma	G3	Dead		1186	1	1186	1	1186	1	178	1
TCGA-C5-A1MI-01	TCGA-C5-A1MI	CESC	50	FEMALE		Cervical Squamous Cell Carcinoma	G2	Dead		1083	1	1083	1	1083	1	805	1
TCGA-C5-A1MJ-01	TCGA-C5-A1MJ	CESC	61	FEMALE		Endocervical Type of Adenocarcinoma	G2	Dead		14	1	14	0	14			0
TCGA-C5-A1MK-01	TCGA-C5-A1MK	CESC	79	FEMALE		Cervical Squamous Cell Carcinoma	G3	Dead		74	1	74	1	74			1
TCGA-C5-A1ML-01	TCGA-C5-A1ML	CESC	49	FEMALE		Cervical Squamous Cell Carcinoma	G3	Dead		636	1	636	1	636			1
TCGA-C5-A1MN-01	TCGA-C5-A1MN	CESC	42	FEMALE		Cervical Squamous Cell Carcinoma	G2	Dead		1245	1	1245	0	1245	0	1245	0
TCGA-C5-A1MP-01	TCGA-C5-A1MP	CESC	34	FEMALE		Cervical Squamous Cell Carcinoma	G3	Alive	109		0	109	0	109	0	109	0
TCGA-C5-A1MQ-01	TCGA-C5-A1MQ	CESC	35	FEMALE		Cervical Squamous Cell Carcinoma	G2	Alive	1031		0	1031	0	1031	0	1031	0
TCGA-C5-A2LS-01	TCGA-C5-A2LS	CESC	37	FEMALE		Endocervical Adenocarcinoma of the Usual Type	G1	Alive	1345		0	1345	0	1345	0	1345	0
TCGA-C5-A2LT-01	TCGA-C5-A2LT	CESC	38	FEMALE		Cervical Squamous Cell Carcinoma	G3	Alive	2226		0	2226	0	2226	0	2226	0
TCGA-C5-A2LV-01	TCGA-C5-A2LV	CESC	36	FEMALE		Cervical Squamous Cell Carcinoma	G3	Alive	2234		0	2234	0	2234	0	2234	0
TCGA-C5-A2LX-01	TCGA-C5-A2LX	CESC	54	FEMALE		Cervical Squamous Cell Carcinoma	G2	Alive	2526		0	2526	0	2526	0	2526	0
TCGA-C5-A2LY-01	TCGA-C5-A2LY	CESC	30	FEMALE		Cervical Squamous Cell Carcinoma	G2	Alive	2383		0	2383	0	2383	0	2383	0
TCGA-C5-A2LZ-01	TCGA-C5-A2LZ	CESC	65	FEMALE		Cervical Squamous Cell Carcinoma	G2	Dead		3046	1	3046	1	3046	1	2893	1
TCGA-C5-A2M1-01	TCGA-C5-A2M1	CESC	37	FEMALE		Endocervical Type of Adenocarcinoma	G2	Alive	1169		0	1169	0	1169	0	1169	0
TCGA-C5-A2M2-01	TCGA-C5-A2M2	CESC	56	FEMALE		Endocervical Type of Adenocarcinoma	G2	Dead		1011	1	1011		1011			0
TCGA-C5-A3HD-01	TCGA-C5-A3HD	CESC	51	FEMALE		Cervical Squamous Cell Carcinoma	G2	Alive	1582		0	1582	0	1582	0	1582	0
TCGA-C5-A3HE-01	TCGA-C5-A3HE	CESC	44	FEMALE		Cervical Squamous Cell Carcinoma	G3	Alive	548		0	548	0	548			1
TCGA-C5-A3HF-01	TCGA-C5-A3HF	CESC	24	FEMALE		Mucinous Adenocarcinoma of Endocervical Type	G2	Dead		543	1	543	1	543			1
TCGA-C5-A3HL-01	TCGA-C5-A3HL	CESC	76	FEMALE		Cervical Squamous Cell Carcinoma	G2	Alive	621		0	621	0	621	0	621	0
TCGA-C5-A7CG-01	TCGA-C5-A7CG	CESC	55	FEMALE		Cervical Squamous Cell Carcinoma	G2	Alive	6408		0	6408	0	6408			0
TCGA-C5-A7CH-01	TCGA-C5-A7CH	CESC	43	FEMALE		Cervical Squamous Cell Carcinoma	G2	Alive	4694		0	4694	0	4694			0
TCGA-C5-A7CJ-01	TCGA-C5-A7CJ	CESC	42	FEMALE		Cervical Squamous Cell Carcinoma	G2	Dead		3097	1	3097	0	3097			0
TCGA-C5-A7CK-01	TCGA-C5-A7CK	CESC	58	FEMALE		Cervical Squamous Cell Carcinoma	G2	Dead		4086	1	4086	0	4086			0
TCGA-C5-A7CL-01	TCGA-C5-A7CL	CESC	48	FEMALE		Cervical Squamous Cell Carcinoma	G2	Dead		471	1	471	1	471			1
TCGA-C5-A7CM-01	TCGA-C5-A7CM	CESC	35	FEMALE		Endocervical Adenocarcinoma of the Usual Type	G2	Alive	619		0	619	0	619	0	619	0
TCGA-C5-A7CO-01	TCGA-C5-A7CO	CESC	68	FEMALE		Cervical Squamous Cell Carcinoma	G2	Alive	4482		0	4482	0	4482	0	4482	0
TCGA-C5-A7UC-01	TCGA-C5-A7UC	CESC	48	FEMALE		Cervical Squamous Cell Carcinoma	G3	Dead		523	1	523	0	523			0
TCGA-C5-A7UE-01	TCGA-C5-A7UE	CESC	45	FEMALE		Cervical Squamous Cell Carcinoma	G2	Alive	4738		0	4738	0	4738	0	4738	0
TCGA-C5-A7UH-01	TCGA-C5-A7UH	CESC	55	FEMALE		Cervical Squamous Cell Carcinoma	G3	Alive	3988		0	3988	0	3988			0
TCGA-C5-A7UI-01	TCGA-C5-A7UI	CESC	42	FEMALE		Cervical Squamous Cell Carcinoma	G3	Dead		2888	1	2888	0	2888			0
TCGA-C5-A7X3-01	TCGA-C5-A7X3	CESC	70	FEMALE		Cervical Squamous Cell Carcinoma	G2	Dead		284	1	284	0	284			0
TCGA-C5-A7X5-01	TCGA-C5-A7X5	CESC	72	FEMALE		Cervical Squamous Cell Carcinoma	G3	Dead		414	1	414	1	414			1
TCGA-C5-A7X8-01	TCGA-C5-A7X8	CESC	35	FEMALE		Mucinous Adenocarcinoma of Endocervical Type	G2	Alive	83		0	83	0	83			0
TCGA-C5-A7XC-01	TCGA-C5-A7XC	CESC	26	FEMALE		Cervical Squamous Cell Carcinoma	G2	Alive	1551		0	1551	0	1551			0
TCGA-C5-A8XH-01	TCGA-C5-A8XH	CESC	39	FEMALE		Cervical Squamous Cell Carcinoma		Dead		1394	1	1394	0	1394			0
TCGA-C5-A8XI-01	TCGA-C5-A8XI	CESC	69	FEMALE		Cervical Squamous Cell Carcinoma	G3	Alive	254		0	254	0	254			0
TCGA-C5-A8XJ-01	TCGA-C5-A8XJ	CESC	74	FEMALE		Cervical Squamous Cell Carcinoma		Alive	4467		0	4467	0	4467			0
TCGA-C5-A8XK-01	TCGA-C5-A8XK	CESC	30	FEMALE		Cervical Squamous Cell Carcinoma	G3	Alive	3039		0	3039	0	3039			0
TCGA-C5-A8YQ-01	TCGA-C5-A8YQ	CESC	79	FEMALE		Cervical Squamous Cell Carcinoma	G2	Dead		715	1	715	1	715			1
TCGA-C5-A8YR-01	TCGA-C5-A8YR	CESC	56	FEMALE		Cervical Squamous Cell Carcinoma	G3	Dead		837	1	837		837			1
TCGA-C5-A8YT-01	TCGA-C5-A8YT	CESC	36	FEMALE		Cervical Squamous Cell Carcinoma	G3	Dead		633	1	633	1	633			1
TCGA-C5-A8ZZ-01	TCGA-C5-A8ZZ	CESC	41	FEMALE		Cervical Squamous Cell Carcinoma	G2	Alive	636		0	636	0	636			0
TCGA-C5-A901-01	TCGA-C5-A901	CESC	44	FEMALE		Cervical Squamous Cell Carcinoma	G2	Alive	518		0	518	0	518			0
TCGA-C5-A902-01	TCGA-C5-A902	CESC	35	FEMALE		Cervical Squamous Cell Carcinoma	G3	Alive	149		0	149	0	149			0
TCGA-C5-A905-01	TCGA-C5-A905	CESC	37	FEMALE		Cervical Squamous Cell Carcinoma	G2	Alive	4879		0	4879	0	4879			0
TCGA-C5-A907-01	TCGA-C5-A907	CESC	47	FEMALE		Cervical Squamous Cell Carcinoma	G2	Alive	448		0	448	0	448			0
TCGA-DG-A2KH-01	TCGA-DG-A2KH	CESC	25	FEMALE		Adenosquamous	GX	Alive	34		0	34	0	34			0
TCGA-DG-A2KJ-01	TCGA-DG-A2KJ	CESC	50	FEMALE		Cervical Squamous Cell Carcinoma	G3	Alive	2893		0	2893	0	2893	0	2893	0
TCGA-DG-A2KK-01	TCGA-DG-A2KK	CESC	51	FEMALE		Cervical Squamous Cell Carcinoma	G3	Alive	2496		0	2496	0	2496	0	2496	0
TCGA-DG-A2KL-01	TCGA-DG-A2KL	CESC	53	FEMALE		Cervical Squamous Cell Carcinoma	G1	Alive	1367		0	1367	0	1367	0	1367	0
TCGA-DG-A2KM-01	TCGA-DG-A2KM	CESC	46	FEMALE		Cervical Squamous Cell Carcinoma	G2	Alive	1946		0	1946	0	1946	0	1946	0
TCGA-DR-A0ZL-01	TCGA-DR-A0ZL	CESC	53	FEMALE		Cervical Squamous Cell Carcinoma	G3	Alive	2669		0	2669	0	2669	0	2669	0
TCGA-DR-A0ZM-01	TCGA-DR-A0ZM	CESC	61	FEMALE		Cervical Squamous Cell Carcinoma	G2	Alive	1791		0	1791	0	1791	0	1791	0
TCGA-DS-A0VK-01	TCGA-DS-A0VK	CESC	45	FEMALE		Cervical Squamous Cell Carcinoma	G3	Dead		1118	1	1118	1	1118			1
TCGA-DS-A0VL-01	TCGA-DS-A0VL	CESC	25	FEMALE		Cervical Squamous Cell Carcinoma	G2	Alive	81		0	81	0	81	0	81	0
TCGA-DS-A0VM-01	TCGA-DS-A0VM	CESC	51	FEMALE		Cervical Squamous Cell Carcinoma	G3	Alive	3589		0	3589	0	3589	1	868	1
TCGA-DS-A0VN-01	TCGA-DS-A0VN	CESC	47	FEMALE		Cervical Squamous Cell Carcinoma	G2	Alive	3609		0	3609	0	3609	0	3609	0
TCGA-DS-A1O9-01	TCGA-DS-A1O9	CESC	75	FEMALE		Cervical Squamous Cell Carcinoma	G3	Dead	266	266	1	266	1	266			1
TCGA-DS-A1OA-01	TCGA-DS-A1OA	CESC	77	FEMALE		Cervical Squamous Cell Carcinoma	G3	Dead	879	879	1	879	1	879			1
TCGA-DS-A1OB-01	TCGA-DS-A1OB	CESC	45	FEMALE		Cervical Squamous Cell Carcinoma	G2	Dead		861	1	861	1	861	1	652	1
TCGA-DS-A1OC-01	TCGA-DS-A1OC	CESC	47	FEMALE		Cervical Squamous Cell Carcinoma	G2	Alive	376		0	376	0	376	0	376	0
TCGA-DS-A1OD-01	TCGA-DS-A1OD	CESC	49	FEMALE		Cervical Squamous Cell Carcinoma	G3	Alive	3874		0	3874	0	3874	0	3874	0
TCGA-DS-A3LQ-01	TCGA-DS-A3LQ	CESC	46	FEMALE		Cervical Squamous Cell Carcinoma	G3	Alive	699		0	699	0	699	0	699	0
TCGA-DS-A5RQ-01	TCGA-DS-A5RQ	CESC	80	FEMALE		Cervical Squamous Cell Carcinoma	G2	Alive	512		0	512	0	512	0	512	0
TCGA-DS-A7WF-01	TCGA-DS-A7WF	CESC	41	FEMALE		Adenosquamous	G3	Dead		492	1	492	1	492			1
TCGA-DS-A7WH-01	TCGA-DS-A7WH	CESC	34	FEMALE		Mucinous Adenocarcinoma of Endocervical Type	G2	Alive	533		0	533	0	533	0	533	0
TCGA-DS-A7WI-01	TCGA-DS-A7WI	CESC	43	FEMALE		Cervical Squamous Cell Carcinoma	G2	Dead		252	1	252	1	252	1	206	1
TCGA-EA-A1QS-01	TCGA-EA-A1QS	CESC	46	FEMALE		Cervical Squamous Cell Carcinoma	G2	Alive	1203		0	1203	0	1203	0	1203	0
TCGA-EA-A1QT-01	TCGA-EA-A1QT	CESC	47	FEMALE		Cervical Squamous Cell Carcinoma	G2	Alive	1243		0	1243	0	1243	0	1243	0
TCGA-EA-A3HQ-01	TCGA-EA-A3HQ	CESC	60	FEMALE		Cervical Squamous Cell Carcinoma	G2	Alive	1136		0	1136	0	1136	0	1136	0
TCGA-EA-A3HR-01	TCGA-EA-A3HR	CESC	57	FEMALE		Cervical Squamous Cell Carcinoma	G2	Alive	940		0	940	0	940	0	940	0
TCGA-EA-A3HS-01	TCGA-EA-A3HS	CESC	35	FEMALE		Cervical Squamous Cell Carcinoma	G1	Alive	959		0	959	0	959	0	959	0
TCGA-EA-A3HT-01	TCGA-EA-A3HT	CESC	68	FEMALE		Cervical Squamous Cell Carcinoma	G1	Alive	954		0	954	0	954	0	954	0
TCGA-EA-A3HU-01	TCGA-EA-A3HU	CESC	43	FEMALE		Cervical Squamous Cell Carcinoma	G2	Alive	1013		0	1013	0	1013	0	1013	0
TCGA-EA-A3QD-01	TCGA-EA-A3QD	CESC	59	FEMALE		Cervical Squamous Cell Carcinoma	G3	Alive	397		0	397	0	397	0	397	0
TCGA-EA-A3QE-01	TCGA-EA-A3QE	CESC	45	FEMALE		Cervical Squamous Cell Carcinoma	G2	Alive	761		0	761	0	761	0	761	0
TCGA-EA-A3Y4-01	TCGA-EA-A3Y4	CESC	40	FEMALE		Cervical Squamous Cell Carcinoma	G3	Alive	1122		0	1122	0	1122	0	1122	0
TCGA-EA-A410-01	TCGA-EA-A410	CESC	51	FEMALE		Cervical Squamous Cell Carcinoma	G2	Alive	803		0	803	0	803	0	803	0
TCGA-EA-A411-01	TCGA-EA-A411	CESC	50	FEMALE		Cervical Squamous Cell Carcinoma	G2	Alive	747		0	747	0	747	0	747	0
TCGA-EA-A439-01	TCGA-EA-A439	CESC	50	FEMALE		Cervical Squamous Cell Carcinoma	G3	Alive	965		0	965	0	965	1	316	1
TCGA-EA-A43B-01	TCGA-EA-A43B	CESC	43	FEMALE		Cervical Squamous Cell Carcinoma	G2	Alive	791		0	791	0	791	0	791	0
TCGA-EA-A44S-01	TCGA-EA-A44S	CESC	31	FEMALE		Cervical Squamous Cell Carcinoma	G2	Alive	369		0	369	0	369			0
TCGA-EA-A4BA-01	TCGA-EA-A4BA	CESC	49	FEMALE		Endocervical Type of Adenocarcinoma	G2	Alive	755		0	755	0	755	0	755	0
TCGA-EA-A50E-01	TCGA-EA-A50E	CESC	45	FEMALE		Cervical Squamous Cell Carcinoma	G2	Dead		227	1	227	1	227			1
TCGA-EA-A556-01	TCGA-EA-A556	CESC	38	FEMALE		Endometrioid Adenocarcinoma of Endocervix	G3	Alive	453		0	453	0	453	0	453	0
TCGA-EA-A5FO-01	TCGA-EA-A5FO	CESC	59	FEMALE		Cervical Squamous Cell Carcinoma	G2	Alive	815		0	815	0	815	0	815	0
TCGA-EA-A5O9-01	TCGA-EA-A5O9	CESC	39	FEMALE		Cervical Squamous Cell Carcinoma	G2	Alive	788		0	788	0	788	0	788	0
TCGA-EA-A5ZD-01	TCGA-EA-A5ZD	CESC	40	FEMALE		Cervical Squamous Cell Carcinoma	G2	Alive	830		0	830	0	830	0	830	0
TCGA-EA-A5ZE-01	TCGA-EA-A5ZE	CESC	54	FEMALE		Cervical Squamous Cell Carcinoma	G3	Alive	829		0	829	0	829	1	425	1
TCGA-EA-A5ZF-01	TCGA-EA-A5ZF	CESC	56	FEMALE		Cervical Squamous Cell Carcinoma	G2	Alive	828		0	828	0	828	1	440	1
TCGA-EA-A6QX-01	TCGA-EA-A6QX	CESC	49	FEMALE		Cervical Squamous Cell Carcinoma	G3	Alive	730		0	730	0	730	0	730	0
TCGA-EA-A78R-01	TCGA-EA-A78R	CESC	54	FEMALE		Cervical Squamous Cell Carcinoma	G2	Alive	410		0	410	0	410	0	410	0
TCGA-EA-A97N-01	TCGA-EA-A97N	CESC	38	FEMALE		Cervical Squamous Cell Carcinoma	G2	Alive	11		0	11	0	11	0	11	0
TCGA-EK-A2GZ-01	TCGA-EK-A2GZ	CESC	64	FEMALE		Cervical Squamous Cell Carcinoma	G2	Alive	383		0	383	0	383			0
TCGA-EK-A2H0-01	TCGA-EK-A2H0	CESC	24	FEMALE		Cervical Squamous Cell Carcinoma	G3	Alive	1847		0	1847	0	1847	0	1847	0
TCGA-EK-A2H1-01	TCGA-EK-A2H1	CESC	20	FEMALE		Cervical Squamous Cell Carcinoma	G3	Alive	799		0	799	0	799			0
TCGA-EK-A2IP-01	TCGA-EK-A2IP	CESC	28	FEMALE		Cervical Squamous Cell Carcinoma	G3	Alive	202		0	202	0	202			0
TCGA-EK-A2IR-01	TCGA-EK-A2IR	CESC	48	FEMALE		Cervical Squamous Cell Carcinoma	G3	Alive	3442		0	3442	0	3442	0	3442	0
TCGA-EK-A2PG-01	TCGA-EK-A2PG	CESC	88	FEMALE		Cervical Squamous Cell Carcinoma	G3	Alive	46		0	46	0	46			0
TCGA-EK-A2PI-01	TCGA-EK-A2PI	CESC	44	FEMALE		Cervical Squamous Cell Carcinoma	G2	Alive	586		0	586	0	586			0
TCGA-EK-A2PK-01	TCGA-EK-A2PK	CESC	43	FEMALE		Cervical Squamous Cell Carcinoma	G3	Alive	12		0	12	0	12			0
TCGA-EK-A2PL-01	TCGA-EK-A2PL	CESC	36	FEMALE		Cervical Squamous Cell Carcinoma		Alive	13		0	13	0	13			0
TCGA-EK-A2PM-01	TCGA-EK-A2PM	CESC	81	FEMALE		Cervical Squamous Cell Carcinoma	G3	Alive	18		0	18	0	18			0
TCGA-EK-A2R7-01	TCGA-EK-A2R7	CESC	45	FEMALE		Cervical Squamous Cell Carcinoma	G3	Alive	27		0	27	0	27			0
TCGA-EK-A2R8-01	TCGA-EK-A2R8	CESC	48	FEMALE		Cervical Squamous Cell Carcinoma	G3	Alive	44		0	44	0	44			0
TCGA-EK-A2R9-01	TCGA-EK-A2R9	CESC	58	FEMALE		Cervical Squamous Cell Carcinoma	G3	Alive	4		0	4	0	4			0
TCGA-EK-A2RA-01	TCGA-EK-A2RA	CESC	74	FEMALE		Cervical Squamous Cell Carcinoma	G3	Alive	1246		0	1246	0	1246			0
TCGA-EK-A2RB-01	TCGA-EK-A2RB	CESC	48	FEMALE		Cervical Squamous Cell Carcinoma	G3	Alive	9		0	9	0	9			0
TCGA-EK-A2RC-01	TCGA-EK-A2RC	CESC	33	FEMALE		Cervical Squamous Cell Carcinoma	G3	Alive	129		0	129	0	129			0
TCGA-EK-A2RD-01	TCGA-EK-A2RD	CESC	47	FEMALE		Cervical Squamous Cell Carcinoma	G2	Alive	2		0	2	0	2			0
TCGA-EK-A2RE-01	TCGA-EK-A2RE	CESC	26	FEMALE		Cervical Squamous Cell Carcinoma	G2	Alive	57		0	57	0	57			0
TCGA-EK-A2RJ-01	TCGA-EK-A2RJ	CESC	51	FEMALE		Cervical Squamous Cell Carcinoma	G3	Alive	53		0	53	0	53			0
TCGA-EK-A2RK-01	TCGA-EK-A2RK	CESC	67	FEMALE		Cervical Squamous Cell Carcinoma	G3	Alive	13		0	13	0	13			0
TCGA-EK-A2RL-01	TCGA-EK-A2RL	CESC	32	FEMALE		Endocervical Type of Adenocarcinoma	G2	Dead		1453	1	1453	1	1453			1
TCGA-EK-A2RM-01	TCGA-EK-A2RM	CESC	40	FEMALE		Cervical Squamous Cell Carcinoma	G3	Alive	50		0	50	0	50			0
TCGA-EK-A2RN-01	TCGA-EK-A2RN	CESC	45	FEMALE		Cervical Squamous Cell Carcinoma	G2	Alive	71		0	71	0	71			0
TCGA-EK-A2RO-01	TCGA-EK-A2RO	CESC	59	FEMALE		Cervical Squamous Cell Carcinoma	G1	Alive	2		0	2	0	2			0
TCGA-EK-A3GJ-01	TCGA-EK-A3GJ	CESC	51	FEMALE		Cervical Squamous Cell Carcinoma	G3	Alive	3		0	3	0	3			0
TCGA-EK-A3GK-01	TCGA-EK-A3GK	CESC	33	FEMALE		Endocervical Type of Adenocarcinoma	G3	Alive	15		0	15	0	15			0
TCGA-EK-A3GM-01	TCGA-EK-A3GM	CESC	65	FEMALE		Endocervical Type of Adenocarcinoma	G2	Alive	0		0	0	0	0			0
TCGA-EK-A3GN-01	TCGA-EK-A3GN	CESC	47	FEMALE		Cervical Squamous Cell Carcinoma	G3	Alive	27		0	27	0	27			0
TCGA-EX-A1H5-01	TCGA-EX-A1H5	CESC	58	FEMALE		Cervical Squamous Cell Carcinoma	G3	Alive	619		0	619	0	619	0	619	0
TCGA-EX-A1H6-01	TCGA-EX-A1H6	CESC	38	FEMALE		Endocervical Type of Adenocarcinoma	G1	Alive	241		0	241	0	241	0	241	0
TCGA-EX-A3L1-01	TCGA-EX-A3L1	CESC	32	FEMALE		Cervical Squamous Cell Carcinoma	G3	Alive	463		0	463	0	463	0	463	0
TCGA-EX-A449-01	TCGA-EX-A449	CESC	42	FEMALE		Endocervical Type of Adenocarcinoma	G1	Alive	447		0	447	0	447			0
TCGA-EX-A69L-01	TCGA-EX-A69L	CESC	41	FEMALE		Cervical Squamous Cell Carcinoma	G3	Alive	602		0	602	0	602	0	602	0
TCGA-EX-A69M-01	TCGA-EX-A69M	CESC	62	FEMALE		Cervical Squamous Cell Carcinoma	G3	Dead		253	1	253	0	253	0	253	1
TCGA-EX-A8YF-01	TCGA-EX-A8YF	CESC	44	FEMALE		Cervical Squamous Cell Carcinoma	G3	Alive	473		0	473	0	473	1	396	1
TCGA-FU-A23K-01	TCGA-FU-A23K	CESC	28	FEMALE		Cervical Squamous Cell Carcinoma	G3	Alive	372		0	372	0	372	0	372	0
TCGA-FU-A23L-01	TCGA-FU-A23L	CESC	60	FEMALE		Cervical Squamous Cell Carcinoma	G3	Alive	725		0	725	0	725	0	725	0
TCGA-FU-A2QG-01	TCGA-FU-A2QG	CESC	29	FEMALE		Cervical Squamous Cell Carcinoma	G2	Alive	579		0	579	0	579	0	579	0
TCGA-FU-A3EO-01	TCGA-FU-A3EO	CESC	55	FEMALE		Endocervical Type of Adenocarcinoma	G2	Alive	490		0	490	0	490	0	490	0
TCGA-FU-A3EO-11	TCGA-FU-A3EO	CESC	55	FEMALE		Endocervical Type of Adenocarcinoma	G2	Alive	490		0	490	0	490	0	490	0
TCGA-FU-A3HY-01	TCGA-FU-A3HY	CESC	47	FEMALE		Cervical Squamous Cell Carcinoma	G2	Alive	954		0	954	0	954	0	954	0
TCGA-FU-A3HZ-01	TCGA-FU-A3HZ	CESC	64	FEMALE		Cervical Squamous Cell Carcinoma	G3	Alive	1103		0	1103	0	1103	0	1103	0
TCGA-FU-A3NI-01	TCGA-FU-A3NI	CESC	45	FEMALE		Cervical Squamous Cell Carcinoma	G2	Dead		638	1	638	0	638			0
TCGA-FU-A3TQ-01	TCGA-FU-A3TQ	CESC	55	FEMALE		Cervical Squamous Cell Carcinoma	G2	Alive	795		0	795	0	795	0	795	0
TCGA-FU-A3TX-01	TCGA-FU-A3TX	CESC	78	FEMALE		Cervical Squamous Cell Carcinoma	G3	Alive	45		0	45	0	45			0
TCGA-FU-A3WB-01	TCGA-FU-A3WB	CESC	43	FEMALE		Cervical Squamous Cell Carcinoma	G2	Alive	491		0	491	0	491	0	491	0
TCGA-FU-A3YQ-01	TCGA-FU-A3YQ	CESC	35	FEMALE		Cervical Squamous Cell Carcinoma	G1	Alive	861		0	861	0	861	0	861	0
TCGA-FU-A40J-01	TCGA-FU-A40J	CESC	38	FEMALE		Endocervical Type of Adenocarcinoma	G3	Alive	426		0	426	0	426	0	426	0
TCGA-FU-A57G-01	TCGA-FU-A57G	CESC	49	FEMALE		Endocervical Type of Adenocarcinoma	G2	Alive	1078		0	1078	0	1078	0	1078	0
TCGA-FU-A5XV-01	TCGA-FU-A5XV	CESC	32	FEMALE		Cervical Squamous Cell Carcinoma	G3	Alive	321		0	321	0	321	0	321	0
TCGA-FU-A770-01	TCGA-FU-A770	CESC	33	FEMALE		Endocervical Adenocarcinoma of the Usual Type	G2	Alive	34		0	34	0	34			0
TCGA-GH-A9DA-01	TCGA-GH-A9DA	CESC	27	FEMALE		Cervical Squamous Cell Carcinoma	G3	Alive	540		0	540	0	540	0	540	0
TCGA-HG-A2PA-01	TCGA-HG-A2PA	CESC	38	FEMALE		Cervical Squamous Cell Carcinoma	G2	Dead		773	1	773	1	773			1
TCGA-HG-A9SC-01	TCGA-HG-A9SC	CESC	49	FEMALE		Adenosquamous	G3	Alive	504		0	504	0	504	0	504	0
TCGA-HM-A3JJ-01	TCGA-HM-A3JJ	CESC	40	FEMALE		Cervical Squamous Cell Carcinoma	G3	Dead		659	1	659	1	659	1	385	1
TCGA-HM-A3JJ-11	TCGA-HM-A3JJ	CESC	40	FEMALE		Cervical Squamous Cell Carcinoma	G3	Dead		659	1	659	1	659	1	385	1
TCGA-HM-A3JK-01	TCGA-HM-A3JK	CESC	64	FEMALE		Cervical Squamous Cell Carcinoma	G3	Alive	632		0	632	0	632	0	632	0
TCGA-HM-A4S6-01	TCGA-HM-A4S6	CESC	51	FEMALE		Cervical Squamous Cell Carcinoma	G3	Alive	454		0	454	0	454	0	454	0
TCGA-HM-A6W2-06	TCGA-HM-A6W2	CESC	34	FEMALE		Adenosquamous	G3	Alive	287		0	287	0	287			0
TCGA-HM-A6W2-01	TCGA-HM-A6W2	CESC	34	FEMALE		Adenosquamous	G3	Alive	287		0	287	0	287			0
TCGA-IR-A3L7-01	TCGA-IR-A3L7	CESC	37	FEMALE		Cervical Squamous Cell Carcinoma	G3	Alive	4483		0	4483	0	4483	0	4483	0
TCGA-IR-A3LA-01	TCGA-IR-A3LA	CESC	60	FEMALE		Endometrioid Adenocarcinoma of Endocervix	G3	Alive	4172		0	4172	0	4172	0	4172	0
TCGA-IR-A3LB-01	TCGA-IR-A3LB	CESC	53	FEMALE		Endocervical Type of Adenocarcinoma	G3	Dead		2032	1	2032	1	2032	1	317	1
TCGA-IR-A3LC-01	TCGA-IR-A3LC	CESC	40	FEMALE		Cervical Squamous Cell Carcinoma	G3	Alive	3935		0	3935	0	3935	0	3935	0
TCGA-IR-A3LF-01	TCGA-IR-A3LF	CESC	64	FEMALE		Endocervical Adenocarcinoma of the Usual Type	G2	Alive	2949		0	2949	0	2949	0	2949	0
TCGA-IR-A3LH-01	TCGA-IR-A3LH	CESC	49	FEMALE		Cervical Squamous Cell Carcinoma	G4	Alive	2394		0	2394	0	2394	0	2394	0
TCGA-IR-A3LI-01	TCGA-IR-A3LI	CESC	48	FEMALE		Endocervical Type of Adenocarcinoma	G2	Alive	2493		0	2493	0	2493			0
TCGA-IR-A3LK-01	TCGA-IR-A3LK	CESC	69	FEMALE		Cervical Squamous Cell Carcinoma	G3	Dead		908	1	908	1	908	1	574	1
TCGA-IR-A3LL-01	TCGA-IR-A3LL	CESC	60	FEMALE		Cervical Squamous Cell Carcinoma	G2	Alive	1106		0	1106	0	1106	0	1106	0
TCGA-JW-A5VG-01	TCGA-JW-A5VG	CESC	35	FEMALE		Cervical Squamous Cell Carcinoma	G3	Alive	834		0	834	0	834	0	834	0
TCGA-JW-A5VH-01	TCGA-JW-A5VH	CESC	53	FEMALE		Cervical Squamous Cell Carcinoma	G2	Dead		100	1	100	1	100			1
TCGA-JW-A5VI-01	TCGA-JW-A5VI	CESC	45	FEMALE		Cervical Squamous Cell Carcinoma	G3	Alive	747		0	747	0	747	1	558	1
TCGA-JW-A5VJ-01	TCGA-JW-A5VJ	CESC	56	FEMALE		Cervical Squamous Cell Carcinoma	G3	Alive	652		0	652	0	652			1
TCGA-JW-A5VK-01	TCGA-JW-A5VK	CESC	43	FEMALE		Cervical Squamous Cell Carcinoma	G3	Alive	623		0	623	0	623	0	623	0
TCGA-JW-A5VL-01	TCGA-JW-A5VL	CESC	37	FEMALE		Cervical Squamous Cell Carcinoma	G1	Alive	474		0	474	0	474	0	474	0
TCGA-JW-A69B-01	TCGA-JW-A69B	CESC	44	FEMALE		Endocervical Type of Adenocarcinoma	GX	Alive	863		0	863	0	863	0	863	0
TCGA-JW-A852-01	TCGA-JW-A852	CESC	42	FEMALE		Cervical Squamous Cell Carcinoma	G2	Dead		252	1	252	1	252	0	252	1
TCGA-JW-AAVH-01	TCGA-JW-AAVH	CESC	46	FEMALE		Cervical Squamous Cell Carcinoma	G2	Alive	552		0	552	0	552	0	552	0
TCGA-JX-A3PZ-01	TCGA-JX-A3PZ	CESC	25	FEMALE		Cervical Squamous Cell Carcinoma	G2	Dead		642	1	642	1	642	1	491	1
TCGA-JX-A3Q0-01	TCGA-JX-A3Q0	CESC	63	FEMALE		Cervical Squamous Cell Carcinoma	G2	Alive	6375		0	6375	0	6375	0	6375	0
TCGA-JX-A3Q8-01	TCGA-JX-A3Q8	CESC	40	FEMALE		Endocervical Type of Adenocarcinoma	G3	Alive	1357		0	1357	0	1357	0	1357	0
TCGA-JX-A5QV-01	TCGA-JX-A5QV	CESC	37	FEMALE		Cervical Squamous Cell Carcinoma	G3	Alive	636		0	636	0	636	0	636	0
TCGA-LP-A4AU-01	TCGA-LP-A4AU	CESC	35	FEMALE		Cervical Squamous Cell Carcinoma	G3	Alive	343		0	343	0	343			0
TCGA-LP-A4AV-01	TCGA-LP-A4AV	CESC	63	FEMALE		Cervical Squamous Cell Carcinoma	G2	Alive	0		0	0	0	0			0
TCGA-LP-A4AW-01	TCGA-LP-A4AW	CESC	52	FEMALE		Cervical Squamous Cell Carcinoma	G1	Alive	27		0	27	0	27			0
TCGA-LP-A4AX-01	TCGA-LP-A4AX	CESC	45	FEMALE		Cervical Squamous Cell Carcinoma	G3	Alive	380		0	380	0	380	0	380	0
TCGA-LP-A5U2-01	TCGA-LP-A5U2	CESC	30	FEMALE		Endocervical Adenocarcinoma of the Usual Type	G3	Alive	9		0	9	0	9	0	9	0
TCGA-LP-A5U3-01	TCGA-LP-A5U3	CESC	40	FEMALE		Cervical Squamous Cell Carcinoma	G3	Alive	25		0	25	0	25	0	25	0
TCGA-LP-A7HU-01	TCGA-LP-A7HU	CESC	53	FEMALE		Endocervical Type of Adenocarcinoma	G3	Alive	406		0	406	0	406	0	406	0
TCGA-MA-AA3W-01	TCGA-MA-AA3W	CESC	54	FEMALE		Cervical Squamous Cell Carcinoma	G3	Alive	685		0	685	0	685	0	685	0
TCGA-MA-AA3X-01	TCGA-MA-AA3X	CESC	50	FEMALE		Cervical Squamous Cell Carcinoma	G2	Alive	617		0	617	0	617	0	617	0
TCGA-MA-AA3Y-01	TCGA-MA-AA3Y	CESC	48	FEMALE		Cervical Squamous Cell Carcinoma	G3	Alive	542		0	542	0	542	0	542	0
TCGA-MA-AA3Z-01	TCGA-MA-AA3Z	CESC	43	FEMALE		Cervical Squamous Cell Carcinoma	GX	Alive	595		0	595	0	595	0	595	0
TCGA-MA-AA41-01	TCGA-MA-AA41	CESC	33	FEMALE		Cervical Squamous Cell Carcinoma	G2	Alive	279		0	279	0	279			0
TCGA-MA-AA42-01	TCGA-MA-AA42	CESC	75	FEMALE		Cervical Squamous Cell Carcinoma	G3	Alive	259		0	259	0	259	0	259	0
TCGA-MA-AA43-01	TCGA-MA-AA43	CESC	48	FEMALE		Cervical Squamous Cell Carcinoma	G3	Alive	346		0	346	0	346	0	346	0
TCGA-MU-A51Y-01	TCGA-MU-A51Y	CESC	27	FEMALE		Cervical Squamous Cell Carcinoma	G2	Alive	854		0	854	0	854	0	854	0
TCGA-MU-A5YI-01	TCGA-MU-A5YI	CESC	60	FEMALE		Cervical Squamous Cell Carcinoma	G2	Alive	1053		0	1053	0	1053			1
TCGA-MU-A8JM-01	TCGA-MU-A8JM	CESC	46	FEMALE		Cervical Squamous Cell Carcinoma	G2	Alive	607		0	607	0	607	0	607	0
TCGA-MY-A5BD-01	TCGA-MY-A5BD	CESC	62	FEMALE		Cervical Squamous Cell Carcinoma	G1	Alive	1667		0	1667	0	1667			0
TCGA-MY-A5BE-01	TCGA-MY-A5BE	CESC	42	FEMALE		Cervical Squamous Cell Carcinoma	G3	Alive	1066		0	1066	0	1066	0	1066	0
TCGA-MY-A5BF-01	TCGA-MY-A5BF	CESC	68	FEMALE		Cervical Squamous Cell Carcinoma	G1	Alive	634		0	634	0	634			0
TCGA-MY-A5BF-11	TCGA-MY-A5BF	CESC	68	FEMALE		Cervical Squamous Cell Carcinoma	G1	Alive	634		0	634	0	634			0
TCGA-MY-A913-01	TCGA-MY-A913	CESC	28	FEMALE		Cervical Squamous Cell Carcinoma	G3	Alive	524		0	524	0	524	0	524	0
TCGA-PN-A8MA-01	TCGA-PN-A8MA	CESC	43	FEMALE		Cervical Squamous Cell Carcinoma	G3	Alive	90		0	90	0	90			0
TCGA-Q1-A5R1-01	TCGA-Q1-A5R1	CESC	32	FEMALE		Mucinous Adenocarcinoma of Endocervical Type	G2	Alive	474		0	474	0	474	0	474	0
TCGA-Q1-A5R2-01	TCGA-Q1-A5R2	CESC	64	FEMALE		Cervical Squamous Cell Carcinoma	G3	Alive	499		0	499	0	499			0
TCGA-Q1-A5R3-01	TCGA-Q1-A5R3	CESC	56	FEMALE		Cervical Squamous Cell Carcinoma	G2	Alive	485		0	485	0	485	0	485	0
TCGA-Q1-A6DT-01	TCGA-Q1-A6DT	CESC	55	FEMALE		Cervical Squamous Cell Carcinoma	GX	Dead		275	1	275	1	275			1
TCGA-Q1-A6DV-01	TCGA-Q1-A6DV	CESC	36	FEMALE		Mucinous Adenocarcinoma of Endocervical Type	G2	Alive	491		0	491	0	491	0	491	0
TCGA-Q1-A6DW-01	TCGA-Q1-A6DW	CESC	44	FEMALE		Cervical Squamous Cell Carcinoma	GX	Alive	534		0	534	0	534			0
TCGA-Q1-A73O-01	TCGA-Q1-A73O	CESC	37	FEMALE		Cervical Squamous Cell Carcinoma	GX	Alive	428		0	428	0	428	0	428	0
TCGA-Q1-A73P-01	TCGA-Q1-A73P	CESC	45	FEMALE		Endocervical Type of Adenocarcinoma	G1	Alive	483		0	483	0	483	0	483	0
TCGA-Q1-A73Q-01	TCGA-Q1-A73Q	CESC	46	FEMALE		Cervical Squamous Cell Carcinoma	GX	Alive	284		0	284	0	284			0
TCGA-Q1-A73R-01	TCGA-Q1-A73R	CESC	45	FEMALE		Endocervical Type of Adenocarcinoma	GX	Alive	567		0	567	0	567	0	567	0
TCGA-Q1-A73S-01	TCGA-Q1-A73S	CESC	33	FEMALE		Adenosquamous	G2	Alive	688		0	688	0	688	0	688	0
TCGA-R2-A69V-01	TCGA-R2-A69V	CESC	42	FEMALE		Cervical Squamous Cell Carcinoma	G3	Alive	596		0	596	0	596	0	596	0
TCGA-RA-A741-01	TCGA-RA-A741	CESC	34	FEMALE		Cervical Squamous Cell Carcinoma	GX	Alive	444		0	444	0	444	0	444	0
TCGA-UC-A7PD-01	TCGA-UC-A7PD	CESC	21	FEMALE		Cervical Squamous Cell Carcinoma	G2	Dead		355	1	355	1	355	1	202	1
[truncated: 10,592 more rows]

## Sheet: Appendix03
ID	ARRB1_activity	Type	CancerType
TCGA-OR-A5JP-01A	-0.360832	Tumor	ACC
TCGA-OR-A5JG-01A	-0.341594	Tumor	ACC
TCGA-OR-A5LG-01A	-0.16801	Tumor	ACC
TCGA-OR-A5JR-01A	-0.131361	Tumor	ACC
TCGA-OR-A5KU-01A	-0.480616	Tumor	ACC
TCGA-OR-A5LS-01A	-0.299136	Tumor	ACC
TCGA-OR-A5L9-01A	-0.167356	Tumor	ACC
TCGA-OR-A5JQ-01A	-0.273692	Tumor	ACC
TCGA-OR-A5K4-01A	-0.276845	Tumor	ACC
TCGA-OR-A5JL-01A	-0.251425	Tumor	ACC
TCGA-OR-A5LC-01A	-0.41893	Tumor	ACC
TCGA-OR-A5K2-01A	-0.421457	Tumor	ACC
TCGA-P6-A5OG-01A	0.255636	Tumor	ACC
TCGA-OR-A5JW-01A	-0.0535141	Tumor	ACC
TCGA-OR-A5KO-01A	-0.419854	Tumor	ACC
TCGA-OR-A5J8-01A	0.164522	Tumor	ACC
TCGA-PA-A5YG-01A	0.0596803	Tumor	ACC
TCGA-OR-A5KV-01A	-0.566002	Tumor	ACC
TCGA-OR-A5L4-01A	-0.252604	Tumor	ACC
TCGA-OR-A5KX-01A	-0.383049	Tumor	ACC
TCGA-OR-A5L8-01A	-0.222098	Tumor	ACC
TCGA-OR-A5JO-01A	0.228923	Tumor	ACC
TCGA-OR-A5JA-01A	-0.39922	Tumor	ACC
TCGA-OR-A5LO-01A	-0.217975	Tumor	ACC
TCGA-OR-A5JM-01A	-0.399792	Tumor	ACC
TCGA-OR-A5JV-01A	0.397973	Tumor	ACC
TCGA-OR-A5JB-01A	-0.0289362	Tumor	ACC
TCGA-OR-A5LA-01A	-0.244533	Tumor	ACC
TCGA-OR-A5JE-01A	-0.404105	Tumor	ACC
TCGA-OR-A5JZ-01A	-0.128211	Tumor	ACC
TCGA-OR-A5KT-01A	-0.0295448	Tumor	ACC
TCGA-OR-A5KZ-01A	-0.423727	Tumor	ACC
TCGA-OR-A5LJ-01A	-0.339667	Tumor	ACC
TCGA-OR-A5LB-01A	-0.28513	Tumor	ACC
TCGA-OR-A5LT-01A	-0.380236	Tumor	ACC
TCGA-OR-A5LD-01A	-0.302709	Tumor	ACC
TCGA-OR-A5J2-01A	-0.120725	Tumor	ACC
TCGA-PK-A5HB-01A	-0.208085	Tumor	ACC
TCGA-OR-A5JS-01A	-0.301428	Tumor	ACC
TCGA-OR-A5K6-01A	-0.324781	Tumor	ACC
TCGA-OR-A5JY-01A	-0.177031	Tumor	ACC
TCGA-OR-A5JT-01A	-0.271623	Tumor	ACC
TCGA-PK-A5H8-01A	-0.151963	Tumor	ACC
TCGA-OR-A5JX-01A	-0.216006	Tumor	ACC
TCGA-OR-A5LK-01A	0.133923	Tumor	ACC
TCGA-P6-A5OF-01A	-0.234247	Tumor	ACC
TCGA-OR-A5JI-01A	-0.335538	Tumor	ACC
TCGA-OR-A5K5-01A	-0.523893	Tumor	ACC
TCGA-OR-A5JC-01A	-0.293226	Tumor	ACC
TCGA-OR-A5KW-01A	-0.276395	Tumor	ACC
TCGA-OR-A5JJ-01A	-0.602027	Tumor	ACC
TCGA-OR-A5JD-01A	-0.132424	Tumor	ACC
TCGA-OR-A5LM-01A	-0.30362	Tumor	ACC
TCGA-PK-A5HA-01A	0.0361089	Tumor	ACC
TCGA-OR-A5JF-01A	-0.367273	Tumor	ACC
TCGA-OR-A5LH-01A	-0.372469	Tumor	ACC
TCGA-OR-A5K1-01A	-0.340395	Tumor	ACC
TCGA-OR-A5LN-01A	-0.0025206	Tumor	ACC
TCGA-OR-A5LE-01A	-0.378039	Tumor	ACC
TCGA-OR-A5L3-01A	-0.285245	Tumor	ACC
TCGA-OU-A5PI-01A	-0.234875	Tumor	ACC
TCGA-OR-A5K8-01A	-0.315325	Tumor	ACC
TCGA-OR-A5K0-01A	-0.258471	Tumor	ACC
TCGA-OR-A5KY-01A	-0.246241	Tumor	ACC
TCGA-OR-A5J9-01A	-0.306023	Tumor	ACC
TCGA-OR-A5J1-01A	-0.124226	Tumor	ACC
TCGA-OR-A5J5-01A	-0.300329	Tumor	ACC
TCGA-OR-A5L6-01A	-0.286066	Tumor	ACC
TCGA-OR-A5LP-01A	-0.00709912	Tumor	ACC
TCGA-OR-A5K9-01A	-0.331666	Tumor	ACC
TCGA-OR-A5J7-01A	-0.271119	Tumor	ACC
TCGA-PK-A5H9-01A	0.157106	Tumor	ACC
TCGA-OR-A5LR-01A	-0.231969	Tumor	ACC
TCGA-OR-A5JK-01A	-0.10834	Tumor	ACC
TCGA-OR-A5J6-01A	-0.119546	Tumor	ACC
TCGA-OR-A5LL-01A	-0.183085	Tumor	ACC
TCGA-OR-A5K3-01A	-0.242143	Tumor	ACC
TCGA-OR-A5J3-01A	-0.355119	Tumor	ACC
TCGA-OR-A5L5-01A	-0.235164	Tumor	ACC
TCGA-FD-A3SS-01A	-0.233266	Tumor	BLCA
TCGA-FD-A43S-01A	0.0227787	Tumor	BLCA
TCGA-UY-A78K-01A	-0.011751	Tumor	BLCA
TCGA-DK-A2HX-01A	-0.0756023	Tumor	BLCA
TCGA-DK-A1A3-01A	-0.0886773	Tumor	BLCA
TCGA-GC-A6I3-01A	-0.168864	Tumor	BLCA
TCGA-XF-AAMJ-01A	-0.102655	Tumor	BLCA
TCGA-GC-A6I1-01A	-0.0163147	Tumor	BLCA
TCGA-ZF-A9RL-01A	-0.182853	Tumor	BLCA
TCGA-DK-A3IL-01A	-0.151409	Tumor	BLCA
TCGA-E7-A6MF-01A	0.0655026	Tumor	BLCA
TCGA-BT-A20R-01A	-0.171293	Tumor	BLCA
TCGA-H4-A2HQ-01A	-0.0795952	Tumor	BLCA
TCGA-GV-A3QH-01A	-0.114741	Tumor	BLCA
TCGA-4Z-AA82-01A	-0.0255688	Tumor	BLCA
TCGA-E7-A4XJ-01A	-0.134044	Tumor	BLCA
TCGA-XF-A8HE-01A	0.00182705	Tumor	BLCA
TCGA-XF-A9T0-01A	-0.11931	Tumor	BLCA
TCGA-FD-A5BT-01A	-0.0132807	Tumor	BLCA
TCGA-FD-A3SN-01A	-0.158337	Tumor	BLCA
TCGA-G2-AA3C-01A	0.183342	Tumor	BLCA
TCGA-HQ-A2OE-01A	-0.0185471	Tumor	BLCA
TCGA-BL-A3JM-01A	-0.0317642	Tumor	BLCA
TCGA-XF-AAN3-01A	-0.071779	Tumor	BLCA
TCGA-FD-A3SR-01A	0.0639339	Tumor	BLCA
TCGA-4Z-AA89-01A	-0.138337	Tumor	BLCA
TCGA-G2-A2EO-01A	-0.170849	Tumor	BLCA
TCGA-ZF-AA5H-01A	-0.0977427	Tumor	BLCA
TCGA-BT-A20V-01A	-0.0837272	Tumor	BLCA
TCGA-GC-A3WC-01A	0.068583	Tumor	BLCA
TCGA-GV-A3JV-01A	-0.0517646	Tumor	BLCA
TCGA-YF-AA3M-01A	-0.208506	Tumor	BLCA
TCGA-FD-A3B5-01A	-0.128886	Tumor	BLCA
TCGA-BT-A20Q-11A	0.136786	Normal	BLCA
TCGA-CF-A47V-01A	-0.0550679	Tumor	BLCA
TCGA-GU-A42P-01A	-0.150069	Tumor	BLCA
TCGA-BT-A20T-01A	-0.170945	Tumor	BLCA
TCGA-GC-A3BM-11A	0.00603983	Normal	BLCA
TCGA-XF-AAN0-01A	-0.0121863	Tumor	BLCA
TCGA-E7-A7DV-01A	0.0533197	Tumor	BLCA
TCGA-GV-A40E-01A	-0.134181	Tumor	BLCA
TCGA-FJ-A3Z9-01A	-0.125574	Tumor	BLCA
TCGA-XF-A9ST-01A	-0.164638	Tumor	BLCA
TCGA-FJ-A3ZF-01A	-0.179435	Tumor	BLCA
TCGA-K4-A3WV-11A	-0.072089	Normal	BLCA
TCGA-YC-A89H-01A	-0.122507	Tumor	BLCA
TCGA-CF-A9FM-01A	-0.0252757	Tumor	BLCA
TCGA-DK-A1AD-01A	-0.134422	Tumor	BLCA
TCGA-G2-A2EK-01A	-0.0238373	Tumor	BLCA
TCGA-E5-A2PC-01A	-0.132401	Tumor	BLCA
TCGA-C4-A0F1-01A	-0.0992919	Tumor	BLCA
TCGA-FD-A43N-01A	-0.136908	Tumor	BLCA
TCGA-BL-A13J-01A	-0.00810493	Tumor	BLCA
TCGA-FD-A3SO-01A	0.0124721	Tumor	BLCA
TCGA-XF-A8HD-01A	-0.0748399	Tumor	BLCA
TCGA-BT-A20X-01A	-0.119346	Tumor	BLCA
TCGA-ZF-AA52-01A	-0.170485	Tumor	BLCA
TCGA-DK-AA76-01A	-0.131888	Tumor	BLCA
TCGA-GV-A3JW-01A	-0.143552	Tumor	BLCA
TCGA-FD-A3N6-01A	-0.0728111	Tumor	BLCA
TCGA-BT-A2LA-11A	-0.148366	Normal	BLCA
TCGA-CU-A5W6-01A	-0.2515	Tumor	BLCA
TCGA-DK-A2I4-01A	0.211651	Tumor	BLCA
TCGA-DK-AA6M-01A	-0.0827969	Tumor	BLCA
TCGA-4Z-AA7Y-01A	-0.111648	Tumor	BLCA
TCGA-DK-A3WY-01A	0.343647	Tumor	BLCA
TCGA-E7-A3X6-01A	-0.0424895	Tumor	BLCA
TCGA-K4-A3WV-01A	-0.23161	Tumor	BLCA
TCGA-DK-A3IQ-01A	-0.0684662	Tumor	BLCA
TCGA-ZF-AA56-01A	-0.105575	Tumor	BLCA
TCGA-CU-A3QU-01A	-0.106729	Tumor	BLCA
TCGA-FD-A6TI-01A	-0.108119	Tumor	BLCA
TCGA-XF-A9T3-01A	-0.15254	Tumor	BLCA
TCGA-FD-A3B3-01A	0.00487852	Tumor	BLCA
TCGA-BT-A20U-11A	-0.141756	Normal	BLCA
TCGA-YF-AA3L-01A	-0.205698	Tumor	BLCA
TCGA-K4-A54R-11A	-0.0356569	Normal	BLCA
TCGA-SY-A9G0-01A	-0.030725	Tumor	BLCA
TCGA-ZF-A9R2-01A	-0.170711	Tumor	BLCA
TCGA-GU-AATQ-01A	-0.195317	Tumor	BLCA
TCGA-FD-A5C1-01A	-0.0844312	Tumor	BLCA
TCGA-DK-A2I1-01A	-0.193983	Tumor	BLCA
TCGA-CF-A5U8-01A	-0.0981215	Tumor	BLCA
TCGA-UY-A9PB-01A	-0.050912	Tumor	BLCA
TCGA-DK-A3X1-01A	-0.219071	Tumor	BLCA
TCGA-DK-A1AC-01A	-0.0165931	Tumor	BLCA
TCGA-FD-A62N-01A	0.141046	Tumor	BLCA
TCGA-DK-AA75-01A	-0.268675	Tumor	BLCA
TCGA-XF-A9SL-01A	0.0190066	Tumor	BLCA
TCGA-XF-A9T4-01A	-0.0963549	Tumor	BLCA
TCGA-XF-AAN2-01A	-0.0321713	Tumor	BLCA
TCGA-BT-A2LD-01A	-0.148586	Tumor	BLCA
TCGA-BT-A20N-11A	0.175963	Normal	BLCA
TCGA-ZF-A9R1-01A	-0.139289	Tumor	BLCA
TCGA-ZF-A9R9-01A	-0.112996	Tumor	BLCA
TCGA-DK-A6AV-01A	-0.14891	Tumor	BLCA
TCGA-XF-AAMY-01A	-0.0769315	Tumor	BLCA
TCGA-GU-A763-01A	-0.220257	Tumor	BLCA
TCGA-FD-A3B7-01A	0.0742287	Tumor	BLCA
TCGA-FD-A3NA-01A	-0.153502	Tumor	BLCA
TCGA-CF-A47T-01A	-0.250594	Tumor	BLCA
TCGA-CU-A0YN-11A	0.115111	Normal	BLCA
TCGA-BT-A0S7-01A	-0.0590209	Tumor	BLCA
TCGA-GC-A3BM-01A	-0.0731605	Tumor	BLCA
TCGA-GD-A3OP-01A	-0.0382596	Tumor	BLCA
TCGA-SY-A9G5-01A	-0.0346435	Tumor	BLCA
TCGA-KQ-A41S-01A	-0.143209	Tumor	BLCA
TCGA-4Z-AA7M-01A	-0.144634	Tumor	BLCA
TCGA-FD-A3SJ-01A	-0.163276	Tumor	BLCA
TCGA-E7-A677-01A	-0.141414	Tumor	BLCA
TCGA-UY-A8OD-01A	-0.126471	Tumor	BLCA
TCGA-DK-AA6L-01A	-0.121377	Tumor	BLCA
TCGA-GD-A2C5-01A	-0.116503	Tumor	BLCA
TCGA-K4-A4AC-01A	-0.0892141	Tumor	BLCA
TCGA-FD-A62O-01A	-0.0900629	Tumor	BLCA
TCGA-BT-A2LB-01A	-0.135949	Tumor	BLCA
TCGA-FD-A3N5-01A	-0.133623	Tumor	BLCA
TCGA-G2-A3VY-01A	-0.0641412	Tumor	BLCA
TCGA-DK-A1AA-01A	-0.0633584	Tumor	BLCA
TCGA-XF-A9SY-01A	0.0495535	Tumor	BLCA
TCGA-DK-AA6Q-01A	-0.101195	Tumor	BLCA
TCGA-G2-A2EL-01A	-0.156805	Tumor	BLCA
TCGA-E7-A6ME-01A	-0.171551	Tumor	BLCA
TCGA-HQ-A2OF-01A	-0.102555	Tumor	BLCA
TCGA-FD-A6TF-01A	-0.199114	Tumor	BLCA
TCGA-FD-A3SP-01A	0.0982361	Tumor	BLCA
TCGA-BT-A20P-01A	-0.211883	Tumor	BLCA
TCGA-GV-A40G-01A	-0.192717	Tumor	BLCA
TCGA-CF-A47S-01A	-0.156685	Tumor	BLCA
TCGA-XF-A9T2-01A	-0.102543	Tumor	BLCA
TCGA-CF-A9FH-01A	-0.174015	Tumor	BLCA
TCGA-ZF-AA4X-01A	-0.181896	Tumor	BLCA
TCGA-XF-AAMQ-01A	-0.0645171	Tumor	BLCA
TCGA-CF-A3MH-01A	-0.13068	Tumor	BLCA
TCGA-DK-AA6W-01A	-0.135106	Tumor	BLCA
TCGA-KQ-A41O-01A	-0.236717	Tumor	BLCA
TCGA-FJ-A3Z7-01A	-0.10279	Tumor	BLCA
TCGA-S5-AA26-01A	-0.199275	Tumor	BLCA
TCGA-FD-A3B4-01A	-0.0682308	Tumor	BLCA
TCGA-GC-A3OO-01A	-0.0942804	Tumor	BLCA
TCGA-XF-A9SP-01A	-0.210371	Tumor	BLCA
TCGA-FD-A3SL-01A	-0.112945	Tumor	BLCA
TCGA-FD-A6TB-01A	0.0332254	Tumor	BLCA
TCGA-FD-A6TA-01A	-0.0335653	Tumor	BLCA
TCGA-XF-A8HB-01A	-0.186536	Tumor	BLCA
TCGA-UY-A8OB-01A	-0.234055	Tumor	BLCA
TCGA-GU-A767-01A	-0.255535	Tumor	BLCA
TCGA-FD-A43U-01A	0.00193133	Tumor	BLCA
TCGA-DK-AA6T-01A	0.283045	Tumor	BLCA
TCGA-5N-A9KI-01A	-0.183072	Tumor	BLCA
TCGA-XF-A8HF-01A	-0.244902	Tumor	BLCA
TCGA-UY-A78L-01A	-0.16062	Tumor	BLCA
TCGA-FD-A5C0-01A	-0.127288	Tumor	BLCA
TCGA-UY-A9PE-01A	-0.222196	Tumor	BLCA
TCGA-K4-A6FZ-01A	-0.103067	Tumor	BLCA
TCGA-DK-A3IK-01A	-0.216647	Tumor	BLCA
TCGA-LC-A66R-01A	-0.0605595	Tumor	BLCA
TCGA-GU-A762-01A	0.0608529	Tumor	BLCA
TCGA-BT-A2LB-11A	-0.0146167	Normal	BLCA
TCGA-4Z-AA7O-01A	-0.0688911	Tumor	BLCA
TCGA-DK-A6B5-01A	-0.153408	Tumor	BLCA
TCGA-C4-A0F0-01A	-0.0712734	Tumor	BLCA
TCGA-UY-A78N-01A	-0.241009	Tumor	BLCA
TCGA-G2-AA3F-01A	-0.0888466	Tumor	BLCA
TCGA-ZF-AA53-01A	-0.138499	Tumor	BLCA
TCGA-LT-A8JT-01A	-0.0565487	Tumor	BLCA
TCGA-XF-A8HI-01A	-0.078429	Tumor	BLCA
TCGA-FJ-A3ZE-01A	-0.203168	Tumor	BLCA
TCGA-FD-A3SM-01A	-0.0944796	Tumor	BLCA
TCGA-DK-AA6X-01A	-0.0260967	Tumor	BLCA
TCGA-XF-A9SJ-01A	-0.139438	Tumor	BLCA
TCGA-CF-A7I0-01A	-0.104545	Tumor	BLCA
TCGA-GD-A3OQ-01A	-0.112699	Tumor	BLCA
TCGA-CU-A0YO-01A	-0.00911656	Tumor	BLCA
TCGA-DK-AA71-01A	-0.232805	Tumor	BLCA
TCGA-CF-A9FL-01A	-0.150268	Tumor	BLCA
TCGA-ZF-AA5N-01A	-0.177466	Tumor	BLCA
TCGA-UY-A9PF-01A	-0.0231005	Tumor	BLCA
TCGA-UY-A78P-01A	-0.0613927	Tumor	BLCA
TCGA-CF-A1HR-01A	-0.144061	Tumor	BLCA
TCGA-DK-A3IN-01A	-0.0737859	Tumor	BLCA
TCGA-UY-A9PH-01A	-0.0406433	Tumor	BLCA
TCGA-GD-A76B-01A	-0.0717211	Tumor	BLCA
TCGA-ZF-AA58-01A	0.0419051	Tumor	BLCA
TCGA-ZF-AA4V-01A	-0.154867	Tumor	BLCA
TCGA-DK-AA6R-01A	-0.168494	Tumor	BLCA
TCGA-FT-A61P-01A	-0.0673603	Tumor	BLCA
TCGA-2F-A9KQ-01A	-0.132432	Tumor	BLCA
TCGA-K4-A54R-01A	-0.0705151	Tumor	BLCA
TCGA-FD-A62S-01A	0.0196637	Tumor	BLCA
TCGA-ZF-A9R3-01A	-0.0558905	Tumor	BLCA
TCGA-BT-A42F-01A	-0.00572123	Tumor	BLCA
TCGA-K4-A83P-01A	0.168272	Tumor	BLCA
TCGA-K4-A5RJ-01A	0.234991	Tumor	BLCA
TCGA-XF-A9SX-01A	-0.102124	Tumor	BLCA
TCGA-KQ-A41N-01A	-0.217547	Tumor	BLCA
TCGA-DK-A1AE-01A	-0.124288	Tumor	BLCA
TCGA-DK-A3WX-01A	0.0730971	Tumor	BLCA
TCGA-DK-A3WW-01A	0.0329104	Tumor	BLCA
TCGA-XF-A9SK-01A	-0.138783	Tumor	BLCA
TCGA-KQ-A41R-01A	-0.180103	Tumor	BLCA
TCGA-CF-A3MG-01A	-0.159858	Tumor	BLCA
TCGA-CU-A0YR-01A	0.030937	Tumor	BLCA
TCGA-UY-A78M-01A	-0.248417	Tumor	BLCA
TCGA-CF-A5UA-01A	-0.237577	Tumor	BLCA
TCGA-ZF-A9RN-01A	-0.0537935	Tumor	BLCA
TCGA-4Z-AA81-01A	-0.00843846	Tumor	BLCA
TCGA-E7-A8O8-01A	-0.145041	Tumor	BLCA
TCGA-BL-A0C8-01B	0.262008	Tumor	BLCA
TCGA-GC-A3RB-01A	-0.108248	Tumor	BLCA
TCGA-BT-A20O-01A	0.382072	Tumor	BLCA
TCGA-G2-A2ES-01A	-0.120163	Tumor	BLCA
TCGA-DK-AA6P-01A	-0.071072	Tumor	BLCA
TCGA-FD-A43P-01A	0.0107046	Tumor	BLCA
TCGA-2F-A9KT-01A	-0.11606	Tumor	BLCA
TCGA-CF-A9FF-01A	-0.108364	Tumor	BLCA
TCGA-UY-A9PA-01A	-0.0274762	Tumor	BLCA
TCGA-E7-A7DU-01A	-0.170236	Tumor	BLCA
TCGA-2F-A9KW-01A	0.00864669	Tumor	BLCA
TCGA-4Z-AA87-01A	-0.123434	Tumor	BLCA
TCGA-GU-A42Q-01A	-0.177368	Tumor	BLCA
TCGA-E7-A97P-01A	-0.0749196	Tumor	BLCA
TCGA-XF-AAMG-01A	-0.160657	Tumor	BLCA
TCGA-BT-A3PH-01A	-0.160846	Tumor	BLCA
TCGA-ZF-AA4R-01A	-0.222935	Tumor	BLCA
TCGA-ZF-AA5P-01A	-0.130897	Tumor	BLCA
TCGA-DK-A3X2-01A	-0.106837	Tumor	BLCA
TCGA-YC-A8S6-01A	-0.0297994	Tumor	BLCA
TCGA-K4-A4AB-01B	-0.13145	Tumor	BLCA
TCGA-GC-A3RC-01A	-0.0124508	Tumor	BLCA
TCGA-BL-A0C8-01A	0.0649444	Tumor	BLCA
TCGA-GU-AATP-01A	-0.228468	Tumor	BLCA
TCGA-CF-A1HS-01A	-0.102118	Tumor	BLCA
TCGA-ZF-AA4U-01A	-0.199237	Tumor	BLCA
TCGA-GV-A3QF-01A	-0.119436	Tumor	BLCA
TCGA-GC-A4ZW-01A	-0.197199	Tumor	BLCA
TCGA-ZF-A9RD-01A	-0.135672	Tumor	BLCA
TCGA-GU-A766-01A	0.0128129	Tumor	BLCA
TCGA-G2-A2EF-01A	0.0603166	Tumor	BLCA
TCGA-FD-A5BY-01A	-0.223598	Tumor	BLCA
TCGA-CF-A8HX-01A	-0.129601	Tumor	BLCA
TCGA-GV-A6ZA-01A	-0.148809	Tumor	BLCA
TCGA-DK-A1A5-01A	-0.130595	Tumor	BLCA
TCGA-4Z-AA7N-01A	0.307973	Tumor	BLCA
TCGA-GC-A3RD-01A	-0.121981	Tumor	BLCA
TCGA-G2-A3IE-01A	-0.0677721	Tumor	BLCA
TCGA-FD-A5BZ-01A	-0.1938	Tumor	BLCA
TCGA-BT-A3PJ-01A	-0.0656665	Tumor	BLCA
TCGA-CU-A72E-01A	-0.162353	Tumor	BLCA
TCGA-ZF-A9RM-01A	-0.0623661	Tumor	BLCA
TCGA-FD-A6TH-01A	-0.055444	Tumor	BLCA
TCGA-GD-A3OS-01A	-0.0988585	Tumor	BLCA
TCGA-DK-A3IS-01A	-0.185184	Tumor	BLCA
TCGA-K4-A3WS-01A	-0.0786836	Tumor	BLCA
TCGA-GD-A2C5-11A	0.0106464	Normal	BLCA
TCGA-4Z-AA7R-01A	-0.180268	Tumor	BLCA
TCGA-DK-A6B1-01A	-0.191582	Tumor	BLCA
TCGA-GV-A3QI-01A	-0.166411	Tumor	BLCA
TCGA-DK-A6AW-01A	-0.127873	Tumor	BLCA
TCGA-BT-A20W-01A	-0.0670079	Tumor	BLCA
TCGA-DK-A3IU-01A	0.185282	Tumor	BLCA
TCGA-K4-A5RI-11A	0.0964434	Normal	BLCA
TCGA-GC-A3YS-01A	-0.181498	Tumor	BLCA
TCGA-4Z-AA7Q-01A	-0.0820308	Tumor	BLCA
TCGA-LT-A5Z6-01A	-0.0756617	Tumor	BLCA
TCGA-GC-A3I6-01A	-0.0794206	Tumor	BLCA
TCGA-E7-A5KF-01A	-0.00481353	Tumor	BLCA
TCGA-DK-A3IM-01A	-0.158807	Tumor	BLCA
TCGA-CF-A47X-01A	-0.113499	Tumor	BLCA
TCGA-BT-A2LA-01A	-0.267972	Tumor	BLCA
TCGA-GV-A3QK-01B	-0.0018264	Tumor	BLCA
TCGA-FD-A6TD-01A	-0.136934	Tumor	BLCA
TCGA-XF-AAMX-01A	-0.077388	Tumor	BLCA
TCGA-ZF-A9R5-01A	-0.0308809	Tumor	BLCA
TCGA-XF-A8HC-01A	-0.199078	Tumor	BLCA
TCGA-ZF-A9RF-01A	0.0297419	Tumor	BLCA
TCGA-H4-A2HO-01A	-0.0553463	Tumor	BLCA
TCGA-BT-A42E-01A	-0.0288168	Tumor	BLCA
TCGA-FD-A5BU-01A	-0.0716487	Tumor	BLCA
TCGA-XF-A9T6-01A	-0.153171	Tumor	BLCA
TCGA-ZF-AA4T-01A	-0.197849	Tumor	BLCA
TCGA-FD-A3B6-01A	-0.0125284	Tumor	BLCA
TCGA-4Z-AA80-01A	-0.216947	Tumor	BLCA
TCGA-GC-A6I3-11A	0.0713133	Normal	BLCA
TCGA-XF-A9SW-01A	-0.116766	Tumor	BLCA
TCGA-E7-A5KE-01A	-0.16048	Tumor	BLCA
TCGA-DK-AA6S-01A	-0.109072	Tumor	BLCA
TCGA-FD-A5BR-01A	-0.0904844	Tumor	BLCA
TCGA-FD-A6TC-01A	-0.194191	Tumor	BLCA
TCGA-XF-AAN1-01A	-0.156585	Tumor	BLCA
TCGA-DK-A3IV-01A	0.0763434	Tumor	BLCA
TCGA-PQ-A6FN-01A	-0.22618	Tumor	BLCA
TCGA-K4-A5RI-01A	-0.169349	Tumor	BLCA
TCGA-ZF-A9R7-01A	0.107386	Tumor	BLCA
TCGA-XF-A9SM-01A	0.0515557	Tumor	BLCA
TCGA-BL-A13J-11A	0.184345	Normal	BLCA
TCGA-FD-A6TE-01A	-0.158671	Tumor	BLCA
TCGA-XF-AAME-01A	0.0920401	Tumor	BLCA
TCGA-BT-A42C-01A	-0.22972	Tumor	BLCA
TCGA-CF-A47Y-01A	-0.114058	Tumor	BLCA
TCGA-E7-A519-01A	-0.0939672	Tumor	BLCA
TCGA-FD-A43Y-01A	-0.160424	Tumor	BLCA
TCGA-BL-A5ZZ-01A	-0.0389883	Tumor	BLCA
TCGA-CF-A3MF-01A	-0.0659978	Tumor	BLCA
TCGA-FD-A3B8-01A	0.238856	Tumor	BLCA
TCGA-BL-A13I-01B	0.678451	Tumor	BLCA
TCGA-DK-A1A7-01A	-0.179475	Tumor	BLCA
TCGA-DK-A1A6-01A	-0.0614179	Tumor	BLCA
TCGA-DK-A6B2-01A	-0.00364851	Tumor	BLCA
TCGA-DK-AA74-01A	-0.0599526	Tumor	BLCA
TCGA-ZF-AA4N-01A	-0.0594917	Tumor	BLCA
TCGA-BT-A0YX-01A	-0.0678827	Tumor	BLCA
TCGA-R3-A69X-01A	0.0529436	Tumor	BLCA
TCGA-XF-AAMW-01A	-0.0706028	Tumor	BLCA
TCGA-C4-A0EZ-01A	-0.247534	Tumor	BLCA
TCGA-E7-A678-01A	-0.0981795	Tumor	BLCA
TCGA-G2-A3IB-01A	-0.219087	Tumor	BLCA
TCGA-BL-A13J-01B	0.269513	Tumor	BLCA
TCGA-DK-A3IT-01A	-0.0222451	Tumor	BLCA
TCGA-MV-A51V-01A	-0.187318	Tumor	BLCA
TCGA-UY-A78O-01A	-0.197151	Tumor	BLCA
TCGA-FD-A6TK-01A	-0.0769211	Tumor	BLCA
TCGA-4Z-AA83-01A	-0.0311034	Tumor	BLCA
TCGA-DK-A2I6-01A	-0.118426	Tumor	BLCA
TCGA-XF-AAN4-01A	0.116974	Tumor	BLCA
TCGA-GD-A3OP-11A	-0.0280367	Normal	BLCA
TCGA-BT-A20R-11A	0.114943	Normal	BLCA
TCGA-CF-A27C-01A	-0.0802583	Tumor	BLCA
TCGA-5N-A9KM-01A	-0.111517	Tumor	BLCA
TCGA-BT-A20U-01A	-0.104923	Tumor	BLCA
TCGA-YC-A9TC-01A	-0.185288	Tumor	BLCA
TCGA-E7-A6MD-01A	0.0216635	Tumor	BLCA
TCGA-K4-A5RH-01A	0.14225	Tumor	BLCA
TCGA-XF-AAMH-01A	-0.321549	Tumor	BLCA
TCGA-DK-A1AB-01A	-0.0816692	Tumor	BLCA
TCGA-E5-A4TZ-01A	-0.167655	Tumor	BLCA
TCGA-FD-A43X-01A	-0.137434	Tumor	BLCA
TCGA-XF-A9SU-01A	-0.193264	Tumor	BLCA
TCGA-BT-A20N-01A	-0.144786	Tumor	BLCA
TCGA-BT-A20J-01A	0.0147788	Tumor	BLCA
TCGA-E7-A4IJ-01A	-0.0979479	Tumor	BLCA
TCGA-CF-A47W-01A	-0.201826	Tumor	BLCA
TCGA-XF-A9SV-01A	-0.177052	Tumor	BLCA
TCGA-K4-AAQO-01A	-0.0529999	Tumor	BLCA
TCGA-CU-A3YL-01A	-0.0821856	Tumor	BLCA
TCGA-DK-A2I2-01A	-0.0694519	Tumor	BLCA
TCGA-4Z-AA84-01A	-0.160711	Tumor	BLCA
TCGA-DK-A1AF-01A	0.0804598	Tumor	BLCA
TCGA-E5-A4U1-01A	-0.249766	Tumor	BLCA
TCGA-BT-A20Q-01A	-0.0557919	Tumor	BLCA
TCGA-ZF-A9R4-01A	-0.0384221	Tumor	BLCA
TCGA-KQ-A41Q-01A	-0.151266	Tumor	BLCA
TCGA-E7-A8O7-01A	0.00902469	Tumor	BLCA
TCGA-ZF-AA4W-01A	-0.234736	Tumor	BLCA
TCGA-XF-AAN7-01A	-0.0806126	Tumor	BLCA
TCGA-XF-A8HH-01A	-0.109716	Tumor	BLCA
TCGA-FD-A5BX-01A	0.112138	Tumor	BLCA
TCGA-ZF-A9RE-01A	-0.109039	Tumor	BLCA
TCGA-FT-A3EE-01A	-0.0928866	Tumor	BLCA
TCGA-XF-A9T5-01A	0.0104036	Tumor	BLCA
TCGA-XF-AAML-01A	-0.16944	Tumor	BLCA
TCGA-BT-A3PK-01A	-0.0766264	Tumor	BLCA
TCGA-CF-A3MI-01A	-0.106014	Tumor	BLCA
TCGA-E7-A541-01A	-0.0541342	Tumor	BLCA
TCGA-ZF-AA54-01A	0.126691	Tumor	BLCA
TCGA-CU-A0YR-11A	0.0959702	Normal	BLCA
TCGA-XF-AAMZ-01A	-0.130312	Tumor	BLCA
TCGA-CF-A8HY-01A	-0.217904	Tumor	BLCA
TCGA-GV-A3QG-01A	0.229318	Tumor	BLCA
TCGA-DK-A6B6-01A	-0.0290649	Tumor	BLCA
TCGA-DK-A6B0-01A	-0.182481	Tumor	BLCA
TCGA-E7-A97Q-01A	-0.0722018	Tumor	BLCA
TCGA-2F-A9KP-01A	-0.124563	Tumor	BLCA
TCGA-FD-A62P-01A	-0.133312	Tumor	BLCA
TCGA-XF-A8HG-01A	-0.115157	Tumor	BLCA
TCGA-4Z-AA86-01A	0.00662503	Tumor	BLCA
TCGA-GD-A6C6-01A	-0.2095	Tumor	BLCA
TCGA-G2-A2EJ-01A	-0.131089	Tumor	BLCA
TCGA-UY-A9PD-01A	-0.220444	Tumor	BLCA
TCGA-S5-A6DX-01A	-0.123889	Tumor	BLCA
TCGA-FD-A3SQ-01A	-0.0680207	Tumor	BLCA
TCGA-DK-AA77-01A	-0.111797	Tumor	BLCA
TCGA-BL-A13I-01A	0.429449	Tumor	BLCA
TCGA-K4-A6MB-01A	-0.171307	Tumor	BLCA
TCGA-ZF-AA51-01A	-0.0688187	Tumor	BLCA
TCGA-E7-A7PW-01A	-0.217882	Tumor	BLCA
TCGA-E7-A85H-01A	-0.156322	Tumor	BLCA
TCGA-GC-A3WC-11A	0.106705	Normal	BLCA
TCGA-XF-AAMR-01A	-0.0748512	Tumor	BLCA
TCGA-FD-A6TG-01A	-0.024605	Tumor	BLCA
TCGA-2F-A9KO-01A	-0.0037909	Tumor	BLCA
TCGA-HQ-A5ND-01A	-0.222604	Tumor	BLCA
TCGA-G2-AA3B-01A	-0.223548	Tumor	BLCA
TCGA-PQ-A6FI-01A	-0.0854213	Tumor	BLCA
TCGA-C4-A0F7-01A	-0.139049	Tumor	BLCA
TCGA-FD-A5BS-01A	0.120958	Tumor	BLCA
TCGA-GV-A3JX-01A	-0.0935509	Tumor	BLCA
TCGA-XF-AAMT-01A	-0.102844	Tumor	BLCA
TCGA-XF-A9T8-01A	0.0234058	Tumor	BLCA
TCGA-BT-A20W-11A	0.0142799	Normal	BLCA
TCGA-4Z-AA7S-01A	-0.136196	Tumor	BLCA
TCGA-XF-A9SH-01A	-0.057959	Tumor	BLCA
TCGA-DK-A1AG-01A	-0.0759913	Tumor	BLCA
TCGA-GD-A3OQ-11A	0.068743	Normal	BLCA
TCGA-2F-A9KR-01A	-0.148129	Tumor	BLCA
TCGA-DK-AA6U-01A	-0.13548	Tumor	BLCA
TCGA-C4-A0F6-01A	-0.0942221	Tumor	BLCA
TCGA-K4-A3WU-01B	-0.00387055	Tumor	BLCA
TCGA-CU-A0YN-01A	-0.0419786	Tumor	BLCA
TCGA-FJ-A871-01A	-0.196291	Tumor	BLCA
TCGA-G2-A2EC-01A	-0.0419	Tumor	BLCA
TCGA-FD-A5BV-01A	-0.22935	Tumor	BLCA
TCGA-E7-A7XN-01A	0.0457734	Tumor	BLCA
TCGA-GU-A764-01A	-0.183436	Tumor	BLCA
TCGA-XF-AAN8-01A	0.0944832	Tumor	BLCA
TCGA-XF-A9SZ-01A	-0.176754	Tumor	BLCA
TCGA-GU-AATO-01A	-0.140868	Tumor	BLCA
TCGA-ZF-A9RC-01A	-0.238763	Tumor	BLCA
TCGA-ZF-A9R0-01A	-0.129886	Tumor	BLCA
TCGA-KQ-A41P-01A	-0.127178	Tumor	BLCA
TCGA-4Z-AA7W-01A	0.0370346	Tumor	BLCA
TCGA-HQ-A5NE-01A	-0.217501	Tumor	BLCA
TCGA-CU-A3KJ-01A	-0.062501	Tumor	BLCA
TCGA-UY-A8OC-01A	-0.179951	Tumor	BLCA
TCGA-E7-A3Y1-01A	-0.0718195	Tumor	BLCA
TCGA-XF-AAN5-01A	-0.00974699	Tumor	BLCA
TCGA-G2-AA3D-01A	-0.127486	Tumor	BLCA
TCGA-GU-A42R-01A	-0.110516	Tumor	BLCA
TCGA-XF-A9SI-01A	0.153146	Tumor	BLCA
TCGA-GV-A3JZ-01A	-0.0997166	Tumor	BLCA
TCGA-E9-A1NI-01A	-0.121535	Tumor	BRCA
TCGA-A1-A0SP-01A	-0.0275891	Tumor	BRCA
TCGA-BH-A1EU-11A	0.197848	Normal	BRCA
TCGA-A8-A06X-01A	0.0198867	Tumor	BRCA
TCGA-E2-A14T-01A	0.0268206	Tumor	BRCA
TCGA-AC-A8OS-01A	0.158123	Tumor	BRCA
TCGA-A8-A09K-01A	0.195844	Tumor	BRCA
TCGA-OL-A5RY-01A	0.0272479	Tumor	BRCA
TCGA-BH-A0DG-01A	0.179868	Tumor	BRCA
TCGA-B6-A0I9-01A	0.0756109	Tumor	BRCA
TCGA-A2-A0CP-01A	-0.0779258	Tumor	BRCA
TCGA-A8-A07S-01A	0.0849199	Tumor	BRCA
TCGA-AO-A12H-01A	0.0151882	Tumor	BRCA
TCGA-BH-A203-11A	0.198149	Normal	BRCA
TCGA-AR-A1AU-01A	0.0677087	Tumor	BRCA
TCGA-D8-A1X9-01A	0.155891	Tumor	BRCA
TCGA-E9-A1RH-11A	0.212086	Normal	BRCA
TCGA-A8-A07R-01A	-0.0308585	Tumor	BRCA
TCGA-AO-A12C-01A	0.0313838	Tumor	BRCA
TCGA-V7-A7HQ-01A	-0.194809	Tumor	BRCA
TCGA-A2-A1FZ-01A	0.147718	Tumor	BRCA
TCGA-AR-A251-01A	0.0620266	Tumor	BRCA
TCGA-BH-A18J-11A	0.139098	Normal	BRCA
TCGA-EW-A1PF-01A	0.106675	Tumor	BRCA
TCGA-BH-A18T-01A	0.0607021	Tumor	BRCA
TCGA-AR-A24S-01A	0.257672	Tumor	BRCA
TCGA-AN-A041-01A	0.0840029	Tumor	BRCA
TCGA-BH-A0E0-11A	-0.0806518	Normal	BRCA
TCGA-E2-A1LL-01A	-0.165669	Tumor	BRCA
TCGA-E2-A1IJ-01A	0.0858387	Tumor	BRCA
TCGA-AR-A24O-01A	0.20041	Tumor	BRCA
TCGA-XX-A899-01A	0.313647	Tumor	BRCA
TCGA-D8-A1XK-01A	0.0324805	Tumor	BRCA
TCGA-AC-A5XS-01A	-0.0652761	Tumor	BRCA
TCGA-BH-A18L-01A	0.0510142	Tumor	BRCA
TCGA-OL-A66J-01A	-0.0192868	Tumor	BRCA
TCGA-PE-A5DD-01A	0.0224511	Tumor	BRCA
TCGA-AN-A04D-01A	-0.118382	Tumor	BRCA
TCGA-4H-AAAK-01A	-0.0165227	Tumor	BRCA
TCGA-E9-A5FL-01A	-0.281034	Tumor	BRCA
TCGA-E9-A24A-01A	0.237913	Tumor	BRCA
TCGA-BH-A1FM-01A	0.0258677	Tumor	BRCA
TCGA-A8-A07C-01A	0.177933	Tumor	BRCA
TCGA-AR-A24Q-01A	0.0248693	Tumor	BRCA
TCGA-AR-A2LE-01A	0.173099	Tumor	BRCA
TCGA-AR-A0U4-01A	0.228205	Tumor	BRCA
TCGA-GM-A2DN-01A	0.0390819	Tumor	BRCA
TCGA-A7-A13D-01A	-0.0224115	Tumor	BRCA
TCGA-D8-A1JG-01B	0.200458	Tumor	BRCA
TCGA-E2-A570-01A	-0.189747	Tumor	BRCA
TCGA-A2-A04Q-01A	0.149058	Tumor	BRCA
TCGA-A7-A6VV-01A	0.0220772	Tumor	BRCA
TCGA-E2-A1IG-01A	-0.0702182	Tumor	BRCA
TCGA-E9-A1N6-01A	-0.0323233	Tumor	BRCA
TCGA-E9-A1NC-01A	-0.0994723	Tumor	BRCA
TCGA-A7-A3IZ-01A	0.237274	Tumor	BRCA
TCGA-BH-A18U-11A	0.101597	Normal	BRCA
TCGA-AN-A0AK-01A	0.0497137	Tumor	BRCA
TCGA-D8-A1JM-01A	0.00417728	Tumor	BRCA
TCGA-OL-A5S0-01A	-0.212656	Tumor	BRCA
TCGA-A8-A06Z-01A	-0.0103536	Tumor	BRCA
TCGA-AQ-A54O-01A	-0.168472	Tumor	BRCA
TCGA-E2-A15S-01A	0.0126304	Tumor	BRCA
TCGA-BH-A1ET-11B	0.254665	Normal	BRCA
TCGA-BH-A18R-11A	0.193785	Normal	BRCA
TCGA-EW-A423-01A	0.00752378	Tumor	BRCA
TCGA-C8-A273-01A	-0.0226023	Tumor	BRCA
TCGA-OL-A5RV-01A	0.0158794	Tumor	BRCA
TCGA-AC-A2FM-01A	0.0242969	Tumor	BRCA
TCGA-AO-A0JM-01A	-0.068286	Tumor	BRCA
TCGA-BH-A0DP-01A	0.0168194	Tumor	BRCA
TCGA-A2-A25E-01A	0.0428832	Tumor	BRCA
TCGA-B6-A2IU-01A	-0.0577688	Tumor	BRCA
TCGA-BH-A18P-01A	0.120095	Tumor	BRCA
TCGA-E9-A22B-01A	-0.0692824	Tumor	BRCA
TCGA-A2-A0SW-01A	0.11461	Tumor	BRCA
TCGA-E2-A107-01A	-0.0935684	Tumor	BRCA
TCGA-E2-A1B6-01A	0.134668	Tumor	BRCA
TCGA-D8-A1XW-01A	0.227596	Tumor	BRCA
TCGA-A7-A0DC-01A	0.187114	Tumor	BRCA
TCGA-EW-A6SD-01A	0.0548255	Tumor	BRCA
TCGA-AO-A0J3-01A	-0.0459628	Tumor	BRCA
TCGA-A7-A0DC-11A	0.104723	Normal	BRCA
TCGA-AN-A03X-01A	-0.0115855	Tumor	BRCA
TCGA-BH-A1FM-11B	0.175938	Normal	BRCA
TCGA-A8-A099-01A	0.131968	Tumor	BRCA
TCGA-E2-A14Z-01A	0.0997795	Tumor	BRCA
TCGA-AR-A5QP-01A	-0.0878004	Tumor	BRCA
TCGA-AC-A62X-01A	-0.208841	Tumor	BRCA
TCGA-BH-A42V-01A	0.024802	Tumor	BRCA
TCGA-B6-A0RS-01A	0.00596016	Tumor	BRCA
TCGA-D8-A1JL-01A	0.165362	Tumor	BRCA
TCGA-BH-A0DZ-01A	-0.079033	Tumor	BRCA
TCGA-A8-A06Y-01A	-0.0775603	Tumor	BRCA
TCGA-B6-A1KC-01B	0.0989308	Tumor	BRCA
TCGA-C8-A135-01A	-0.00833693	Tumor	BRCA
TCGA-5L-AAT1-01A	0.064965	Tumor	BRCA
TCGA-AR-A24R-01A	0.0913721	Tumor	BRCA
TCGA-S3-AA0Z-01A	0.0862605	Tumor	BRCA
TCGA-D8-A1J8-01A	0.123297	Tumor	BRCA
TCGA-A2-A0ER-01A	0.13445	Tumor	BRCA
TCGA-E9-A1ND-01A	0.103709	Tumor	BRCA
TCGA-GI-A2C8-11A	0.155583	Normal	BRCA
TCGA-A2-A1G1-01A	0.182371	Tumor	BRCA
TCGA-A2-A0SU-01A	0.00232827	Tumor	BRCA
TCGA-E2-A1LB-01A	-0.0188501	Tumor	BRCA
TCGA-E9-A1RD-01A	0.0553791	Tumor	BRCA
TCGA-OL-A6VQ-01A	0.0617145	Tumor	BRCA
TCGA-AQ-A04J-01A	0.136722	Tumor	BRCA
TCGA-AQ-A1H3-01A	0.096308	Tumor	BRCA
TCGA-A2-A259-01A	0.133925	Tumor	BRCA
TCGA-WT-AB44-01A	-0.160246	Tumor	BRCA
TCGA-B6-A0IN-01A	0.0246772	Tumor	BRCA
TCGA-E9-A1R3-01A	0.0821708	Tumor	BRCA
TCGA-A8-A086-01A	0.0445188	Tumor	BRCA
TCGA-AC-A3BB-01A	0.07421	Tumor	BRCA
TCGA-AC-A2QI-01A	0.0685392	Tumor	BRCA
TCGA-BH-A1F5-01A	0.0349074	Tumor	BRCA
TCGA-AC-A3HN-01A	0.135565	Tumor	BRCA
TCGA-BH-A1FG-01A	-0.0370476	Tumor	BRCA
TCGA-BH-A0DV-01A	0.0362155	Tumor	BRCA
TCGA-UL-AAZ6-01A	-0.195299	Tumor	BRCA
TCGA-AR-A255-01A	0.127682	Tumor	BRCA
TCGA-LD-A7W6-01A	0.0456231	Tumor	BRCA
TCGA-AR-A24Z-01A	0.162536	Tumor	BRCA
TCGA-A1-A0SO-01A	0.0546865	Tumor	BRCA
TCGA-A2-A3XS-01A	-0.100212	Tumor	BRCA
TCGA-D8-A1X6-01A	0.101873	Tumor	BRCA
TCGA-BH-A0HF-01A	-0.017417	Tumor	BRCA
TCGA-A7-A3J0-01A	0.033476	Tumor	BRCA
TCGA-AC-A23C-01A	0.0868429	Tumor	BRCA
TCGA-LL-A442-01A	0.223986	Tumor	BRCA
TCGA-S3-A6ZH-01A	0.0148881	Tumor	BRCA
TCGA-AC-A8OR-01A	0.0273851	Tumor	BRCA
TCGA-AR-A1AX-01A	0.347038	Tumor	BRCA
TCGA-D8-A1XO-01A	0.143985	Tumor	BRCA
TCGA-E9-A1R2-01A	0.0134924	Tumor	BRCA
TCGA-D8-A27M-01A	0.261918	Tumor	BRCA
TCGA-AN-A0FY-01A	0.00505151	Tumor	BRCA
TCGA-BH-A0DX-01A	0.0373772	Tumor	BRCA
TCGA-EW-A1IY-01A	0.116612	Tumor	BRCA
TCGA-A2-A04N-01A	-0.020296	Tumor	BRCA
TCGA-A2-A0YF-01A	0.161796	Tumor	BRCA
TCGA-PE-A5DE-01A	0.181469	Tumor	BRCA
TCGA-BH-A1FN-11A	0.187142	Normal	BRCA
TCGA-EW-A1J5-01A	0.203648	Tumor	BRCA
TCGA-AO-A0JE-01A	0.0480573	Tumor	BRCA
TCGA-BH-A1FN-01A	-0.0439585	Tumor	BRCA
TCGA-BH-A18V-01A	0.144268	Tumor	BRCA
TCGA-AC-A23H-11A	0.164122	Normal	BRCA
TCGA-BH-A0BF-01A	0.197795	Tumor	BRCA
TCGA-B6-A409-01A	-0.229046	Tumor	BRCA
TCGA-A2-A0CL-01A	0.394179	Tumor	BRCA
TCGA-A2-A0CO-01A	0.154549	Tumor	BRCA
TCGA-E2-A158-11A	0.179963	Normal	BRCA
TCGA-AC-A3QP-01A	-0.0223887	Tumor	BRCA
TCGA-AC-A2QJ-01A	0.0459454	Tumor	BRCA
TCGA-B6-A0RM-01A	-0.000640716	Tumor	BRCA
TCGA-D8-A1JS-01A	-0.0737318	Tumor	BRCA
TCGA-E9-A1RB-11A	0.285739	Normal	BRCA
TCGA-A7-A26J-01A	0.0835513	Tumor	BRCA
TCGA-A7-A13H-01A	0.1192	Tumor	BRCA
TCGA-AO-A126-01A	-0.0736766	Tumor	BRCA
TCGA-BH-A6R8-01A	-0.048769	Tumor	BRCA
TCGA-A7-A0DB-01C	0.389847	Tumor	BRCA
TCGA-AC-A3TM-01A	-0.150479	Tumor	BRCA
TCGA-AR-A0TQ-01A	0.161792	Tumor	BRCA
TCGA-GM-A2DH-01A	0.141067	Tumor	BRCA
TCGA-B6-A0RI-01A	-0.00168811	Tumor	BRCA
TCGA-A2-A1G0-01A	0.19299	Tumor	BRCA
TCGA-A2-A1FX-01A	0.11165	Tumor	BRCA
TCGA-A7-A26G-01A	0.27481	Tumor	BRCA
TCGA-E2-A1LI-01A	-0.0522981	Tumor	BRCA
TCGA-A8-A08P-01A	0.133373	Tumor	BRCA
TCGA-E2-A1IN-01A	-0.0575432	Tumor	BRCA
TCGA-BH-A0HA-01A	-0.0569882	Tumor	BRCA
TCGA-AO-A1KR-01A	-0.188191	Tumor	BRCA
TCGA-3C-AALK-01A	-0.0623086	Tumor	BRCA
TCGA-BH-A0BV-01A	0.0825788	Tumor	BRCA
TCGA-E2-A1IH-01A	0.136551	Tumor	BRCA
TCGA-XX-A89A-01A	0.144847	Tumor	BRCA
TCGA-E9-A1RH-01A	-0.0151359	Tumor	BRCA
TCGA-A8-A085-01A	0.0639094	Tumor	BRCA
TCGA-E9-A1N3-01A	0.0882525	Tumor	BRCA
TCGA-BH-A1EW-11B	0.146427	Normal	BRCA
TCGA-D8-A13Y-01A	-0.058179	Tumor	BRCA
TCGA-AO-A0JB-01A	-0.141829	Tumor	BRCA
TCGA-AC-A6IV-01A	0.172028	Tumor	BRCA
TCGA-A8-A09M-01A	0.0983166	Tumor	BRCA
TCGA-BH-A0GY-01A	-0.0453884	Tumor	BRCA
TCGA-AR-A2LL-01A	0.102954	Tumor	BRCA
TCGA-BH-A208-01A	0.0219949	Tumor	BRCA
TCGA-E2-A15I-11A	0.233844	Normal	BRCA
TCGA-EW-A1PE-01A	0.177483	Tumor	BRCA
TCGA-AO-A125-01A	-0.0571861	Tumor	BRCA
TCGA-E2-A1B1-01A	0.176985	Tumor	BRCA
TCGA-BH-A0C0-01A	0.159535	Tumor	BRCA
TCGA-A7-A26I-01B	0.422196	Tumor	BRCA
TCGA-AO-A0JJ-01A	0.134278	Tumor	BRCA
TCGA-AR-A2LH-01A	0.116157	Tumor	BRCA
TCGA-A2-A3XW-01A	-0.0249966	Tumor	BRCA
TCGA-AR-A0TS-01A	0.326679	Tumor	BRCA
TCGA-BH-A0AV-01A	-0.012215	Tumor	BRCA
TCGA-A8-A07B-01A	0.100532	Tumor	BRCA
TCGA-LL-A73Z-01A	-0.0968303	Tumor	BRCA
TCGA-BH-A0BA-11A	0.196434	Normal	BRCA
TCGA-BH-A0B3-11B	0.166539	Normal	BRCA
TCGA-B6-A402-01A	-0.148298	Tumor	BRCA
TCGA-AR-A0TT-01A	0.368917	Tumor	BRCA
TCGA-EW-A6SB-01A	0.0795752	Tumor	BRCA
TCGA-AC-A2FB-01A	0.307484	Tumor	BRCA
TCGA-AC-A62V-01A	-0.114561	Tumor	BRCA
TCGA-D8-A1XQ-01A	0.0439739	Tumor	BRCA
TCGA-BH-A0DD-01A	0.105762	Tumor	BRCA
TCGA-Z7-A8R6-01A	-0.0363826	Tumor	BRCA
TCGA-OL-A5DA-01A	-0.0501066	Tumor	BRCA
TCGA-WT-AB41-01A	0.0726276	Tumor	BRCA
TCGA-E2-A1LA-01A	-0.0151199	Tumor	BRCA
TCGA-AR-A24N-01A	0.0493433	Tumor	BRCA
TCGA-E9-A3QA-01A	0.100483	Tumor	BRCA
TCGA-BH-A0DO-11A	0.109886	Normal	BRCA
TCGA-E2-A15J-01A	0.0232293	Tumor	BRCA
TCGA-LL-A73Y-01A	0.0864071	Tumor	BRCA
TCGA-A2-A4RY-01A	0.0811845	Tumor	BRCA
TCGA-D8-A1XU-01A	0.0707243	Tumor	BRCA
TCGA-E2-A1LS-11A	0.206188	Normal	BRCA
TCGA-AN-A0FJ-01A	0.00342337	Tumor	BRCA
TCGA-BH-A0DK-01A	0.093107	Tumor	BRCA
TCGA-B6-A0IJ-01A	0.111216	Tumor	BRCA
TCGA-LL-A7SZ-01A	0.0715539	Tumor	BRCA
TCGA-C8-A26Y-01A	-0.0722135	Tumor	BRCA
TCGA-GI-A2C9-11A	0.115568	Normal	BRCA
TCGA-BH-A0BQ-11A	0.100371	Normal	BRCA
TCGA-A8-A06R-01A	-0.0465797	Tumor	BRCA
TCGA-AO-A128-01A	0.348086	Tumor	BRCA
TCGA-E2-A1BC-01A	0.0709658	Tumor	BRCA
TCGA-A7-A0CE-11A	-0.0260651	Normal	BRCA
TCGA-B6-A0I6-01A	0.0139279	Tumor	BRCA
TCGA-BH-A1ET-01A	0.148708	Tumor	BRCA
TCGA-A2-A04V-01A	-0.0415729	Tumor	BRCA
TCGA-A7-A2KD-01A	0.0707688	Tumor	BRCA
TCGA-A7-A0CE-01A	-0.136559	Tumor	BRCA
TCGA-D8-A1JE-01A	0.0931781	Tumor	BRCA
TCGA-B6-A0WX-01A	-0.118317	Tumor	BRCA
TCGA-A7-A4SB-01A	0.10473	Tumor	BRCA
TCGA-EW-A1J1-01A	0.139505	Tumor	BRCA
TCGA-A2-A0YM-01A	0.0627229	Tumor	BRCA
TCGA-A8-A0A4-01A	0.0430199	Tumor	BRCA
TCGA-A2-A0EM-01A	0.0387374	Tumor	BRCA
TCGA-AR-A24X-01A	0.0617588	Tumor	BRCA
TCGA-C8-A132-01A	0.0918177	Tumor	BRCA
TCGA-AN-A049-01A	0.0477022	Tumor	BRCA
TCGA-A2-A0SY-01A	0.0602283	Tumor	BRCA
TCGA-B6-A0RU-01A	-0.112836	Tumor	BRCA
TCGA-AR-A0TX-01A	0.215568	Tumor	BRCA
TCGA-BH-A0HQ-01A	0.0295824	Tumor	BRCA
TCGA-E2-A15C-01A	0.0848497	Tumor	BRCA
TCGA-AQ-A54N-01A	-0.196586	Tumor	BRCA
TCGA-A8-A07I-01A	0.169834	Tumor	BRCA
TCGA-B6-A1KI-01A	0.00910923	Tumor	BRCA
TCGA-B6-A0RH-01A	-0.236882	Tumor	BRCA
TCGA-BH-A5IZ-01A	-0.105825	Tumor	BRCA
TCGA-AN-A0XU-01A	0.0013791	Tumor	BRCA
TCGA-LD-A74U-01A	0.0798713	Tumor	BRCA
TCGA-B6-A401-01A	-0.0564816	Tumor	BRCA
TCGA-PL-A8LV-01A	-0.0763454	Tumor	BRCA
TCGA-BH-A0C3-11A	0.156178	Normal	BRCA
TCGA-BH-A0BR-01A	0.0415075	Tumor	BRCA
TCGA-A8-A07G-01A	0.0509487	Tumor	BRCA
TCGA-A2-A0EN-01A	0.206709	Tumor	BRCA
TCGA-OK-A5Q2-01A	0.038679	Tumor	BRCA
TCGA-A8-A084-01A	-0.0271258	Tumor	BRCA
TCGA-BH-A0DS-01A	-0.0336976	Tumor	BRCA
TCGA-A8-A09I-01A	0.102135	Tumor	BRCA
TCGA-GM-A3XL-01A	-0.0520234	Tumor	BRCA
TCGA-W8-A86G-01A	-0.0935832	Tumor	BRCA
TCGA-AO-A12F-01A	-0.130151	Tumor	BRCA
TCGA-BH-A0HK-01A	0.0294858	Tumor	BRCA
TCGA-A8-A06Q-01A	0.0285882	Tumor	BRCA
TCGA-BH-A42U-01A	-0.0819312	Tumor	BRCA
TCGA-BH-A0BW-11A	0.415153	Normal	BRCA
TCGA-AQ-A04L-01B	-0.0458508	Tumor	BRCA
TCGA-AR-A1AO-01A	0.289772	Tumor	BRCA
TCGA-Z7-A8R5-01A	-0.0867567	Tumor	BRCA
TCGA-B6-A0I1-01A	-0.190767	Tumor	BRCA
TCGA-E9-A1N6-11A	0.154499	Normal	BRCA
TCGA-EW-A1PA-01A	0.0764989	Tumor	BRCA
TCGA-BH-A0W4-01A	0.0162914	Tumor	BRCA
TCGA-A2-A3XZ-01A	0.128366	Tumor	BRCA
TCGA-A7-A26H-01A	0.124508	Tumor	BRCA
TCGA-E2-A1B0-01A	0.108255	Tumor	BRCA
TCGA-BH-A1EU-01A	0.385246	Tumor	BRCA
TCGA-AC-A23H-01A	0.0081557	Tumor	BRCA
TCGA-EW-A1P4-01A	0.0247903	Tumor	BRCA
TCGA-E2-A10E-01A	0.0399243	Tumor	BRCA
TCGA-EW-A1P0-01A	0.0905097	Tumor	BRCA
TCGA-EW-A6S9-01A	-0.0416386	Tumor	BRCA
TCGA-A2-A25B-01A	0.103719	Tumor	BRCA
TCGA-LL-A6FR-01A	-0.2168	Tumor	BRCA
TCGA-AR-A5QM-01A	-0.000152846	Tumor	BRCA
TCGA-BH-A18Q-11A	0.174649	Normal	BRCA
TCGA-EW-A1P5-01A	0.0897386	Tumor	BRCA
TCGA-E2-A14O-01A	-0.162648	Tumor	BRCA
TCGA-AN-A0AR-01A	-0.1648	Tumor	BRCA
TCGA-E9-A22D-01A	0.152996	Tumor	BRCA
TCGA-A2-A0CS-01A	-0.080338	Tumor	BRCA
TCGA-E2-A1IF-01A	-0.158452	Tumor	BRCA
TCGA-BH-A0DZ-11A	-0.106864	Normal	BRCA
TCGA-E2-A1IE-01A	0.0326736	Tumor	BRCA
TCGA-BH-A0BW-01A	0.189144	Tumor	BRCA
TCGA-E2-A1AZ-01A	0.135019	Tumor	BRCA
TCGA-D8-A27N-01A	0.062792	Tumor	BRCA
TCGA-A2-A0CT-01A	-0.06218	Tumor	BRCA
TCGA-A8-A09R-01A	0.119813	Tumor	BRCA
TCGA-B6-A0RE-01A	-0.132792	Tumor	BRCA
TCGA-E9-A249-01A	-0.014128	Tumor	BRCA
TCGA-E2-A1B5-01A	0.213781	Tumor	BRCA
TCGA-A2-A25A-01A	0.105165	Tumor	BRCA
TCGA-AO-A03O-01A	0.0533984	Tumor	BRCA
TCGA-E9-A22A-01A	-0.00738267	Tumor	BRCA
TCGA-BH-A1EV-11A	0.194976	Normal	BRCA
TCGA-BH-A0GZ-01A	-0.124201	Tumor	BRCA
TCGA-BH-A1FD-01A	0.0591119	Tumor	BRCA
TCGA-A1-A0SH-01A	0.0954863	Tumor	BRCA
TCGA-E2-A10A-01A	0.127638	Tumor	BRCA
TCGA-B6-A0IO-01A	0.0236624	Tumor	BRCA
TCGA-BH-A1FR-01A	0.100219	Tumor	BRCA
TCGA-D8-A143-01A	-0.0891433	Tumor	BRCA
TCGA-AO-A03R-01A	-0.0152153	Tumor	BRCA
TCGA-BH-A0DQ-11A	0.108125	Normal	BRCA
TCGA-BH-A0BV-11A	0.0630281	Normal	BRCA
TCGA-BH-A0E0-01A	-0.0325179	Tumor	BRCA
TCGA-A8-A0AD-01A	0.173708	Tumor	BRCA
TCGA-GM-A2DI-01A	0.380208	Tumor	BRCA
TCGA-E9-A6HE-01A	-0.169907	Tumor	BRCA
TCGA-BH-A0B3-01A	-0.0349614	Tumor	BRCA
TCGA-AR-A0TU-01A	-0.0691962	Tumor	BRCA
TCGA-LQ-A4E4-01A	-0.0614509	Tumor	BRCA
TCGA-PL-A8LY-01A	-0.142354	Tumor	BRCA
TCGA-BH-A1FU-01A	0.117317	Tumor	BRCA
TCGA-A8-A09D-01A	0.132397	Tumor	BRCA
TCGA-B6-A3ZX-01A	0.351297	Tumor	BRCA
TCGA-A7-A5ZV-01A	0.0221698	Tumor	BRCA
TCGA-BH-A0AY-01A	0.00963599	Tumor	BRCA
TCGA-A7-A4SD-01A	0.0453101	Tumor	BRCA
TCGA-AO-A03L-01A	0.00561301	Tumor	BRCA
TCGA-A2-A0EX-01A	0.0136482	Tumor	BRCA
TCGA-GM-A2DM-01A	0.133731	Tumor	BRCA
TCGA-BH-A0DO-01B	0.040476	Tumor	BRCA
TCGA-HN-A2OB-01A	0.0463794	Tumor	BRCA
TCGA-A2-A0CM-01A	0.0962554	Tumor	BRCA
TCGA-A2-A4S0-01A	0.070167	Tumor	BRCA
TCGA-BH-A0H9-01A	-0.0265589	Tumor	BRCA
TCGA-B6-A0IP-01A	0.00732908	Tumor	BRCA
TCGA-C8-A12X-01A	-0.00405033	Tumor	BRCA
TCGA-AN-A0AL-01A	0.00687268	Tumor	BRCA
TCGA-LD-A9QF-01A	0.196544	Tumor	BRCA
TCGA-BH-A0DG-11A	0.196393	Normal	BRCA
TCGA-E2-A152-01A	0.0225477	Tumor	BRCA
TCGA-BH-A1FE-06A	0.0531018	Tumor	BRCA
TCGA-BH-A18N-01A	0.0642268	Tumor	BRCA
TCGA-C8-A1HN-01A	0.00291351	Tumor	BRCA
TCGA-AN-A0FK-01A	-0.08338	Tumor	BRCA
TCGA-B6-A0IE-01A	-0.12519	Tumor	BRCA
TCGA-B6-A400-01A	-0.0711199	Tumor	BRCA
TCGA-GM-A2DB-01A	-0.16453	Tumor	BRCA
TCGA-AC-A2FK-01A	0.183754	Tumor	BRCA
TCGA-BH-A0HU-01A	-0.12322	Tumor	BRCA
TCGA-D8-A140-01A	0.201319	Tumor	BRCA
TCGA-A7-A0CD-01A	0.0831113	Tumor	BRCA
TCGA-D8-A1JF-01A	0.151053	Tumor	BRCA
TCGA-BH-A208-11A	0.127794	Normal	BRCA
TCGA-A2-A4S1-01A	0.132449	Tumor	BRCA
TCGA-5T-A9QA-01A	0.0497389	Tumor	BRCA
TCGA-AR-A2LK-01A	0.0776513	Tumor	BRCA
TCGA-AR-A1AH-01A	-0.0817572	Tumor	BRCA
TCGA-AR-A254-01A	0.217001	Tumor	BRCA
TCGA-E2-A1IO-01A	0.164808	Tumor	BRCA
TCGA-S3-A6ZF-01A	0.0941992	Tumor	BRCA
TCGA-B6-A0IB-01A	-0.141594	Tumor	BRCA
TCGA-A8-A07J-01A	0.187434	Tumor	BRCA
TCGA-AN-A0FV-01A	-0.0363012	Tumor	BRCA
TCGA-AN-A0XP-01A	0.0415382	Tumor	BRCA
TCGA-A8-A08Z-01A	0.181595	Tumor	BRCA
TCGA-E9-A226-01A	0.0408412	Tumor	BRCA
TCGA-AR-A1AW-01A	0.470259	Tumor	BRCA
TCGA-GI-A2C9-01A	-0.0586822	Tumor	BRCA
TCGA-EW-A6SA-01A	-0.0742879	Tumor	BRCA
TCGA-E9-A1NG-01A	0.0674066	Tumor	BRCA
TCGA-A8-A07L-01A	0.00878204	Tumor	BRCA
TCGA-E2-A15L-01A	0.00920444	Tumor	BRCA
TCGA-D8-A1JI-01A	0.0364468	Tumor	BRCA
TCGA-GM-A2DO-01A	0.303558	Tumor	BRCA
TCGA-EW-A1P6-01A	-0.0246243	Tumor	BRCA
TCGA-BH-A1F0-11B	0.0990441	Normal	BRCA
TCGA-AR-A1AI-01A	0.188553	Tumor	BRCA
TCGA-AR-A0U3-01A	0.0436096	Tumor	BRCA
TCGA-A2-A0ES-01A	0.123459	Tumor	BRCA
TCGA-BH-A18K-11A	0.173955	Normal	BRCA
TCGA-A8-A06P-01A	0.0751656	Tumor	BRCA
TCGA-S3-AA12-01A	0.0212302	Tumor	BRCA
TCGA-E9-A1N5-11A	0.131339	Normal	BRCA
TCGA-E9-A3Q9-01A	0.130191	Tumor	BRCA
TCGA-BH-A0HX-01A	-0.0612158	Tumor	BRCA
TCGA-AC-A3W7-01A	0.0103394	Tumor	BRCA
TCGA-AO-A124-01A	-0.0529228	Tumor	BRCA
TCGA-AC-A5XU-01A	-0.0632192	Tumor	BRCA
TCGA-LL-A6FQ-01A	-0.121461	Tumor	BRCA
TCGA-AQ-A1H2-01A	0.0269523	Tumor	BRCA
TCGA-BH-A0DQ-01A	-0.0268258	Tumor	BRCA
TCGA-E2-A106-01A	-0.037661	Tumor	BRCA
TCGA-A2-A25F-01A	0.514734	Tumor	BRCA
TCGA-AN-A0AT-01A	-0.0358481	Tumor	BRCA
TCGA-D8-A27T-01A	0.113928	Tumor	BRCA
TCGA-A2-A04X-01A	0.00913287	Tumor	BRCA
TCGA-A2-A3XT-01A	0.101909	Tumor	BRCA
TCGA-AR-A0TY-01A	0.00384583	Tumor	BRCA
TCGA-A2-A0YG-01A	0.0245485	Tumor	BRCA
TCGA-B6-A0WZ-01A	-0.146817	Tumor	BRCA
TCGA-A7-A5ZX-01A	-0.101052	Tumor	BRCA
TCGA-AC-A23G-01A	0.0346324	Tumor	BRCA
TCGA-GM-A2DA-01A	0.0397168	Tumor	BRCA
TCGA-B6-A0X1-01A	0.0833242	Tumor	BRCA
TCGA-AO-A12E-01A	0.0609605	Tumor	BRCA
TCGA-AR-A250-01A	0.12881	Tumor	BRCA
TCGA-A8-A06O-01A	0.0632392	Tumor	BRCA
TCGA-AO-A12G-01A	-0.0294282	Tumor	BRCA
TCGA-A7-A3IY-01A	-0.0318776	Tumor	BRCA
TCGA-E2-A1IG-11A	0.157897	Normal	BRCA
TCGA-BH-A1EY-01A	0.122513	Tumor	BRCA
TCGA-A8-A079-01A	0.123781	Tumor	BRCA
TCGA-AO-A03P-01A	-0.0397208	Tumor	BRCA
TCGA-E2-A572-01A	-0.172019	Tumor	BRCA
TCGA-A2-A0YH-01A	0.133049	Tumor	BRCA
TCGA-E2-A15G-01A	0.0881971	Tumor	BRCA
TCGA-C8-A12M-01A	0.118939	Tumor	BRCA
TCGA-AR-A0TV-01A	0.103485	Tumor	BRCA
TCGA-A7-A13G-01B	0.491506	Tumor	BRCA
TCGA-A8-A07E-01A	0.106075	Tumor	BRCA
TCGA-E9-A1N9-01A	0.00384637	Tumor	BRCA
TCGA-BH-A0H3-01A	0.103105	Tumor	BRCA
TCGA-AR-A1AY-01A	0.0494196	Tumor	BRCA
TCGA-A2-A0D4-01A	-0.0372232	Tumor	BRCA
TCGA-E9-A5UO-01A	0.0274134	Tumor	BRCA
TCGA-GM-A2DL-01A	-0.0114833	Tumor	BRCA
TCGA-EW-A1PD-01A	0.078307	Tumor	BRCA
TCGA-A1-A0SI-01A	0.0269724	Tumor	BRCA
TCGA-A2-A0CV-01A	-0.040956	Tumor	BRCA
TCGA-E2-A15E-06A	0.146424	Tumor	BRCA
TCGA-AO-A12B-01A	-0.0829795	Tumor	BRCA
TCGA-B6-A408-01A	0.00477905	Tumor	BRCA
TCGA-OL-A5D7-01A	0.0461538	Tumor	BRCA
TCGA-A2-A0EW-01A	0.173727	Tumor	BRCA
TCGA-A2-A0T4-01A	0.00627546	Tumor	BRCA
TCGA-C8-A131-01A	-0.138322	Tumor	BRCA
TCGA-BH-A1EN-01A	0.0404788	Tumor	BRCA
TCGA-D8-A3Z5-01A	0.00736105	Tumor	BRCA
TCGA-E9-A247-01A	-0.091001	Tumor	BRCA
TCGA-C8-A12Q-01A	0.104197	Tumor	BRCA
TCGA-E2-A1BD-01A	-0.111541	Tumor	BRCA
TCGA-E9-A1RI-01A	0.0474383	Tumor	BRCA
TCGA-BH-A18M-11A	0.181572	Normal	BRCA
TCGA-E2-A105-01A	-0.0413075	Tumor	BRCA
TCGA-D8-A1JK-01A	-0.0189503	Tumor	BRCA
TCGA-E9-A1N9-11A	0.119322	Normal	BRCA
TCGA-BH-A0BJ-01A	0.0580177	Tumor	BRCA
TCGA-S3-AA14-01A	0.0732885	Tumor	BRCA
TCGA-C8-A26V-01A	-0.0416425	Tumor	BRCA
TCGA-BH-A1FB-01A	0.262925	Tumor	BRCA
TCGA-D8-A1JP-01A	-0.0033004	Tumor	BRCA
TCGA-E2-A14X-01A	0.0761659	Tumor	BRCA
TCGA-BH-A0E2-01A	-0.0864107	Tumor	BRCA
TCGA-PL-A8LZ-01A	0.114343	Tumor	BRCA
TCGA-LL-A740-01A	0.0259569	Tumor	BRCA
TCGA-BH-A0AZ-11A	0.14955	Normal	BRCA
TCGA-D8-A1X7-01A	0.0484728	Tumor	BRCA
TCGA-AO-A0JD-01A	-0.0566557	Tumor	BRCA
TCGA-D8-A1X5-01A	0.1668	Tumor	BRCA
TCGA-E9-A22E-01A	-0.0974167	Tumor	BRCA
TCGA-AC-A23E-01A	0.121999	Tumor	BRCA
TCGA-AR-A0U2-01A	0.195937	Tumor	BRCA
TCGA-A2-A1FV-01A	0.0873371	Tumor	BRCA
TCGA-A8-A09B-01A	0.0246417	Tumor	BRCA
TCGA-AN-A0XO-01A	-0.104472	Tumor	BRCA
TCGA-A7-A425-01A	0.0525292	Tumor	BRCA
TCGA-BH-A0DD-11A	0.293225	Normal	BRCA
TCGA-A2-A0CZ-01A	0.0421249	Tumor	BRCA
TCGA-GM-A3NY-01A	-0.101314	Tumor	BRCA
TCGA-AR-A0U0-01A	0.0654344	Tumor	BRCA
TCGA-AR-A24P-01A	0.0965956	Tumor	BRCA
TCGA-AN-A0G0-01A	0.0408716	Tumor	BRCA
TCGA-AN-A0AM-01A	-0.0897089	Tumor	BRCA
TCGA-BH-A0E6-01A	-0.159993	Tumor	BRCA
TCGA-E9-A248-01A	0.272357	Tumor	BRCA
TCGA-B6-A1KN-01A	0.0624148	Tumor	BRCA
TCGA-LL-A9Q3-01A	-0.0924807	Tumor	BRCA
TCGA-A8-A08B-01A	-0.061648	Tumor	BRCA
TCGA-A1-A0SG-01A	0.0538049	Tumor	BRCA
TCGA-BH-A0H0-01A	0.0951061	Tumor	BRCA
TCGA-D8-A1XR-01A	0.0530668	Tumor	BRCA
TCGA-C8-A12P-01A	0.00028389	Tumor	BRCA
TCGA-BH-A0BJ-11A	0.0909705	Normal	BRCA
TCGA-LL-A50Y-01A	-0.0425971	Tumor	BRCA
TCGA-AO-A03N-01B	-0.19592	Tumor	BRCA
TCGA-E2-A1IU-01A	0.0822902	Tumor	BRCA
TCGA-EW-A1IX-01A	0.165946	Tumor	BRCA
TCGA-A2-A0EV-01A	0.0969747	Tumor	BRCA
TCGA-BH-A0BT-11A	0.00407218	Normal	BRCA
TCGA-AC-A3W5-01A	0.077098	Tumor	BRCA
TCGA-AR-A2LN-01A	0.141795	Tumor	BRCA
TCGA-E9-A1QZ-01A	0.115705	Tumor	BRCA
TCGA-BH-A8FY-01A	0.00182559	Tumor	BRCA
TCGA-AC-A6IX-06A	0.253269	Tumor	BRCA
TCGA-AR-A1AL-01A	0.135091	Tumor	BRCA
TCGA-BH-A42T-01A	-0.023093	Tumor	BRCA
TCGA-BH-A0B9-01A	0.028287	Tumor	BRCA
TCGA-BH-A0BS-11A	0.00709172	Normal	BRCA
TCGA-AO-A0J8-01A	-0.0155827	Tumor	BRCA
TCGA-BH-A2L8-01A	0.0101409	Tumor	BRCA
TCGA-E9-A1N5-01A	0.0643285	Tumor	BRCA
TCGA-A8-A075-01A	0.0891168	Tumor	BRCA
TCGA-AN-A0FZ-01A	0.116661	Tumor	BRCA
TCGA-D8-A1XJ-01A	-0.0472562	Tumor	BRCA
TCGA-E2-A15F-01A	0.100551	Tumor	BRCA
TCGA-A2-A0EP-01A	0.337299	Tumor	BRCA
TCGA-BH-A18K-01A	-0.0784683	Tumor	BRCA
TCGA-AR-A5QN-01A	-0.00565239	Tumor	BRCA
TCGA-E9-A244-01A	-0.0870007	Tumor	BRCA
TCGA-A8-A0A2-01A	0.169658	Tumor	BRCA
TCGA-B6-A40C-01A	-0.00916573	Tumor	BRCA
TCGA-AR-A2LQ-01A	0.126354	Tumor	BRCA
TCGA-EW-A1J6-01A	-0.0302817	Tumor	BRCA
TCGA-EW-A1IZ-01A	0.143579	Tumor	BRCA
TCGA-AC-A2FG-01A	0.0174882	Tumor	BRCA
TCGA-A8-A09Z-01A	0.112847	Tumor	BRCA
TCGA-EW-A1P1-01A	0.108398	Tumor	BRCA
TCGA-A8-A0A9-01A	0.0561631	Tumor	BRCA
TCGA-BH-A0DT-01A	0.0384907	Tumor	BRCA
TCGA-A2-A0T2-01A	-0.166621	Tumor	BRCA
TCGA-A7-A4SA-01A	0.11818	Tumor	BRCA
TCGA-D8-A27F-01A	0.0279031	Tumor	BRCA
TCGA-D8-A146-01A	0.0694248	Tumor	BRCA
TCGA-D8-A27E-01A	0.117918	Tumor	BRCA
TCGA-C8-A138-01A	-0.0500635	Tumor	BRCA
TCGA-E2-A14V-01A	-0.0799798	Tumor	BRCA
TCGA-AC-A5EH-01A	-0.0408973	Tumor	BRCA
TCGA-A2-A0YL-01A	0.0943396	Tumor	BRCA
TCGA-E2-A1LK-01A	-0.102774	Tumor	BRCA
TCGA-D8-A13Z-01A	0.0246808	Tumor	BRCA
TCGA-D8-A27V-01A	0.0432648	Tumor	BRCA
TCGA-EW-A3U0-01A	0.235665	Tumor	BRCA
TCGA-A2-A4S2-01A	0.072748	Tumor	BRCA
TCGA-D8-A1XV-01A	0.0201528	Tumor	BRCA
TCGA-BH-A1F0-01A	0.296429	Tumor	BRCA
TCGA-AN-A0FT-01A	-0.0977502	Tumor	BRCA
TCGA-A7-A0D9-11A	0.283872	Normal	BRCA
TCGA-E2-A15K-01A	0.0213875	Tumor	BRCA
TCGA-BH-A0DL-01A	0.0750682	Tumor	BRCA
TCGA-A2-A0EY-01A	0.127197	Tumor	BRCA
TCGA-B6-A0IG-01A	-0.0733112	Tumor	BRCA
TCGA-BH-A0HI-01A	-0.0144329	Tumor	BRCA
TCGA-E2-A576-01A	-0.155473	Tumor	BRCA
TCGA-BH-A201-01A	0.0267395	Tumor	BRCA
TCGA-D8-A1JB-01A	0.240187	Tumor	BRCA
TCGA-A1-A0SN-01A	0.132	Tumor	BRCA
TCGA-A8-A08A-01A	0.0447621	Tumor	BRCA
TCGA-A2-A0YI-01A	0.302294	Tumor	BRCA
TCGA-AR-A1AN-01A	0.0950344	Tumor	BRCA
TCGA-AR-A2LM-01A	0.108848	Tumor	BRCA
TCGA-AR-A5QQ-01A	-0.0495683	Tumor	BRCA
TCGA-AR-A0TR-01A	0.149139	Tumor	BRCA
TCGA-GM-A3XG-01A	-0.168798	Tumor	BRCA
TCGA-BH-A1FC-01A	0.10408	Tumor	BRCA
TCGA-A2-A0D1-01A	-0.066538	Tumor	BRCA
TCGA-EW-A1P7-01A	0.31348	Tumor	BRCA
TCGA-AR-A1AP-01A	0.109437	Tumor	BRCA
TCGA-E2-A150-01A	0.0337062	Tumor	BRCA
TCGA-EW-A2FW-01A	0.0593261	Tumor	BRCA
TCGA-AR-A1AV-01A	0.164755	Tumor	BRCA
TCGA-A2-A0T1-01A	0.140585	Tumor	BRCA
TCGA-BH-A0BM-11A	-0.00422967	Normal	BRCA
TCGA-BH-A0C0-11A	0.125579	Normal	BRCA
TCGA-AO-A0JF-01A	0.10737	Tumor	BRCA
TCGA-OL-A6VR-01A	-0.0402546	Tumor	BRCA
TCGA-A8-A090-01A	0.142932	Tumor	BRCA
TCGA-BH-A0BG-01A	0.0862879	Tumor	BRCA
TCGA-AO-A1KP-01A	-0.105041	Tumor	BRCA
TCGA-LL-A441-01A	0.285962	Tumor	BRCA
TCGA-C8-A133-01A	0.00738175	Tumor	BRCA
TCGA-BH-A8FZ-01A	0.134628	Tumor	BRCA
TCGA-E2-A1II-01A	0.230727	Tumor	BRCA
TCGA-EW-A6SC-01A	0.0348313	Tumor	BRCA
TCGA-AN-A0XT-01A	0.103041	Tumor	BRCA
TCGA-BH-A0RX-01A	0.00403838	Tumor	BRCA
TCGA-A8-A08X-01A	0.0886214	Tumor	BRCA
TCGA-AO-A03V-01A	0.00795788	Tumor	BRCA
TCGA-EW-A1PH-01A	-0.113502	Tumor	BRCA
TCGA-A2-A0ST-01A	0.302025	Tumor	BRCA
TCGA-BH-A0BC-01A	0.033749	Tumor	BRCA
TCGA-E9-A1NH-01A	-0.0361425	Tumor	BRCA
TCGA-B6-A0X5-01A	-0.0155707	Tumor	BRCA
TCGA-AC-A4ZE-01A	0.0649497	Tumor	BRCA
TCGA-A8-A07Z-01A	0.0333022	Tumor	BRCA
TCGA-OL-A66P-01A	0.0959906	Tumor	BRCA
TCGA-E2-A1LE-01A	-0.00936399	Tumor	BRCA
TCGA-C8-A8HR-01A	0.0532981	Tumor	BRCA
TCGA-BH-A0H7-11A	-0.0626026	Normal	BRCA
TCGA-A8-A09T-01A	-0.0158696	Tumor	BRCA
TCGA-BH-A0HB-01A	-0.109762	Tumor	BRCA
TCGA-A8-A08G-01A	0.0237142	Tumor	BRCA
TCGA-A2-A0EQ-01A	0.230079	Tumor	BRCA
TCGA-A8-A081-01A	0.110378	Tumor	BRCA
TCGA-AO-A1KO-01A	0.147255	Tumor	BRCA
TCGA-BH-A0HW-01A	0.0310313	Tumor	BRCA
TCGA-OL-A66H-01A	0.0713857	Tumor	BRCA
TCGA-A2-A0T0-01A	-0.107927	Tumor	BRCA
TCGA-A7-A0DB-11A	0.344143	Normal	BRCA
TCGA-AN-A04C-01A	-0.0313279	Tumor	BRCA
TCGA-E2-A573-01A	-0.0318892	Tumor	BRCA
TCGA-AN-A0XS-01A	0.0512817	Tumor	BRCA
TCGA-D8-A3Z6-01A	-0.0231761	Tumor	BRCA
TCGA-EW-A3E8-01B	0.0630092	Tumor	BRCA
TCGA-C8-A137-01A	-0.0861273	Tumor	BRCA
TCGA-GM-A4E0-01A	0.147194	Tumor	BRCA
TCGA-E2-A1B4-01A	-0.0795845	Tumor	BRCA
TCGA-EW-A2FS-01A	-0.0328981	Tumor	BRCA
TCGA-S3-A6ZG-01A	0.0452306	Tumor	BRCA
TCGA-BH-A209-11A	0.235153	Normal	BRCA
TCGA-GM-A3XN-01A	-0.0293859	Tumor	BRCA
TCGA-EW-A1P8-01A	0.0601321	Tumor	BRCA
TCGA-E2-A156-01A	0.049628	Tumor	BRCA
TCGA-AC-A8OP-01A	0.0961986	Tumor	BRCA
TCGA-AN-A0FS-01A	-0.00359023	Tumor	BRCA
TCGA-E2-A15M-11A	0.136563	Normal	BRCA
TCGA-B6-A0IM-01A	0.154693	Tumor	BRCA
TCGA-E9-A3HO-01A	-0.0964149	Tumor	BRCA
TCGA-E2-A1L7-11A	0.089138	Normal	BRCA
TCGA-D8-A27K-01A	0.152388	Tumor	BRCA
TCGA-E9-A2JT-01A	0.58356	Tumor	BRCA
TCGA-BH-A1EN-11A	0.186849	Normal	BRCA
TCGA-GM-A2DK-01A	-0.0427866	Tumor	BRCA
TCGA-AR-A1AK-01A	0.180353	Tumor	BRCA
TCGA-E2-A15R-01A	0.0678873	Tumor	BRCA
TCGA-BH-A18Q-01A	0.0335651	Tumor	BRCA
TCGA-BH-A0DV-11A	0.0640671	Normal	BRCA
TCGA-E2-A153-01A	-0.0240989	Tumor	BRCA
TCGA-BH-A0BT-01A	-0.0961541	Tumor	BRCA
TCGA-E9-A54Y-01A	-0.0953591	Tumor	BRCA
TCGA-E2-A14Q-01A	-0.0564398	Tumor	BRCA
TCGA-BH-A0HN-01A	-0.0530489	Tumor	BRCA
TCGA-E2-A1IK-01A	-0.0361849	Tumor	BRCA
TCGA-E2-A10C-01A	-0.0480128	Tumor	BRCA
TCGA-A8-A095-01A	0.0405884	Tumor	BRCA
TCGA-BH-A0DH-11A	-0.034746	Normal	BRCA
TCGA-A7-A0DB-01A	0.113126	Tumor	BRCA
TCGA-BH-A18J-01A	-0.0644456	Tumor	BRCA
TCGA-BH-A28O-01A	0.0172551	Tumor	BRCA
TCGA-AC-A3TN-01A	-0.125312	Tumor	BRCA
TCGA-A7-A13E-01A	0.0120062	Tumor	BRCA
TCGA-BH-A0W5-01A	0.288216	Tumor	BRCA
TCGA-GM-A2DD-01A	0.0363293	Tumor	BRCA
TCGA-AN-A0XV-01A	0.00134705	Tumor	BRCA
TCGA-E2-A1IL-01A	0.0556853	Tumor	BRCA
TCGA-EW-A2FR-01A	0.00567488	Tumor	BRCA
TCGA-3C-AAAU-01A	0.0507776	Tumor	BRCA
TCGA-AR-A24W-01A	0.0765276	Tumor	BRCA
TCGA-OL-A5RZ-01A	-0.100477	Tumor	BRCA
TCGA-E9-A1RB-01A	-0.0211805	Tumor	BRCA
TCGA-AN-A0AJ-01A	0.0306133	Tumor	BRCA
TCGA-AR-A1AT-01A	0.131778	Tumor	BRCA
TCGA-BH-A1FD-11B	0.140013	Normal	BRCA
TCGA-A8-A09Q-01A	0.21383	Tumor	BRCA
TCGA-A8-A083-01A	-0.00669701	Tumor	BRCA
TCGA-AN-A0XL-01A	0.0170542	Tumor	BRCA
TCGA-E9-A1RC-01A	-0.0431405	Tumor	BRCA
TCGA-D8-A27I-01A	0.150369	Tumor	BRCA
TCGA-A2-A04Y-01A	0.0458084	Tumor	BRCA
TCGA-PE-A5DC-01A	-0.0998987	Tumor	BRCA
TCGA-OL-A5D8-01A	-0.0233793	Tumor	BRCA
TCGA-A7-A26E-01A	0.114826	Tumor	BRCA
TCGA-AN-A0FL-01A	-0.131294	Tumor	BRCA
TCGA-A8-A0A1-01A	0.235098	Tumor	BRCA
TCGA-AN-A0FN-01A	0.156098	Tumor	BRCA
TCGA-D8-A1J9-01A	0.0180269	Tumor	BRCA
TCGA-BH-A1EO-01A	0.199587	Tumor	BRCA
TCGA-B6-A0I2-01A	0.0597467	Tumor	BRCA
TCGA-E9-A5UP-01A	0.00641717	Tumor	BRCA
TCGA-A2-A0T5-01A	-0.0537364	Tumor	BRCA
TCGA-A7-A0DA-01A	-0.0349152	Tumor	BRCA
TCGA-BH-A1FJ-11B	0.169579	Normal	BRCA
TCGA-B6-A0IC-01A	0.0707586	Tumor	BRCA
TCGA-BH-A1FH-11B	0.0971873	Normal	BRCA
TCGA-BH-A5J0-01A	-0.0464242	Tumor	BRCA
TCGA-A2-A0CY-01A	-0.143651	Tumor	BRCA
TCGA-E9-A245-01A	-0.0137788	Tumor	BRCA
TCGA-GM-A3NW-01A	0.0700176	Tumor	BRCA
TCGA-A1-A0SB-01A	0.0230069	Tumor	BRCA
TCGA-BH-A0B8-11A	0.231385	Normal	BRCA
TCGA-OL-A66N-01A	-0.115036	Tumor	BRCA
TCGA-A2-A0CQ-01A	-0.023326	Tumor	BRCA
TCGA-C8-A1HG-01A	-0.0662381	Tumor	BRCA
TCGA-AC-A2BK-01A	0.0357251	Tumor	BRCA
TCGA-A8-A08J-01A	-0.00684482	Tumor	BRCA
TCGA-A8-A09V-01A	0.130122	Tumor	BRCA
TCGA-A2-A0T3-01A	-0.0481655	Tumor	BRCA
TCGA-AC-A2FM-11B	-0.112316	Normal	BRCA
TCGA-C8-A1HK-01A	-0.0160066	Tumor	BRCA
TCGA-AN-A04A-01A	-0.0420602	Tumor	BRCA
TCGA-E9-A1RG-01A	-0.138284	Tumor	BRCA
TCGA-JL-A3YW-01A	-0.0388401	Tumor	BRCA
TCGA-E2-A154-01A	-0.00729483	Tumor	BRCA
TCGA-A2-A04U-01A	-0.260043	Tumor	BRCA
TCGA-BH-A0EE-01A	-0.0862677	Tumor	BRCA
TCGA-BH-A0H5-01A	0.353287	Tumor	BRCA
TCGA-EW-A1IW-01A	-0.00718168	Tumor	BRCA
TCGA-AO-A0J4-01A	0.124076	Tumor	BRCA
TCGA-A7-A3J1-01A	0.237704	Tumor	BRCA
TCGA-E9-A243-01A	0.365446	Tumor	BRCA
TCGA-C8-A134-01A	-0.00155261	Tumor	BRCA
TCGA-BH-A1FC-11A	0.0597917	Normal	BRCA
TCGA-D8-A1Y1-01A	-0.00376707	Tumor	BRCA
TCGA-AO-A12A-01A	0.0251066	Tumor	BRCA
TCGA-E2-A108-01A	0.286383	Tumor	BRCA
TCGA-BH-A1F8-11B	0.0782679	Normal	BRCA
TCGA-BH-A0E1-01A	-0.0470896	Tumor	BRCA
TCGA-BH-A204-11A	0.186562	Normal	BRCA
TCGA-E2-A14U-01A	-0.043835	Tumor	BRCA
TCGA-BH-A0HL-01A	0.0870007	Tumor	BRCA
TCGA-E9-A229-01A	0.115873	Tumor	BRCA
TCGA-A8-A08T-01A	0.05688	Tumor	BRCA
TCGA-E9-A1RF-01A	0.0389121	Tumor	BRCA
TCGA-A2-A04T-01A	0.0092499	Tumor	BRCA
TCGA-E2-A15P-01A	0.0930263	Tumor	BRCA
TCGA-C8-A3M8-01A	-0.0217991	Tumor	BRCA
TCGA-LL-A5YO-01A	0.13111	Tumor	BRCA
TCGA-OL-A66L-01A	-0.117842	Tumor	BRCA
TCGA-OL-A66K-01A	-0.111555	Tumor	BRCA
TCGA-E2-A1LG-01A	-0.0908536	Tumor	BRCA
TCGA-E2-A1LS-01A	-0.0632362	Tumor	BRCA
TCGA-BH-A0H5-11A	0.0947182	Normal	BRCA
TCGA-A7-A426-01A	-0.0529534	Tumor	BRCA
TCGA-BH-A0B7-01A	0.105594	Tumor	BRCA
TCGA-AC-A2FO-01A	0.147965	Tumor	BRCA
TCGA-D8-A27L-01A	0.129757	Tumor	BRCA
TCGA-AC-A2FF-01A	0.21917	Tumor	BRCA
TCGA-GM-A2D9-01A	-0.0632042	Tumor	BRCA
TCGA-A2-A0D3-01A	0.0503141	Tumor	BRCA
TCGA-A7-A0CH-11A	0.06912	Normal	BRCA
TCGA-A2-A0EO-01A	0.0489191	Tumor	BRCA
TCGA-E9-A1NA-11A	0.217974	Normal	BRCA
TCGA-A2-A0T7-01A	-0.00934017	Tumor	BRCA
TCGA-OL-A6VO-01A	-0.0822107	Tumor	BRCA
TCGA-BH-A0EI-01A	0.0767941	Tumor	BRCA
TCGA-A8-A094-01A	0.100763	Tumor	BRCA
TCGA-A8-A092-01A	0.0538503	Tumor	BRCA
TCGA-AC-A3W6-01A	0.0873157	Tumor	BRCA
TCGA-BH-A0BA-01A	0.0863266	Tumor	BRCA
TCGA-EW-A1OX-01A	0.0377652	Tumor	BRCA
TCGA-A2-A0CR-01A	0.0980261	Tumor	BRCA
TCGA-D8-A1JD-01A	0.123477	Tumor	BRCA
TCGA-C8-A26X-01A	0.0537556	Tumor	BRCA
TCGA-E9-A1RC-11A	0.275377	Normal	BRCA
TCGA-A1-A0SE-01A	0.0163902	Tumor	BRCA
TCGA-A7-A4SF-01A	0.0226588	Tumor	BRCA
TCGA-OL-A66O-01A	-0.190288	Tumor	BRCA
TCGA-C8-A26W-01A	0.0142701	Tumor	BRCA
TCGA-E2-A9RU-01A	-0.170447	Tumor	BRCA
TCGA-AN-A0FW-01A	0.00441359	Tumor	BRCA
TCGA-D8-A1JC-01A	0.139281	Tumor	BRCA
TCGA-C8-A12V-01A	0.268581	Tumor	BRCA
TCGA-A2-A04P-01A	-0.0989962	Tumor	BRCA
TCGA-BH-A0W3-01A	0.067984	Tumor	BRCA
TCGA-BH-A0B5-01A	0.0724957	Tumor	BRCA
TCGA-S3-AA10-01A	0.162616	Tumor	BRCA
TCGA-BH-A0B0-01A	0.00115561	Tumor	BRCA
TCGA-E2-A574-01A	-0.223695	Tumor	BRCA
TCGA-AN-A0XN-01A	0.102148	Tumor	BRCA
TCGA-AN-A0XW-01A	0.101345	Tumor	BRCA
TCGA-BH-A0DK-11A	0.0168474	Normal	BRCA
TCGA-C8-A1HF-01A	-0.0383105	Tumor	BRCA
TCGA-BH-A0AU-11A	0.147446	Normal	BRCA
TCGA-AR-A2LO-01A	0.16753	Tumor	BRCA
TCGA-D8-A1XA-01A	0.108456	Tumor	BRCA
TCGA-BH-A0BL-01A	0.0739686	Tumor	BRCA
TCGA-EW-A1J2-01A	0.142177	Tumor	BRCA
TCGA-BH-A0AZ-01A	0.0126355	Tumor	BRCA
TCGA-E9-A227-01A	0.0600871	Tumor	BRCA
TCGA-A2-A0D2-01A	-0.0102287	Tumor	BRCA
TCGA-D8-A1XM-01A	0.19423	Tumor	BRCA
TCGA-D8-A1Y3-01A	-0.000617577	Tumor	BRCA
TCGA-C8-A275-01A	0.141741	Tumor	BRCA
TCGA-E2-A3DX-01A	0.288087	Tumor	BRCA
TCGA-C8-A1HM-01A	0.138665	Tumor	BRCA
TCGA-E2-A158-01A	-0.103461	Tumor	BRCA
TCGA-AR-A0TP-01A	-0.0665995	Tumor	BRCA
TCGA-A7-A26F-01B	0.479917	Tumor	BRCA
TCGA-A2-A1FW-01A	0.139265	Tumor	BRCA
TCGA-E2-A15A-06A	0.218183	Tumor	BRCA
TCGA-BH-A0C7-01B	0.0291719	Tumor	BRCA
TCGA-AR-A1AJ-01A	0.31216	Tumor	BRCA
TCGA-E9-A1R5-01A	0.0385798	Tumor	BRCA
TCGA-A8-A09A-01A	0.155575	Tumor	BRCA
TCGA-GM-A2DC-01A	-0.0596313	Tumor	BRCA
TCGA-A2-A3KC-01A	0.120001	Tumor	BRCA
TCGA-AO-A0J9-01A	0.00128429	Tumor	BRCA
TCGA-E2-A14Y-01A	-0.135455	Tumor	BRCA
TCGA-D8-A4Z1-01A	0.0761636	Tumor	BRCA
TCGA-3C-AALI-01A	0.0184557	Tumor	BRCA
TCGA-E2-A159-01A	0.125421	Tumor	BRCA
TCGA-E2-A155-01A	0.0367489	Tumor	BRCA
TCGA-A8-A082-01A	0.133396	Tumor	BRCA
TCGA-E2-A14R-01A	-0.0816322	Tumor	BRCA
TCGA-D8-A141-01A	0.217819	Tumor	BRCA
TCGA-BH-A204-01A	0.128204	Tumor	BRCA
TCGA-E2-A109-01A	0.0598274	Tumor	BRCA
TCGA-C8-A1HJ-01A	-0.0275503	Tumor	BRCA
TCGA-BH-A0C1-01B	0.0666526	Tumor	BRCA
TCGA-E9-A1RI-11A	0.274004	Normal	BRCA
TCGA-D8-A1Y2-01A	0.15711	Tumor	BRCA
TCGA-E2-A1LH-11A	0.067352	Normal	BRCA
TCGA-AR-A2LJ-01A	0.0397246	Tumor	BRCA
TCGA-AC-A2QH-01B	0.230385	Tumor	BRCA
TCGA-A2-A0YK-01A	0.315317	Tumor	BRCA
TCGA-E9-A22H-01A	0.0910273	Tumor	BRCA
TCGA-E2-A1L8-01A	-0.0264004	Tumor	BRCA
TCGA-BH-A0B8-01A	0.0925028	Tumor	BRCA
TCGA-BH-A18G-01A	-0.0842604	Tumor	BRCA
TCGA-JL-A3YX-01A	-0.105222	Tumor	BRCA
TCGA-S3-AA17-01A	0.323616	Tumor	BRCA
TCGA-BH-A0B5-11A	0.179313	Normal	BRCA
TCGA-E2-A15M-01A	0.260173	Tumor	BRCA
TCGA-E2-A56Z-01A	-0.148401	Tumor	BRCA
TCGA-A7-A0CH-01A	-0.00680055	Tumor	BRCA
TCGA-AR-A0TZ-01A	0.106272	Tumor	BRCA
TCGA-E2-A15I-01A	0.147304	Tumor	BRCA
TCGA-BH-A0B4-01A	0.0157188	Tumor	BRCA
TCGA-E2-A15K-06A	0.0321544	Tumor	BRCA
TCGA-BH-A0WA-01A	-0.0391059	Tumor	BRCA
TCGA-A2-A0ET-01A	0.141101	Tumor	BRCA
TCGA-OL-A5RW-01A	-0.209597	Tumor	BRCA
TCGA-A7-A13D-01B	0.165253	Tumor	BRCA
TCGA-AN-A0FD-01A	-0.0745173	Tumor	BRCA
TCGA-BH-A0H7-01A	-0.0586175	Tumor	BRCA
TCGA-LL-A5YL-01A	-0.142205	Tumor	BRCA
TCGA-A2-A0D0-01A	-0.011578	Tumor	BRCA
TCGA-AO-A129-01A	-0.0174166	Tumor	BRCA
TCGA-BH-A1EW-01A	0.116992	Tumor	BRCA
TCGA-AO-A03M-01B	0.0646918	Tumor	BRCA
TCGA-B6-A0RP-01A	0.0823136	Tumor	BRCA
TCGA-E2-A15T-01A	0.0451164	Tumor	BRCA
TCGA-A2-A4RW-01A	0.118148	Tumor	BRCA
TCGA-AC-A2FF-11A	0.148308	Normal	BRCA
TCGA-BH-A0B7-11A	0.111147	Normal	BRCA
TCGA-A8-A08O-01A	0.0755446	Tumor	BRCA
TCGA-BH-A18I-01A	0.118189	Tumor	BRCA
TCGA-BH-A0BM-01A	-0.0954529	Tumor	BRCA
TCGA-E2-A14N-01A	-0.0282849	Tumor	BRCA
TCGA-5L-AAT0-01A	0.0302013	Tumor	BRCA
TCGA-E9-A1NG-11A	0.215624	Normal	BRCA
TCGA-BH-A6R9-01A	0.140766	Tumor	BRCA
TCGA-EW-A1PG-01A	0.0250746	Tumor	BRCA
TCGA-AN-A03Y-01A	0.0938122	Tumor	BRCA
TCGA-BH-A0DL-11A	0.204026	Normal	BRCA
TCGA-B6-A0RT-01A	0.385501	Tumor	BRCA
TCGA-A2-A25D-01A	0.108603	Tumor	BRCA
TCGA-A7-A56D-01A	-0.194563	Tumor	BRCA
TCGA-D8-A73W-01A	0.14151	Tumor	BRCA
TCGA-AO-A0J5-01A	0.0908483	Tumor	BRCA
TCGA-E9-A1R7-11A	0.310332	Normal	BRCA
TCGA-A2-A1G6-01A	0.072842	Tumor	BRCA
TCGA-AC-A3OD-01B	0.718966	Tumor	BRCA
TCGA-BH-A0H9-11A	0.0566733	Normal	BRCA
TCGA-A7-A0CJ-01A	-0.0265194	Tumor	BRCA
TCGA-A8-A07U-01A	0.267499	Tumor	BRCA
TCGA-D8-A1XS-01A	0.0798326	Tumor	BRCA
TCGA-B6-A0I8-01A	0.0718223	Tumor	BRCA
TCGA-LL-A5YM-01A	-0.13291	Tumor	BRCA
TCGA-E2-A15E-01A	0.0112731	Tumor	BRCA
TCGA-D8-A27G-01A	0.0793334	Tumor	BRCA
TCGA-BH-A1EX-01A	0.075187	Tumor	BRCA
TCGA-A8-A076-01A	0.0734151	Tumor	BRCA
TCGA-EW-A1OV-01A	0.278063	Tumor	BRCA
TCGA-B6-A0X7-01A	-0.019499	Tumor	BRCA
TCGA-B6-A0WT-01A	0.0965264	Tumor	BRCA
TCGA-A2-A4S3-01A	0.0132211	Tumor	BRCA
TCGA-BH-A0BZ-01A	0.0974386	Tumor	BRCA
TCGA-OL-A5RU-01A	0.0621011	Tumor	BRCA
TCGA-D8-A73U-01A	0.390091	Tumor	BRCA
TCGA-A2-A0YT-01A	0.0433655	Tumor	BRCA
TCGA-A1-A0SK-01A	0.0154792	Tumor	BRCA
TCGA-E9-A295-01A	-0.0614523	Tumor	BRCA
TCGA-AR-A1AR-01A	0.254524	Tumor	BRCA
TCGA-D8-A1XY-01A	0.010776	Tumor	BRCA
TCGA-LL-A8F5-01A	-0.174879	Tumor	BRCA
TCGA-E9-A1R6-01A	0.00837319	Tumor	BRCA
TCGA-BH-A1FL-01A	0.0628559	Tumor	BRCA
TCGA-BH-A18S-11A	0.138497	Normal	BRCA
TCGA-E9-A1RE-01A	0.0308081	Tumor	BRCA
TCGA-BH-A0BC-11A	0.0468609	Normal	BRCA
TCGA-D8-A1JN-01A	0.0508096	Tumor	BRCA
TCGA-D8-A145-01A	0.141738	Tumor	BRCA
TCGA-B6-A0IK-01A	-0.0688614	Tumor	BRCA
TCGA-C8-A1HE-01A	0.110635	Tumor	BRCA
TCGA-A8-A0AB-01A	0.0353965	Tumor	BRCA
TCGA-EW-A1J3-01A	-0.0378787	Tumor	BRCA
TCGA-GI-A2C8-01A	0.150539	Tumor	BRCA
TCGA-A2-A0YJ-01A	-0.0208895	Tumor	BRCA
TCGA-A8-A0A7-01A	0.259321	Tumor	BRCA
TCGA-A8-A08L-01A	-0.00571183	Tumor	BRCA
TCGA-BH-A0H6-01A	-0.0390398	Tumor	BRCA
TCGA-D8-A1XL-01A	-0.0176336	Tumor	BRCA
TCGA-E2-A10B-01A	0.0340587	Tumor	BRCA
TCGA-E9-A228-01A	0.143187	Tumor	BRCA
TCGA-A2-A3KD-01A	0.0668311	Tumor	BRCA
TCGA-AQ-A7U7-01A	0.328797	Tumor	BRCA
TCGA-AO-A1KS-01A	0.128347	Tumor	BRCA
TCGA-A7-A0DC-01B	0.451981	Tumor	BRCA
TCGA-BH-A0EB-01A	0.131759	Tumor	BRCA
TCGA-E2-A1LB-11A	0.0653617	Normal	BRCA
TCGA-C8-A12W-01A	0.0996348	Tumor	BRCA
TCGA-AR-A24L-01A	0.088202	Tumor	BRCA
TCGA-EW-A1PB-01A	0.102703	Tumor	BRCA
TCGA-D8-A1JJ-01A	0.0377461	Tumor	BRCA
TCGA-C8-A12Z-01A	-0.0378561	Tumor	BRCA
TCGA-A8-A09X-01A	0.193651	Tumor	BRCA
TCGA-AC-A62Y-01A	-0.0458453	Tumor	BRCA
TCGA-AC-A3YJ-01A	-0.01183	Tumor	BRCA
TCGA-E9-A22G-01A	-0.120102	Tumor	BRCA
TCGA-GM-A5PX-01A	-0.162633	Tumor	BRCA
TCGA-A2-A4RX-01A	0.0296672	Tumor	BRCA
TCGA-BH-A0HK-11A	0.0147043	Normal	BRCA
TCGA-B6-A0WW-01A	-0.0839667	Tumor	BRCA
TCGA-A2-A0SV-01A	-0.0293197	Tumor	BRCA
TCGA-AR-A24U-01A	0.238427	Tumor	BRCA
TCGA-B6-A0X0-01A	-0.0384018	Tumor	BRCA
TCGA-BH-A0EA-01A	0.0314359	Tumor	BRCA
TCGA-LL-A440-01A	0.241234	Tumor	BRCA
TCGA-A1-A0SQ-01A	0.14028	Tumor	BRCA
TCGA-A8-A09N-01A	0.0306365	Tumor	BRCA
TCGA-AC-A3QQ-01B	0.494195	Tumor	BRCA
TCGA-E2-A1BC-11A	0.201738	Normal	BRCA
TCGA-BH-A18V-06A	0.287526	Tumor	BRCA
TCGA-BH-A18H-01A	0.0930398	Tumor	BRCA
TCGA-E2-A1LH-01A	0.00911196	Tumor	BRCA
TCGA-C8-A27A-01A	0.00751857	Tumor	BRCA
TCGA-E9-A1R4-01A	0.214287	Tumor	BRCA
TCGA-A2-A3XU-01A	-0.233659	Tumor	BRCA
TCGA-HN-A2NL-01A	-0.0119364	Tumor	BRCA
TCGA-BH-A0BO-01A	0.0784659	Tumor	BRCA
TCGA-D8-A1Y0-01A	0.218275	Tumor	BRCA
TCGA-B6-A40B-01A	-0.124107	Tumor	BRCA
TCGA-PL-A8LX-01A	0.0561245	Tumor	BRCA
TCGA-B6-A1KF-01A	-0.174209	Tumor	BRCA
TCGA-AO-A0J7-01A	-0.087245	Tumor	BRCA
TCGA-EW-A2FV-01A	0.0661723	Tumor	BRCA
TCGA-AR-A252-01A	0.409119	Tumor	BRCA
TCGA-AN-A0XR-01A	-0.114607	Tumor	BRCA
TCGA-A2-A0YC-01A	0.0817651	Tumor	BRCA
TCGA-A8-A07P-01A	0.0319877	Tumor	BRCA
TCGA-BH-A1FR-11B	0.181137	Normal	BRCA
TCGA-E9-A3X8-01A	-0.136613	Tumor	BRCA
TCGA-AC-A2B8-01A	0.197066	Tumor	BRCA
TCGA-AO-A0JL-01A	-0.217882	Tumor	BRCA
TCGA-BH-A1FB-11A	0.114964	Normal	BRCA
TCGA-D8-A27W-01A	0.11005	Tumor	BRCA
TCGA-B6-A0RO-01A	-0.0813657	Tumor	BRCA
TCGA-BH-A0DE-01A	0.0272898	Tumor	BRCA
TCGA-D8-A147-01A	0.0490783	Tumor	BRCA
TCGA-BH-A202-01A	0.0275227	Tumor	BRCA
TCGA-BH-A18R-01A	0.144261	Tumor	BRCA
TCGA-BH-A0HA-11A	0.132298	Normal	BRCA
TCGA-B6-A0RV-01A	0.0482562	Tumor	BRCA
TCGA-D8-A27P-01A	0.055631	Tumor	BRCA
TCGA-BH-A0W7-01A	-0.0117704	Tumor	BRCA
TCGA-BH-A0E1-11A	0.00242167	Normal	BRCA
TCGA-AC-A7VB-01A	-0.00102613	Tumor	BRCA
TCGA-AN-A046-01A	0.0841149	Tumor	BRCA
TCGA-A2-A0SX-01A	0.19618	Tumor	BRCA
TCGA-A8-A06N-01A	0.124129	Tumor	BRCA
TCGA-BH-A8G0-01A	0.173564	Tumor	BRCA
TCGA-BH-A0HP-01A	0.0279169	Tumor	BRCA
TCGA-BH-A18U-01A	-0.0351156	Tumor	BRCA
TCGA-AN-A0AS-01A	0.0185957	Tumor	BRCA
TCGA-AO-A0JC-01A	0.587307	Tumor	BRCA
TCGA-BH-A1F2-01A	-0.00711071	Tumor	BRCA
TCGA-BH-A18M-01A	0.0819357	Tumor	BRCA
TCGA-C8-A12L-01A	0.0262728	Tumor	BRCA
TCGA-E9-A1R7-01A	0.07996	Tumor	BRCA
TCGA-BH-A1FH-01A	0.138436	Tumor	BRCA
TCGA-AR-A24V-01A	0.0578217	Tumor	BRCA
TCGA-AC-A6IX-01A	0.0645136	Tumor	BRCA
TCGA-D8-A1JH-01A	0.180371	Tumor	BRCA
TCGA-BH-A1FE-01A	0.238797	Tumor	BRCA
TCGA-A2-A25C-01A	0.133339	Tumor	BRCA
TCGA-B6-A0IQ-01A	-0.110309	Tumor	BRCA
TCGA-AO-A0JI-01A	0.0842509	Tumor	BRCA
TCGA-AC-A2FB-11A	0.146122	Normal	BRCA
TCGA-B6-A0IA-01A	-0.142939	Tumor	BRCA
TCGA-E2-A1L7-01A	0.0420433	Tumor	BRCA
TCGA-BH-A18F-01A	0.0721716	Tumor	BRCA
TCGA-C8-A1HI-01A	-0.0888168	Tumor	BRCA
TCGA-A2-A0YD-01A	0.104494	Tumor	BRCA
TCGA-A8-A06U-01A	0.0349821	Tumor	BRCA
TCGA-BH-A18S-01A	0.00283534	Tumor	BRCA
TCGA-A8-A08S-01A	0.00680092	Tumor	BRCA
TCGA-A8-A08C-01A	0.0271801	Tumor	BRCA
TCGA-C8-A1HO-01A	-0.00846531	Tumor	BRCA
TCGA-AO-A0JG-01A	0.16504	Tumor	BRCA
TCGA-E9-A1NF-01A	-0.0596156	Tumor	BRCA
TCGA-AO-A0J6-01A	-0.0510241	Tumor	BRCA
TCGA-LL-A5YP-01A	-0.0653825	Tumor	BRCA
TCGA-BH-A0DI-01A	0.0366815	Tumor	BRCA
TCGA-BH-A1FJ-01A	-0.0501755	Tumor	BRCA
TCGA-UU-A93S-01A	-0.156428	Tumor	BRCA
TCGA-A2-A0YE-01A	-0.0345021	Tumor	BRCA
TCGA-BH-A209-01A	0.261233	Tumor	BRCA
TCGA-OL-A5RX-01A	-0.0624489	Tumor	BRCA
TCGA-E2-A15D-01A	0.00264881	Tumor	BRCA
TCGA-D8-A27H-01A	0.0361889	Tumor	BRCA
TCGA-BH-A1F6-01A	0.00610231	Tumor	BRCA
TCGA-A1-A0SD-01A	0.0470964	Tumor	BRCA
TCGA-A7-A26J-01B	0.473799	Tumor	BRCA
TCGA-D8-A1XC-01A	0.0860498	Tumor	BRCA
TCGA-A2-A04R-01A	-0.0321159	Tumor	BRCA
TCGA-LD-A66U-01A	-0.0704581	Tumor	BRCA
TCGA-E2-A15O-01A	-0.00866239	Tumor	BRCA
TCGA-AR-A24T-01A	0.114758	Tumor	BRCA
TCGA-BH-A0HO-01A	0.150754	Tumor	BRCA
TCGA-A7-A6VW-01A	-0.154604	Tumor	BRCA
TCGA-E2-A153-11A	0.091565	Normal	BRCA
TCGA-BH-A0HY-01A	-0.0140631	Tumor	BRCA
TCGA-3C-AALJ-01A	-0.00943552	Tumor	BRCA
TCGA-BH-AB28-01A	0.111306	Tumor	BRCA
TCGA-A7-A0CG-01A	0.175576	Tumor	BRCA
TCGA-A8-A08H-01A	0.41555	Tumor	BRCA
TCGA-B6-A0WV-01A	-0.0458788	Tumor	BRCA
TCGA-D8-A1XF-01A	0.207788	Tumor	BRCA
TCGA-BH-A0BQ-01A	-0.071138	Tumor	BRCA
TCGA-E9-A1RF-11A	0.329975	Normal	BRCA
TCGA-EW-A1PC-01B	-0.164395	Tumor	BRCA
TCGA-A8-A08I-01A	0.284872	Tumor	BRCA
TCGA-B6-A0X4-01A	-0.0294952	Tumor	BRCA
TCGA-E9-A2JS-01A	0.0261626	Tumor	BRCA
TCGA-A8-A096-01A	0.256152	Tumor	BRCA
TCGA-BH-A1F6-11B	0.248642	Normal	BRCA
TCGA-B6-A0WY-01A	-0.0431151	Tumor	BRCA
TCGA-BH-A18V-11A	-0.105146	Normal	BRCA
TCGA-A8-A09E-01A	-0.0163248	Tumor	BRCA
TCGA-BH-A1ES-06A	-0.116976	Tumor	BRCA
TCGA-EW-A1OW-01A	-0.058945	Tumor	BRCA
TCGA-D8-A1XD-01A	0.043003	Tumor	BRCA
TCGA-E9-A54X-01A	-0.189113	Tumor	BRCA
TCGA-B6-A0RG-01A	-0.0917493	Tumor	BRCA
TCGA-A8-A097-01A	0.037478	Tumor	BRCA
TCGA-A2-A0CX-01A	-0.050461	Tumor	BRCA
TCGA-E9-A5FK-01A	0.0413388	Tumor	BRCA
TCGA-BH-A1FG-11B	0.011301	Normal	BRCA
TCGA-C8-A8HQ-01A	-0.00120948	Tumor	BRCA
TCGA-BH-A0BP-01A	-0.00937419	Tumor	BRCA
TCGA-B6-A0RL-01A	0.0156641	Tumor	BRCA
TCGA-A8-A08F-01A	0.209588	Tumor	BRCA
TCGA-A2-A0CK-01A	-0.0589791	Tumor	BRCA
TCGA-E9-A1N4-01A	0.315747	Tumor	BRCA
TCGA-D8-A1XZ-01A	-0.000531133	Tumor	BRCA
TCGA-AR-A1AS-01A	-0.0242569	Tumor	BRCA
TCGA-BH-A18N-11A	0.170322	Normal	BRCA
TCGA-EW-A424-01A	-0.171192	Tumor	BRCA
TCGA-A7-A3RF-01A	-0.0363348	Tumor	BRCA
TCGA-AR-A24H-01A	0.136101	Tumor	BRCA
TCGA-A8-A06T-01A	0.0368563	Tumor	BRCA
TCGA-C8-A1HL-01A	0.00429286	Tumor	BRCA
TCGA-D8-A1X8-01A	0.160552	Tumor	BRCA
TCGA-AO-A1KT-01A	-0.0699753	Tumor	BRCA
TCGA-E2-A15K-11A	0.0198224	Normal	BRCA
TCGA-B6-A0RQ-01A	-0.0149827	Tumor	BRCA
TCGA-AR-A1AQ-01A	0.0607402	Tumor	BRCA
TCGA-OL-A5D6-01A	-0.0462196	Tumor	BRCA
TCGA-A8-A091-01A	0.207245	Tumor	BRCA
TCGA-A7-A4SE-01A	-0.0690752	Tumor	BRCA
TCGA-AC-A2FE-01A	0.172222	Tumor	BRCA
TCGA-BH-A1F2-11A	0.238016	Normal	BRCA
TCGA-E9-A1ND-11A	0.185594	Normal	BRCA
TCGA-C8-A26Z-01A	0.0452401	Tumor	BRCA
TCGA-C8-A12Y-01A	-0.144323	Tumor	BRCA
TCGA-A7-A13F-01A	0.0207411	Tumor	BRCA
TCGA-BH-A28Q-01A	0.095727	Tumor	BRCA
TCGA-GM-A5PV-01A	-0.119293	Tumor	BRCA
TCGA-A7-A4SC-01A	0.111492	Tumor	BRCA
TCGA-A8-A09G-01A	0.185362	Tumor	BRCA
TCGA-A7-A13E-11A	0.223666	Normal	BRCA
TCGA-E2-A15H-01A	0.0210751	Tumor	BRCA
TCGA-A7-A13E-01B	0.520293	Tumor	BRCA
TCGA-B6-A0IH-01A	0.0832108	Tumor	BRCA
TCGA-A2-A1G4-01A	0.11697	Tumor	BRCA
TCGA-A8-A093-01A	0.00819385	Tumor	BRCA
TCGA-C8-A12O-01A	0.105188	Tumor	BRCA
TCGA-AO-A1KQ-01A	-0.0678575	Tumor	BRCA
TCGA-AR-A256-01A	0.0114951	Tumor	BRCA
TCGA-OL-A66I-01A	0.0761387	Tumor	BRCA
TCGA-C8-A3M7-01A	0.0405158	Tumor	BRCA
TCGA-A2-A04W-01A	-0.16058	Tumor	BRCA
TCGA-OL-A97C-01A	-0.0424579	Tumor	BRCA
TCGA-AR-A1AM-01A	0.0385618	Tumor	BRCA
TCGA-AR-A2LR-01A	0.0278094	Tumor	BRCA
TCGA-EW-A1OZ-01A	-0.0215825	Tumor	BRCA
TCGA-A1-A0SF-01A	0.00760302	Tumor	BRCA
TCGA-A1-A0SJ-01A	0.0265968	Tumor	BRCA
TCGA-A7-A13G-11A	0.307212	Normal	BRCA
TCGA-D8-A1JU-01A	0.107139	Tumor	BRCA
TCGA-A8-A07F-01A	0.159806	Tumor	BRCA
TCGA-A7-A6VY-01A	-0.0549311	Tumor	BRCA
TCGA-BH-A1FU-11A	0.200401	Normal	BRCA
TCGA-BH-A0BZ-11A	0.208475	Normal	BRCA
TCGA-A2-A0CU-01A	-0.0154225	Tumor	BRCA
TCGA-BH-A18L-11A	0.0861955	Normal	BRCA
TCGA-E9-A1NE-01A	0.34461	Tumor	BRCA
TCGA-A7-A0D9-01A	0.0630075	Tumor	BRCA
TCGA-C8-A12K-01A	0.0901587	Tumor	BRCA
TCGA-A8-A07O-01A	0.0826233	Tumor	BRCA
TCGA-C8-A12U-01A	-0.0094385	Tumor	BRCA
TCGA-C8-A8HP-01A	-0.00544363	Tumor	BRCA
TCGA-A2-A3XV-01A	-0.139299	Tumor	BRCA
TCGA-BH-A0AW-01A	0.052685	Tumor	BRCA
TCGA-AN-A0FF-01A	0.0862256	Tumor	BRCA
TCGA-AR-A24M-01A	0.16189	Tumor	BRCA
TCGA-BH-A0DP-11A	0.0870052	Normal	BRCA
TCGA-E2-A2P6-01A	0.0324721	Tumor	BRCA
TCGA-C8-A130-01A	-0.0914257	Tumor	BRCA
TCGA-C8-A274-01A	0.0221831	Tumor	BRCA
TCGA-E9-A1RD-11A	0.227609	Normal	BRCA
TCGA-D8-A73X-01A	-0.00184796	Tumor	BRCA
TCGA-AO-A0JA-01A	0.0424689	Tumor	BRCA
TCGA-LL-A5YN-01A	0.0831556	Tumor	BRCA
TCGA-D8-A1XB-01A	0.054648	Tumor	BRCA
TCGA-LL-A6FP-01A	-0.123921	Tumor	BRCA
TCGA-A7-A26E-01B	0.465424	Tumor	BRCA
TCGA-A7-A6VX-01A	-0.0747999	Tumor	BRCA
TCGA-AC-A6IW-01A	0.200551	Tumor	BRCA
TCGA-BH-A0C3-01A	0.223747	Tumor	BRCA
TCGA-E9-A1NF-11A	0.383451	Normal	BRCA
TCGA-E2-A1L9-01A	-0.0173497	Tumor	BRCA
TCGA-BH-A1EV-01A	0.0080322	Tumor	BRCA
TCGA-A2-A3XX-01A	-0.14278	Tumor	BRCA
TCGA-E9-A1NA-01A	0.0605253	Tumor	BRCA
TCGA-EW-A1OY-01A	-0.0664853	Tumor	BRCA
TCGA-BH-A0AU-01A	0.0419695	Tumor	BRCA
TCGA-B6-A0WS-01A	0.14722	Tumor	BRCA
TCGA-B6-A0I5-01A	-0.132521	Tumor	BRCA
TCGA-E2-A14P-01A	-0.0801402	Tumor	BRCA
TCGA-GM-A2DF-01A	-0.0216744	Tumor	BRCA
TCGA-AQ-A04H-01B	0.109839	Tumor	BRCA
TCGA-AC-A6NO-01A	-0.0489359	Tumor	BRCA
TCGA-BH-A0E9-01B	0.0606965	Tumor	BRCA
TCGA-E9-A1N4-11A	0.166312	Normal	BRCA
TCGA-BH-A0B1-01A	-0.00263199	Tumor	BRCA
TCGA-AR-A0TW-01A	0.110218	Tumor	BRCA
TCGA-AN-A0FX-01A	-0.0555247	Tumor	BRCA
TCGA-BH-A0BD-01A	0.145467	Tumor	BRCA
TCGA-D8-A1JA-01A	0.13555	Tumor	BRCA
TCGA-S3-AA11-01A	-0.0417011	Tumor	BRCA
TCGA-AO-A03T-01A	-0.158564	Tumor	BRCA
TCGA-AC-A3YI-01A	-0.0212307	Tumor	BRCA
TCGA-BH-A0B2-01A	0.0850094	Tumor	BRCA
TCGA-LL-A7T0-01A	-0.0756965	Tumor	BRCA
TCGA-BH-A0DH-01A	0.0312826	Tumor	BRCA
TCGA-AC-A8OQ-01A	0.0827452	Tumor	BRCA
TCGA-C8-A12N-01A	-0.015735	Tumor	BRCA
TCGA-AO-A03U-01B	0.31278	Tumor	BRCA
TCGA-C8-A12T-01A	-0.0588561	Tumor	BRCA
TCGA-AO-A0J2-01A	-0.111837	Tumor	BRCA
TCGA-D8-A27R-01A	0.00687406	Tumor	BRCA
TCGA-A2-A0EU-01A	-0.0515041	Tumor	BRCA
TCGA-AO-A12D-01A	0.122651	Tumor	BRCA
TCGA-D8-A1XT-01A	0.0711966	Tumor	BRCA
TCGA-A2-A0CW-01A	-0.0247776	Tumor	BRCA
TCGA-E2-A10F-01A	0.151934	Tumor	BRCA
TCGA-BH-A0E7-01A	0.0735179	Tumor	BRCA
TCGA-D8-A1XG-01A	0.0788388	Tumor	BRCA
TCGA-BH-A0AY-11A	0.0786714	Normal	BRCA
TCGA-E9-A1N8-01A	-0.0309146	Tumor	BRCA
TCGA-E2-A2P5-01A	-0.102626	Tumor	BRCA
TCGA-BH-A18P-11A	0.165698	Normal	BRCA
TCGA-C8-A278-01A	0.0794364	Tumor	BRCA
TCGA-A8-A08R-01A	0.152414	Tumor	BRCA
TCGA-E2-A15A-01A	0.0979359	Tumor	BRCA
TCGA-BH-A1FE-11B	0.234011	Normal	BRCA
TCGA-BH-A1EO-11A	0.180425	Normal	BRCA
TCGA-D8-A1JT-01A	-0.0173543	Tumor	BRCA
TCGA-D8-A142-01A	0.0277039	Tumor	BRCA
TCGA-A2-A3Y0-01A	-0.119665	Tumor	BRCA
TCGA-AQ-A0Y5-01A	0.030321	Tumor	BRCA
TCGA-A8-A07W-01A	0.0811527	Tumor	BRCA
TCGA-A1-A0SM-01A	0.0498871	Tumor	BRCA
TCGA-AC-A3EH-01A	-0.00407557	Tumor	BRCA
TCGA-MS-A51U-01A	0.0431717	Tumor	BRCA
TCGA-AR-A24K-01A	0.073299	Tumor	BRCA
TCGA-AC-A2BM-01A	0.0794025	Tumor	BRCA
TCGA-A2-A3XY-01A	0.0351273	Tumor	BRCA
TCGA-E2-A14W-01A	-0.162111	Tumor	BRCA
TCGA-BH-A1F8-01A	0.0710432	Tumor	BRCA
TCGA-E9-A1RA-01A	0.0246078	Tumor	BRCA
TCGA-A8-A0A6-01A	0.203268	Tumor	BRCA
TCGA-AC-A7VC-01A	-0.0290479	Tumor	BRCA
TCGA-C8-A27B-01A	0.144106	Tumor	BRCA
TCGA-S3-AA15-01A	0.234846	Tumor	BRCA
TCGA-BH-A1ES-01A	-0.0453297	Tumor	BRCA
TCGA-E2-A1L6-01A	0.0759518	Tumor	BRCA
TCGA-BH-A0DT-11A	0.0475672	Normal	BRCA
TCGA-E9-A1R0-01A	0.0242805	Tumor	BRCA
TCGA-BH-A0B6-01A	0.154156	Tumor	BRCA
TCGA-B6-A0RN-01A	-0.063609	Tumor	BRCA
TCGA-A8-A09W-01A	0.0815893	Tumor	BRCA
TCGA-EW-A1P3-01A	-0.0890322	Tumor	BRCA
TCGA-A7-A13F-11A	0.149803	Normal	BRCA
TCGA-A2-A0T6-01A	0.236261	Tumor	BRCA
TCGA-A7-A5ZW-01A	-0.10059	Tumor	BRCA
TCGA-BH-A203-01A	0.0171471	Tumor	BRCA
TCGA-DS-A7WI-01A	-0.261046	Tumor	CESC
TCGA-EX-A449-01A	-0.140985	Tumor	CESC
TCGA-VS-A958-01A	0.246644	Tumor	CESC
TCGA-MY-A5BE-01A	0.236915	Tumor	CESC
TCGA-C5-A905-01A	-0.262678	Tumor	CESC
TCGA-Q1-A73Q-01A	-0.195541	Tumor	CESC
TCGA-BI-A0VR-01A	-0.0957195	Tumor	CESC
TCGA-EK-A2PK-01A	0.153318	Tumor	CESC
TCGA-FU-A3WB-01A	-0.285903	Tumor	CESC
TCGA-MA-AA41-01A	-0.14122	Tumor	CESC
TCGA-IR-A3LK-01A	-0.181093	Tumor	CESC
TCGA-VS-A952-01A	-0.0830885	Tumor	CESC
TCGA-C5-A8YT-01A	-0.118045	Tumor	CESC
TCGA-EA-A5ZD-01A	-0.0421355	Tumor	CESC
TCGA-C5-A1MI-01A	0.0471162	Tumor	CESC
TCGA-EK-A2RO-01A	-0.486436	Tumor	CESC
TCGA-FU-A3YQ-01A	0.0354227	Tumor	CESC
TCGA-C5-A7CL-01A	-0.184405	Tumor	CESC
TCGA-VS-A9UB-01A	0.306516	Tumor	CESC
TCGA-C5-A1BM-01A	0.0290104	Tumor	CESC
TCGA-C5-A2LY-01A	-0.0166676	Tumor	CESC
TCGA-EA-A50E-01A	-0.266461	Tumor	CESC
TCGA-ZJ-AAXU-01A	-0.209307	Tumor	CESC
TCGA-HM-A6W2-01A	-0.247312	Tumor	CESC
TCGA-C5-A1MQ-01A	-0.136918	Tumor	CESC
TCGA-C5-A1BE-01B	-0.276211	Tumor	CESC
TCGA-C5-A1MN-01A	-0.29177	Tumor	CESC
TCGA-VS-A9U7-01A	-0.182208	Tumor	CESC
TCGA-ZJ-AB0I-01A	-0.218392	Tumor	CESC
TCGA-LP-A4AX-01A	0.143183	Tumor	CESC
TCGA-JW-A5VH-01A	-0.112812	Tumor	CESC
TCGA-C5-A902-01A	0.0266596	Tumor	CESC
TCGA-FU-A23L-01A	-0.102146	Tumor	CESC
TCGA-FU-A3NI-01A	-0.135197	Tumor	CESC
TCGA-VS-A9UT-01A	0.427091	Tumor	CESC
TCGA-C5-A8YR-01A	-0.0459077	Tumor	CESC
TCGA-VS-A94X-01A	-0.0956664	Tumor	CESC
TCGA-VS-A8EK-01A	-0.0820821	Tumor	CESC
TCGA-FU-A3HZ-01A	-0.244154	Tumor	CESC
TCGA-ZJ-AAXT-01A	-0.104354	Tumor	CESC
TCGA-C5-A2LT-01A	-0.136062	Tumor	CESC
TCGA-WL-A834-01A	-0.178463	Tumor	CESC
TCGA-FU-A40J-01A	-0.140417	Tumor	CESC
TCGA-MU-A5YI-01A	-0.228646	Tumor	CESC
TCGA-MA-AA3W-01A	0.107721	Tumor	CESC
TCGA-EK-A2PG-01A	-0.28028	Tumor	CESC
TCGA-UC-A7PG-06A	0.0239092	Tumor	CESC
TCGA-EA-A5ZE-01A	-0.0437538	Tumor	CESC
TCGA-4J-AA1J-01A	-0.191514	Tumor	CESC
TCGA-C5-A7CH-01A	-0.280485	Tumor	CESC
TCGA-C5-A8XH-01A	-0.124534	Tumor	CESC
TCGA-JW-A69B-01A	-0.149767	Tumor	CESC
TCGA-ZX-AA5X-01A	-0.0372311	Tumor	CESC
TCGA-VS-A9V0-01A	-0.242667	Tumor	CESC
TCGA-EA-A97N-01A	-0.102835	Tumor	CESC
TCGA-Q1-A73S-01A	-0.328835	Tumor	CESC
TCGA-ZJ-AAXA-01A	-0.243566	Tumor	CESC
TCGA-DS-A0VL-01A	-0.158744	Tumor	CESC
TCGA-C5-A1BN-01B	-0.189239	Tumor	CESC
TCGA-EK-A2IR-01A	-0.279061	Tumor	CESC
TCGA-C5-A2M1-01A	0.0102875	Tumor	CESC
TCGA-C5-A7CJ-01A	0.0739037	Tumor	CESC
TCGA-EA-A1QT-01A	-0.307512	Tumor	CESC
TCGA-VS-A957-01A	-0.160637	Tumor	CESC
TCGA-JW-A5VK-01A	-0.448875	Tumor	CESC
TCGA-EK-A2R7-01A	-0.134021	Tumor	CESC
TCGA-EA-A4BA-01A	-0.47028	Tumor	CESC
TCGA-EA-A411-01A	-0.243269	Tumor	CESC
TCGA-HM-A6W2-06A	-0.213171	Tumor	CESC
TCGA-C5-A7UE-01A	-0.378515	Tumor	CESC
TCGA-JW-A5VI-01A	-0.100065	Tumor	CESC
TCGA-VS-A9UD-01A	-0.0683199	Tumor	CESC
TCGA-DS-A0VN-01A	-0.0685497	Tumor	CESC
TCGA-HM-A3JK-01A	-0.232567	Tumor	CESC
TCGA-LP-A5U3-01A	-0.21328	Tumor	CESC
TCGA-DG-A2KH-01A	-0.238742	Tumor	CESC
TCGA-C5-A2LS-01A	-0.280608	Tumor	CESC
TCGA-IR-A3LH-01A	0.0889979	Tumor	CESC
TCGA-Q1-A5R3-01A	-0.295948	Tumor	CESC
TCGA-MA-AA3X-01A	0.0765431	Tumor	CESC
TCGA-VS-A954-01A	-0.217068	Tumor	CESC
TCGA-EA-A3HS-01A	0.00573853	Tumor	CESC
TCGA-EA-A3HR-01A	-0.145349	Tumor	CESC
TCGA-ZJ-AB0H-01A	0.0364283	Tumor	CESC
TCGA-JX-A3Q0-01A	-0.0545807	Tumor	CESC
TCGA-DS-A3LQ-01A	-0.244052	Tumor	CESC
TCGA-EK-A2R8-01A	-0.167225	Tumor	CESC
TCGA-FU-A3TX-01A	-0.000638768	Tumor	CESC
TCGA-EA-A556-01A	-0.418021	Tumor	CESC
TCGA-VS-A9UO-01A	-0.00877767	Tumor	CESC
TCGA-EX-A3L1-01A	-0.0558736	Tumor	CESC
TCGA-C5-A7CM-01A	-0.140322	Tumor	CESC
TCGA-ZJ-AAXF-01A	-0.0851384	Tumor	CESC
TCGA-2W-A8YY-01A	-0.138379	Tumor	CESC
TCGA-VS-A9UR-01A	-0.224721	Tumor	CESC
TCGA-C5-A7X3-01A	-0.133146	Tumor	CESC
TCGA-HM-A4S6-01A	0.0849047	Tumor	CESC
TCGA-FU-A770-01A	-0.160655	Tumor	CESC
TCGA-VS-A9UC-01A	0.039271	Tumor	CESC
TCGA-DS-A1OC-01A	-0.103452	Tumor	CESC
TCGA-EX-A69M-01A	0.0439715	Tumor	CESC
TCGA-C5-A1MK-01A	-0.192807	Tumor	CESC
TCGA-JW-A5VJ-01A	-0.250999	Tumor	CESC
TCGA-EX-A1H6-01B	-0.373739	Tumor	CESC
TCGA-EA-A3Y4-01A	-0.0058924	Tumor	CESC
TCGA-JW-A5VL-01A	-0.0779491	Tumor	CESC
TCGA-EA-A1QS-01A	-0.139724	Tumor	CESC
TCGA-EK-A2PM-01A	-0.400509	Tumor	CESC
TCGA-JX-A3PZ-01A	-0.177295	Tumor	CESC
TCGA-DG-A2KK-01A	-0.237163	Tumor	CESC
TCGA-VS-A8QM-01A	0.116044	Tumor	CESC
TCGA-C5-A7CO-01A	-0.269864	Tumor	CESC
TCGA-VS-A9UH-01A	0.0325933	Tumor	CESC
TCGA-EA-A439-01A	-0.21701	Tumor	CESC
TCGA-EK-A3GJ-01A	-0.0610166	Tumor	CESC
TCGA-EA-A3HQ-01A	0.0673206	Tumor	CESC
TCGA-EA-A6QX-01A	-0.163916	Tumor	CESC
TCGA-C5-A7UI-01A	-0.234256	Tumor	CESC
TCGA-ZJ-AAXD-01A	-0.196284	Tumor	CESC
TCGA-LP-A4AV-01A	-0.210378	Tumor	CESC
TCGA-VS-A950-01A	-0.161156	Tumor	CESC
TCGA-C5-A3HD-01B	-0.173253	Tumor	CESC
TCGA-DS-A5RQ-01A	-0.235136	Tumor	CESC
TCGA-VS-A9UP-01A	-0.235603	Tumor	CESC
TCGA-C5-A7CG-01A	0.165559	Tumor	CESC
TCGA-MY-A5BD-01A	-0.452049	Tumor	CESC
TCGA-C5-A1M6-01A	-0.293307	Tumor	CESC
TCGA-VS-A8QF-01A	-0.17704	Tumor	CESC
TCGA-EK-A2RE-01A	-0.284077	Tumor	CESC
TCGA-UC-A7PG-01A	-0.100372	Tumor	CESC
TCGA-VS-AA62-01A	0.246084	Tumor	CESC
TCGA-C5-A2M2-01A	-0.19118	Tumor	CESC
TCGA-MA-AA3Y-01A	0.0288022	Tumor	CESC
TCGA-MY-A913-01A	-0.0605599	Tumor	CESC
TCGA-C5-A7CK-01A	-0.176673	Tumor	CESC
TCGA-UC-A7PI-01A	-0.173744	Tumor	CESC
TCGA-C5-A7X5-01A	-0.287284	Tumor	CESC
TCGA-DG-A2KJ-01A	-0.232053	Tumor	CESC
TCGA-VS-A9V3-01A	0.0666075	Tumor	CESC
TCGA-DS-A7WF-01A	-0.180158	Tumor	CESC
TCGA-C5-A8XK-01A	-0.112462	Tumor	CESC
TCGA-EA-A5FO-01A	-0.329867	Tumor	CESC
TCGA-VS-A9UZ-01A	-0.110882	Tumor	CESC
TCGA-EK-A2IP-01A	-0.314868	Tumor	CESC
TCGA-VS-A94W-01A	0.0931605	Tumor	CESC
TCGA-DS-A1OB-01A	-0.211537	Tumor	CESC
TCGA-EA-A410-01A	-0.0885872	Tumor	CESC
TCGA-EX-A8YF-01A	0.0464428	Tumor	CESC
TCGA-EK-A2H0-01A	-0.150271	Tumor	CESC
TCGA-VS-A9UV-01A	-0.20743	Tumor	CESC
TCGA-LP-A7HU-01A	-0.0718846	Tumor	CESC
TCGA-VS-A8EI-01A	-0.178338	Tumor	CESC
TCGA-BI-A0VS-01A	-0.185316	Tumor	CESC
TCGA-DS-A0VM-01A	-0.362354	Tumor	CESC
TCGA-IR-A3LB-01A	-0.293367	Tumor	CESC
TCGA-VS-A8EC-01A	-0.269851	Tumor	CESC
TCGA-VS-A9V2-01A	0.0542935	Tumor	CESC
TCGA-EK-A3GN-01A	-0.260301	Tumor	CESC
TCGA-IR-A3LA-01A	-0.101888	Tumor	CESC
TCGA-C5-A7X8-01A	-0.298258	Tumor	CESC
TCGA-EK-A2RL-01A	-0.305123	Tumor	CESC
TCGA-C5-A0TN-01A	-0.20067	Tumor	CESC
TCGA-FU-A57G-01A	-0.307266	Tumor	CESC
TCGA-EK-A2PI-01A	-0.448522	Tumor	CESC
TCGA-Q1-A73P-01A	-0.109379	Tumor	CESC
TCGA-C5-A1MP-01A	-0.0587934	Tumor	CESC
TCGA-VS-A8EL-01A	-0.0827472	Tumor	CESC
TCGA-C5-A1BQ-01C	-0.0389055	Tumor	CESC
TCGA-ZJ-AAXI-01A	-0.193835	Tumor	CESC
TCGA-FU-A23K-01A	-0.210181	Tumor	CESC
TCGA-Q1-A6DT-01A	-0.331133	Tumor	CESC
TCGA-EK-A2H1-01A	-0.24356	Tumor	CESC
TCGA-C5-A1M5-01A	-0.182616	Tumor	CESC
TCGA-EA-A44S-01A	-0.235845	Tumor	CESC
TCGA-EA-A78R-01A	-0.380468	Tumor	CESC
TCGA-C5-A7XC-01A	-0.0883476	Tumor	CESC
TCGA-VS-A9V4-01A	0.00525665	Tumor	CESC
TCGA-EK-A2RA-01A	-0.141113	Tumor	CESC
TCGA-EX-A1H5-01A	-0.305085	Tumor	CESC
TCGA-VS-A953-01A	-0.152639	Tumor	CESC
TCGA-MA-AA3Z-01A	-0.108352	Tumor	CESC
TCGA-VS-A959-01A	-0.0483465	Tumor	CESC
TCGA-FU-A3EO-01A	-0.249459	Tumor	CESC
TCGA-BI-A20A-01A	-0.0696006	Tumor	CESC
TCGA-DS-A1OD-01A	0.000869617	Tumor	CESC
TCGA-C5-A1M9-01A	-0.132248	Tumor	CESC
TCGA-MY-A5BF-11A	-0.19313	Normal	CESC
TCGA-Q1-A6DW-01A	-0.118627	Tumor	CESC
TCGA-C5-A3HF-01A	-0.186449	Tumor	CESC
TCGA-VS-A8Q9-01A	-0.0994775	Tumor	CESC
TCGA-Q1-A5R2-01A	-0.27271	Tumor	CESC
TCGA-VS-A8Q8-01A	-0.157114	Tumor	CESC
TCGA-C5-A1BJ-01A	-0.121287	Tumor	CESC
TCGA-Q1-A6DV-01A	-0.223383	Tumor	CESC
TCGA-EK-A3GK-01A	-0.122472	Tumor	CESC
TCGA-IR-A3LF-01A	-0.107769	Tumor	CESC
TCGA-C5-A1M7-01A	-0.0807785	Tumor	CESC
TCGA-EK-A2PL-01A	-0.232809	Tumor	CESC
TCGA-LP-A4AU-01A	-0.151413	Tumor	CESC
TCGA-ZJ-AAXJ-01A	-0.320305	Tumor	CESC
TCGA-VS-A94Z-01A	0.197762	Tumor	CESC
TCGA-EK-A2GZ-01A	-0.310714	Tumor	CESC
TCGA-JW-A852-01A	-0.351472	Tumor	CESC
TCGA-VS-A9V5-01A	-0.129162	Tumor	CESC
TCGA-ZJ-AAXB-01A	-0.242813	Tumor	CESC
TCGA-EK-A2R9-01A	-0.250993	Tumor	CESC
TCGA-C5-A3HE-01A	-0.00220415	Tumor	CESC
TCGA-ZJ-A8QR-01A	-0.136487	Tumor	CESC
TCGA-EK-A2RC-01A	-0.149761	Tumor	CESC
TCGA-C5-A1ML-01A	-0.186891	Tumor	CESC
TCGA-FU-A5XV-01A	-0.186605	Tumor	CESC
TCGA-EA-A43B-01A	-0.157494	Tumor	CESC
TCGA-MA-AA42-01A	0.0853036	Tumor	CESC
TCGA-VS-A9UJ-01A	-0.228206	Tumor	CESC
TCGA-VS-A9V1-01A	-0.0563587	Tumor	CESC
TCGA-JW-AAVH-01A	-0.228072	Tumor	CESC
TCGA-VS-A8EJ-01A	-0.348836	Tumor	CESC
TCGA-Q1-A73O-01A	0.00656313	Tumor	CESC
TCGA-FU-A2QG-01A	-0.142149	Tumor	CESC
TCGA-DS-A1O9-01A	-0.0858245	Tumor	CESC
TCGA-VS-A8QA-01A	-0.204461	Tumor	CESC
TCGA-C5-A1MH-01A	-0.0261508	Tumor	CESC
TCGA-XS-A8TJ-01A	-0.125045	Tumor	CESC
TCGA-C5-A1ME-01A	-0.305908	Tumor	CESC
TCGA-C5-A2LZ-01A	-0.16212	Tumor	CESC
TCGA-HM-A3JJ-11A	0.117576	Normal	CESC
TCGA-GH-A9DA-01A	-0.0185687	Tumor	CESC
TCGA-VS-A8QH-01A	-0.0903397	Tumor	CESC
TCGA-VS-A9U6-01A	-0.0754767	Tumor	CESC
TCGA-C5-A8YQ-01A	-0.154066	Tumor	CESC
TCGA-DS-A1OA-01A	-0.187795	Tumor	CESC
TCGA-HG-A2PA-01A	-0.234446	Tumor	CESC
TCGA-EA-A3QD-01A	0.0823776	Tumor	CESC
TCGA-C5-A7UC-01A	-0.194622	Tumor	CESC
TCGA-MA-AA43-01A	-0.278853	Tumor	CESC
TCGA-Q1-A73R-01A	-0.191301	Tumor	CESC
TCGA-PN-A8MA-01A	-0.153803	Tumor	CESC
TCGA-C5-A2LV-01A	-0.19418	Tumor	CESC
TCGA-VS-A9UQ-01A	-0.142452	Tumor	CESC
TCGA-MY-A5BF-01A	-0.156474	Tumor	CESC
TCGA-JX-A3Q8-01A	-0.250204	Tumor	CESC
TCGA-VS-A9UM-01A	0.0414327	Tumor	CESC
TCGA-VS-A8EH-01A	-0.287117	Tumor	CESC
TCGA-LP-A4AW-01A	-0.257119	Tumor	CESC
TCGA-C5-A1MJ-01A	-0.054749	Tumor	CESC
TCGA-UC-A7PD-01A	-0.259021	Tumor	CESC
TCGA-EK-A2RK-01A	-0.292991	Tumor	CESC
TCGA-Q1-A5R1-01A	-0.310756	Tumor	CESC
TCGA-VS-A9U5-01A	0.10311	Tumor	CESC
TCGA-EA-A3QE-01A	0.0968009	Tumor	CESC
TCGA-EK-A3GM-01A	-0.0736751	Tumor	CESC
TCGA-EA-A3HT-01A	-0.121965	Tumor	CESC
TCGA-IR-A3L7-01A	-0.152251	Tumor	CESC
TCGA-C5-A2LX-01A	-0.0760422	Tumor	CESC
TCGA-MU-A51Y-01A	-0.0153073	Tumor	CESC
TCGA-JX-A5QV-01A	-0.276005	Tumor	CESC
TCGA-FU-A3HY-01A	-0.260514	Tumor	CESC
TCGA-MU-A8JM-01A	-0.160388	Tumor	CESC
TCGA-RA-A741-01A	-0.161388	Tumor	CESC
TCGA-C5-A1BF-01B	-0.140513	Tumor	CESC
TCGA-C5-A3HL-01A	-0.235582	Tumor	CESC
TCGA-EK-A2RN-01A	-0.0214286	Tumor	CESC
TCGA-C5-A901-01A	-0.132708	Tumor	CESC
TCGA-VS-A9UI-01A	-0.0983513	Tumor	CESC
TCGA-VS-A9UY-01A	-0.0572668	Tumor	CESC
TCGA-C5-A1MF-01A	-0.302768	Tumor	CESC
TCGA-VS-A9UL-01A	-0.250439	Tumor	CESC
TCGA-ZJ-AAXN-01A	0.00923757	Tumor	CESC
TCGA-ZJ-A8QQ-01A	-0.130072	Tumor	CESC
TCGA-C5-A8XI-01A	-0.179389	Tumor	CESC
TCGA-C5-A8XJ-01A	-0.179478	Tumor	CESC
TCGA-EA-A5ZF-01A	-0.293775	Tumor	CESC
TCGA-IR-A3LC-01A	-0.183552	Tumor	CESC
[truncated: 9,058 more rows]

## Sheet: Appendix04
ARRB1_activity gene set
ARRB1
RNF169
CELF2
TGFBRAP1
EMSY
TMEM106A
NEU3
PRKCB
CCDC200
KMT2D
AGO4
SPN
TSSK4
PLCB2
NCKAP1L
HEATR5B
ADGRE2
CARD8
ZNF852
BIN2
ATG16L2
DOCK2
ZZEF1
MED13L
GAB3
APAF1
HERC1
DOCK8
MEF2D
SYNE3
NRROS
ZNF609
FLI1
FAM78A
HELZ
RNF125
RASGRP4
ITGA4
SETDB2
MYO1F
KMT2A
MADD
C11orf21
PIKFYVE
IRAK3
CYB5RL
INPP5D
NFE2
PIK3CG
GIT2
PIK3R6
RIN3
GAPT
CEP295NL
CD33
MYB
MYO18A
CD84
PRAM1
P2RX1
STK10
DENND4B
MARF1
S100Z
STRADA
TMPPE
TSPAN32
SRRM2
RAB37
TAOK3
ANKRD44
TNRC6B
LINGO3
UVRAG
ZNF70
RASGRP2
CSF3R
DENND3
HACD4
TIAF1
DPEP2
CNTRL
ADCY7
EIF4A1
CD300LF
BAHCC1
FLT3
EBLN2
TRAPPC10
NUTM2G
CNST
ZNF169
ARRDC5
CBL
ZNF808
NPIPB4
HSH2D
BTK
ZNF81
RUNX1

## Sheet: Appendix05
id	futime	fustat	ARRB1	Type	CancerType
TCGA-OR-A5KZ-01	125	1	0.794012	Tumor	ACC
TCGA-OR-A5LC-01	159	1	1.85746	Tumor	ACC
TCGA-P6-A5OF-01	207	1	0.805101	Tumor	ACC
TCGA-OR-A5K9-01	344	1	0.308253	Tumor	ACC
TCGA-OR-A5J5-01	365	1	0.393137	Tumor	ACC
TCGA-P6-A5OG-01	383	1	4.91244	Tumor	ACC
TCGA-OR-A5JS-01	383	0	0.740669	Tumor	ACC
TCGA-OR-A5KY-01	391	1	0.591836	Tumor	ACC
TCGA-OR-A5JP-01	464	0	0.925435	Tumor	ACC
TCGA-OR-A5J7-01	490	1	1.80761	Tumor	ACC
TCGA-OR-A5JJ-01	490	1	0.597859	Tumor	ACC
TCGA-OR-A5K5-01	498	1	0.438983	Tumor	ACC
TCGA-OR-A5JG-01	541	1	0.653359	Tumor	ACC
TCGA-OR-A5LT-01	549	0	0.191897	Tumor	ACC
TCGA-OR-A5JB-01	551	1	1.64021	Tumor	ACC
TCGA-OR-A5JY-01	552	1	0.696216	Tumor	ACC
TCGA-OR-A5JM-01	562	1	1.12917	Tumor	ACC
TCGA-OR-A5J8-01	579	1	5.33955	Tumor	ACC
TCGA-PK-A5H9-01	616	0	5.26907	Tumor	ACC
TCGA-OR-A5LE-01	662	1	0.276523	Tumor	ACC
TCGA-OR-A5LA-01	719	0	1.14714	Tumor	ACC
TCGA-OR-A5K8-01	749	0	0.52515	Tumor	ACC
TCGA-PA-A5YG-01	756	0	1.63578	Tumor	ACC
TCGA-OR-A5JZ-01	822	0	0.547924	Tumor	ACC
TCGA-OR-A5LR-01	853	0	0.948151	Tumor	ACC
TCGA-OR-A5L6-01	861	0	0.534083	Tumor	ACC
TCGA-OR-A5L9-01	871	0	0.375707	Tumor	ACC
TCGA-OR-A5L8-01	885	0	1.82903	Tumor	ACC
TCGA-OR-A5JT-01	907	0	0.524629	Tumor	ACC
TCGA-OR-A5JA-01	922	1	0.618522	Tumor	ACC
TCGA-OR-A5JX-01	950	0	0.876979	Tumor	ACC
TCGA-OR-A5L4-01	967	0	0.56391	Tumor	ACC
TCGA-OR-A5K2-01	994	1	0.504362	Tumor	ACC
TCGA-OR-A5K0-01	1029	0	0.157051	Tumor	ACC
TCGA-OR-A5K4-01	1082	0	1.13478	Tumor	ACC
TCGA-OR-A5LS-01	1096	0	0.766124	Tumor	ACC
TCGA-OR-A5JQ-01	1103	0	1.3479	Tumor	ACC
TCGA-OR-A5LJ-01	1105	1	1.12745	Tumor	ACC
TCGA-OU-A5PI-01	1171	0	1.94073	Tumor	ACC
TCGA-OR-A5JO-01	1194	0	6.52989	Tumor	ACC
TCGA-OR-A5LD-01	1197	1	0.238711	Tumor	ACC
TCGA-PK-A5HA-01	1201	0	1.56139	Tumor	ACC
TCGA-OR-A5LB-01	1204	1	0.577479	Tumor	ACC
TCGA-PK-A5HB-01	1293	0	3.53594	Tumor	ACC
TCGA-OR-A5L5-01	1317	0	1.68901	Tumor	ACC
TCGA-OR-A5J9-01	1352	0	0.955197	Tumor	ACC
TCGA-OR-A5J1-01	1355	1	0.691844	Tumor	ACC
TCGA-OR-A5KX-01	1364	0	0.701737	Tumor	ACC
TCGA-OR-A5KO-01	1414	0	0.329948	Tumor	ACC
TCGA-OR-A5K6-01	1493	0	0.736964	Tumor	ACC
TCGA-OR-A5JK-01	1497	0	0.804104	Tumor	ACC
TCGA-OR-A5LG-01	1589	0	1.333	Tumor	ACC
TCGA-OR-A5LL-01	1613	1	0.303498	Tumor	ACC
TCGA-OR-A5J2-01	1677	1	1.23798	Tumor	ACC
TCGA-OR-A5JC-01	1750	1	0.780513	Tumor	ACC
TCGA-OR-A5LP-01	1857	0	1.4324	Tumor	ACC
TCGA-OR-A5LM-01	1858	0	0.343023	Tumor	ACC
TCGA-OR-A5JF-01	2015	0	0.680975	Tumor	ACC
TCGA-OR-A5JV-01	2023	0	1.57177	Tumor	ACC
TCGA-OR-A5JL-01	2056	0	3.49975	Tumor	ACC
TCGA-OR-A5KW-01	2076	0	0.295412	Tumor	ACC
TCGA-OR-A5J3-01	2091	0	0.447254	Tumor	ACC
TCGA-OR-A5JE-01	2105	1	1.01319	Tumor	ACC
TCGA-OR-A5JW-01	2202	0	0.975689	Tumor	ACC
TCGA-OR-A5JI-01	2331	0	1.01168	Tumor	ACC
TCGA-OR-A5LN-01	2342	0	0.542459	Tumor	ACC
TCGA-OR-A5LH-01	2385	1	3.16067	Tumor	ACC
TCGA-OR-A5LO-01	2405	1	0.641151	Tumor	ACC
TCGA-OR-A5J6-01	2703	0	2.66036	Tumor	ACC
TCGA-OR-A5LK-01	2740	0	1.21562	Tumor	ACC
TCGA-OR-A5KT-01	2895	0	8.0442	Tumor	ACC
TCGA-OR-A5JD-01	3038	0	1.46489	Tumor	ACC
TCGA-OR-A5K1-01	3289	0	1.33764	Tumor	ACC
TCGA-OR-A5K3-01	3465	0	0.300497	Tumor	ACC
TCGA-PK-A5H8-01	3623	0	0.382272	Tumor	ACC
TCGA-OR-A5JR-01	3688	0	0.848199	Tumor	ACC
TCGA-OR-A5KV-01	3878	0	2.23461	Tumor	ACC
TCGA-OR-A5L3-01	4628	0	0.37597	Tumor	ACC
TCGA-OR-A5KU-01	4673	0	0.300564	Tumor	ACC
TCGA-E7-A8O8-01	13	0	2.02739	Tumor	BLCA
TCGA-GC-A4ZW-01	15	0	6.04615	Tumor	BLCA
TCGA-E7-A5KE-01	17	0	4.56809	Tumor	BLCA
TCGA-4Z-AA80-01	19	1	1.52153	Tumor	BLCA
TCGA-YC-A9TC-01	20	1	0.753292	Tumor	BLCA
TCGA-E7-A5KF-01	20	0	2.50759	Tumor	BLCA
TCGA-E7-A7DU-01	28	0	0.552068	Tumor	BLCA
TCGA-KQ-A41S-01	35	0	5.88326	Tumor	BLCA
TCGA-E7-A7DV-01	37	0	11.1014	Tumor	BLCA
TCGA-H4-A2HO-01	46	0	12.8822	Tumor	BLCA
TCGA-K4-A6FZ-01	55	0	1.88939	Tumor	BLCA
TCGA-CU-A5W6-01	56	1	1.72655	Tumor	BLCA
TCGA-S5-A6DX-01	56	1	7.86915	Tumor	BLCA
TCGA-XF-A8HH-01	57	1	5.74612	Tumor	BLCA
TCGA-C4-A0F0-01	59	0	0.759882	Tumor	BLCA
TCGA-C4-A0F7-01	62	1	0.8544	Tumor	BLCA
TCGA-XF-A9T6-01	64	0	2.96367	Tumor	BLCA
TCGA-GD-A3OP-01	64	0	3.81582	Tumor	BLCA
TCGA-DK-A1A5-01	65	1	1.6038	Tumor	BLCA
TCGA-GD-A6C6-01	67	0	5.70057	Tumor	BLCA
TCGA-XF-A9T3-01	68	0	1.88418	Tumor	BLCA
TCGA-E7-A4XJ-01	68	1	2.41108	Tumor	BLCA
TCGA-FD-A6TF-01	69	1	4.54786	Tumor	BLCA
TCGA-5N-A9KI-01	76	1	13.4706	Tumor	BLCA
TCGA-BL-A13J-01	81	1	2.99205	Tumor	BLCA
TCGA-FD-A62N-01	82	0	4.16735	Tumor	BLCA
TCGA-K4-A4AB-01	84	1	3.46398	Tumor	BLCA
TCGA-ZF-AA4N-01	88	1	1.38574	Tumor	BLCA
TCGA-C4-A0F1-01	89	0	0.63496	Tumor	BLCA
TCGA-XF-AAMT-01	90	1	1.81616	Tumor	BLCA
TCGA-FD-A6TG-01	93	1	5.58099	Tumor	BLCA
TCGA-GD-A3OQ-01	95	0	1.75361	Tumor	BLCA
TCGA-XF-A9SJ-01	98	1	12.147	Tumor	BLCA
TCGA-FT-A3EE-01	99	1	0.70124	Tumor	BLCA
TCGA-K4-A3WU-01	105	0	6.42435	Tumor	BLCA
TCGA-ZF-A9RE-01	106	1	1.06462	Tumor	BLCA
TCGA-FD-A43X-01	110	0	0.824272	Tumor	BLCA
TCGA-UY-A9PF-01	117	0	9.68487	Tumor	BLCA
TCGA-XF-AAN8-01	118	1	2.92743	Tumor	BLCA
TCGA-FD-A3B7-01	122	1	2.34208	Tumor	BLCA
TCGA-XF-A9ST-01	128	1	3.76994	Tumor	BLCA
TCGA-E7-A6MD-01	129	0	2.42784	Tumor	BLCA
TCGA-FD-A6TH-01	131	1	5.14489	Tumor	BLCA
TCGA-BT-A3PH-01	142	1	4.65681	Tumor	BLCA
TCGA-GU-A767-01	144	1	5.74206	Tumor	BLCA
TCGA-DK-A3IK-01	146	1	3.64348	Tumor	BLCA
TCGA-CU-A0YO-01	149	1	5.3505	Tumor	BLCA
TCGA-BT-A20V-01	154	1	4.94615	Tumor	BLCA
TCGA-BT-A20R-01	154	1	5.27458	Tumor	BLCA
TCGA-CU-A3QU-01	158	0	5.95587	Tumor	BLCA
TCGA-FD-A5BV-01	163	1	4.83739	Tumor	BLCA
TCGA-E7-A3Y1-01	163	0	0.818228	Tumor	BLCA
TCGA-FD-A3SO-01	168	1	1.115	Tumor	BLCA
TCGA-ZF-AA5N-01	168	1	5.10867	Tumor	BLCA
TCGA-FD-A5BX-01	173	1	5.55743	Tumor	BLCA
TCGA-XF-A9SU-01	182	1	3.75853	Tumor	BLCA
TCGA-FD-A6TC-01	187	0	3.38259	Tumor	BLCA
TCGA-UY-A9PE-01	189	0	5.91708	Tumor	BLCA
TCGA-FD-A62P-01	191	1	4.4926	Tumor	BLCA
TCGA-BT-A0S7-01	200	1	1.989	Tumor	BLCA
TCGA-XF-A8HC-01	200	1	2.89746	Tumor	BLCA
TCGA-BL-A3JM-01	205	1	0.997893	Tumor	BLCA
TCGA-XF-AAMX-01	206	1	8.59862	Tumor	BLCA
TCGA-G2-AA3C-01	211	1	6.12962	Tumor	BLCA
TCGA-GU-AATQ-01	213	1	0.883969	Tumor	BLCA
TCGA-FD-A62O-01	216	1	2.19671	Tumor	BLCA
TCGA-G2-A3IB-01	220	1	0.450788	Tumor	BLCA
[truncated: 9,925 more rows]

## Sheet: Appendix06
Overall survival (OS)						Progression-free survival (PFS)						Disease-specific survival (DSS)						Disease-free survival (DFS)
[truncated: 34 more rows]

[truncated: 10 more sheets: Appendix07, Appendix08, Appendix09, Appendix10, Appendix11, Appendix12, Appendix13, Appendix14, Appendix15, Sheet2]
